# Supplementary material for: New Sequence Type ST3449 in Multidrug-Resistant Pseudomonas aeruginosa Isolates from a Cystic Fibrosis Patient
Source: Antibiotics (Basel). 2021 Apr 23;10(5):491. doi: 10.3390/antibiotics10050491 (PMC8146123; doi:10.3390/antibiotics10050491)
Supplement: Supplementary file 1 [file antibiotics-10-00491-s001.zip]

Archive with 3 entries (3 files):
- Figure S1.pdf
- Supplementary Table S1. Mutations found in the WGS analysis of P. aeruginosa isolates from ST3449.xls
- Supplementary Table S2. Virulence genes of P. aeruginosa isolates from ST3449.xls
