# Supplementary material for: New Sequence Type ST3449 in Multidrug-Resistant Pseudomonas aeruginosa Isolates from a Cystic Fibrosis Patient
Source: Antibiotics (Basel). 2021 Apr 23;10(5):491. doi: 10.3390/antibiotics10050491 (PMC8146123; doi:10.3390/antibiotics10050491)
Supplement: Supplementary file 1 [file antibiotics-10-00491-s001.zip › Supplementary Table S1. Mutations found in the WGS analysis of P. aeruginosa isolates from ST3449.xls]

## Sheet: MS6000
position	mutation	annotation	gene	description
154	T→C	intergenic (–/‑329)	– / → dnaA	–/chromosome replication initiator DnaA
167	T→C	intergenic (–/‑316)	– / → dnaA	–/chromosome replication initiator DnaA
752	C→T	I90I (ATC→ATT)	dnaA →	chromosome replication initiator DnaA
884	G→T	V134V (GTG→GTT)	dnaA →	chromosome replication initiator DnaA
938	C→T	A152A (GCC→GCT)	dnaA →	chromosome replication initiator DnaA
947	T→C	A155A (GCT→GCC)	dnaA →	chromosome replication initiator DnaA
1.775	C→T	A431A (GCC→GCT)	dnaA →	chromosome replication initiator DnaA
2.55	C→T	G165G (GGC→GGT)	dnaN →	DNA polymerase III subunit beta
2.559	C→T	R168R (CGC→CGT)	dnaN →	DNA polymerase III subunit beta
2.703	C→T	G216G (GGC→GGT)	dnaN →	DNA polymerase III subunit beta
2.793	G→A	E246E (GAG→GAA)	dnaN →	DNA polymerase III subunit beta
2.796	T→C	R247R (CGT→CGC)	dnaN →	DNA polymerase III subunit beta
3.009	A→C	I318I (ATA→ATC)	dnaN →	DNA polymerase III subunit beta
3.357	T→C	Y63Y (TAT→TAC)	recF →	DNA replication and repair protein RecF
3.435	G→A	E89E (GAG→GAA)	recF →	DNA replication and repair protein RecF
3.456	C→T	I96I (ATC→ATT)	recF →	DNA replication and repair protein RecF
3.48	G→A	R104R (CGG→CGA)	recF →	DNA replication and repair protein RecF
3.495	G→A	L109L (TTG→TTA)	recF →	DNA replication and repair protein RecF
3.504	T→A	T112T (ACT→ACA)	recF →	DNA replication and repair protein RecF
3.507	C→T	L113L (CTC→CTT)	recF →	DNA replication and repair protein RecF
3.567	G→C	R133R (CGG→CGC)	recF →	DNA replication and repair protein RecF
3.792	A→C	T208T (ACA→ACC)	recF →	DNA replication and repair protein RecF
3.873	T→C	V235V (GTT→GTC)	recF →	DNA replication and repair protein RecF
3.891	G→A	L241L (TTG→TTA)	recF →	DNA replication and repair protein RecF
4.67	A→G	L132L (CTA→CTG)	gyrB →	DNA gyrase subunit B
6.011	G→A	G579G (GGG→GGA)	gyrB →	DNA gyrase subunit B
6.014	G→A	A580A (GCG→GCA)	gyrB →	DNA gyrase subunit B
6.127	C→T	S618L (TCG→TTG)	gyrB →	DNA gyrase subunit B
6.587	T→C	D771D (GAT→GAC)	gyrB →	DNA gyrase subunit B
6.697	A→G	intergenic (+2/+321)	gyrB → / ← lptA	DNA gyrase subunit B/lysophosphatidic acid acyltransferase
6.756	C→T	intergenic (+61/+262)	gyrB → / ← lptA	DNA gyrase subunit B/lysophosphatidic acid acyltransferase
6.772	Δ11 bp	intergenic (+77/+236)	gyrB → / ← lptA	DNA gyrase subunit B/lysophosphatidic acid acyltransferase
6.783	G→T	intergenic (+88/+235)	gyrB → / ← lptA	DNA gyrase subunit B/lysophosphatidic acid acyltransferase
6.816	A→G	intergenic (+121/+202)	gyrB → / ← lptA	DNA gyrase subunit B/lysophosphatidic acid acyltransferase
6.823	G→A	intergenic (+128/+195)	gyrB → / ← lptA	DNA gyrase subunit B/lysophosphatidic acid acyltransferase
6.843	G→A	intergenic (+148/+175)	gyrB → / ← lptA	DNA gyrase subunit B/lysophosphatidic acid acyltransferase
6.886	C→T	intergenic (+191/+132)	gyrB → / ← lptA	DNA gyrase subunit B/lysophosphatidic acid acyltransferase
6.991	A→G	intergenic (+296/+27)	gyrB → / ← lptA	DNA gyrase subunit B/lysophosphatidic acid acyltransferase
8.554	C→T	intergenic (‑215/‑117)	PA0006 ← / → PA0007	D‑glycero‑beta‑D‑manno‑heptose‑1,7‑bisphosphate 7‑phosphatase/hypothetical protein
8.621	G→A	intergenic (‑282/‑50)	PA0006 ← / → PA0007	D‑glycero‑beta‑D‑manno‑heptose‑1,7‑bisphosphate 7‑phosphatase/hypothetical protein
9.164	C→A	P165Q (CCG→CAG)	PA0007 →	hypothetical protein
9.384	C→G	A238A (GCC→GCG)	PA0007 →	hypothetical protein
9.597	G→T	G309G (GGG→GGT)	PA0007 →	hypothetical protein
9.696	C→T	A342A (GCC→GCT)	PA0007 →	hypothetical protein
10.347	T→C	R559R (CGT→CGC)	PA0007 →	hypothetical protein
11.345	A→C	S382A (TCG→GCG)	glyS ←	glycine‑‑tRNA ligase subunit beta
11.607	A→C	P294P (CCT→CCG)	glyS ←	glycine‑‑tRNA ligase subunit beta
12.145	A→C	I115S (ATC→AGC)	glyS ←	glycine‑‑tRNA ligase subunit beta
13.668	A→G	G43G (GGA→GGG)	tag →	DNA‑3‑methyladenine glycosidase I
14.187	A→C	intergenic (+96/‑48)	tag → / → PA0011	DNA‑3‑methyladenine glycosidase I/lipid A biosynthesis lauroyl acyltransferase
14.681	G→C	V149V (GTG→GTC)	PA0011 →	lipid A biosynthesis lauroyl acyltransferase
14.687	G→A	E151E (GAG→GAA)	PA0011 →	lipid A biosynthesis lauroyl acyltransferase
14.72	T→C	N162N (AAT→AAC)	PA0011 →	lipid A biosynthesis lauroyl acyltransferase
14.756	T→C	S174S (AGT→AGC)	PA0011 →	lipid A biosynthesis lauroyl acyltransferase
14.858	A→C	A208A (GCA→GCC)	PA0011 →	lipid A biosynthesis lauroyl acyltransferase
15.08	G→A	K282K (AAG→AAA)	PA0011 →	lipid A biosynthesis lauroyl acyltransferase
15.119	T→C	Y295Y (TAT→TAC)	PA0011 →	lipid A biosynthesis lauroyl acyltransferase
15.161	A→G	intergenic (+39/‑46)	PA0011 → / → PA0012	lipid A biosynthesis lauroyl acyltransferase/hypothetical protein
15.173	Δ5 bp	intergenic (+51/‑30)	PA0011 → / → PA0012	lipid A biosynthesis lauroyl acyltransferase/hypothetical protein
15.179	G→A	intergenic (+57/‑28)	PA0011 → / → PA0012	lipid A biosynthesis lauroyl acyltransferase/hypothetical protein
15.27	T→C	L22L (TTA→CTA)	PA0012 →	hypothetical protein
15.305	C→G	L33L (CTC→CTG)	PA0012 →	hypothetical protein
15.338	T→G	D44E (GAT→GAG)	PA0012 →	hypothetical protein
15.386	2 bp→CT	coding (180‑181/267 nt)	PA0012 →	hypothetical protein
15.48	A→G	intergenic (+7/‑140)	PA0012 → / → PA0013	hypothetical protein/hypothetical protein
15.524	G→T	intergenic (+51/‑96)	PA0012 → / → PA0013	hypothetical protein/hypothetical protein
15.799	G→A	V60V (GTG→GTA)	PA0013 →	hypothetical protein
15.803	T→C	L62L (TTG→CTG)	PA0013 →	hypothetical protein
15.925	G→C	L102L (CTG→CTC)	PA0013 →	hypothetical protein
15.946	A→C	A109A (GCA→GCC)	PA0013 →	hypothetical protein
15.952	A→C	I111I (ATA→ATC)	PA0013 →	hypothetical protein
15.985	G→A	G122G (GGG→GGA)	PA0013 →	hypothetical protein
15.997	C→T	D126D (GAC→GAT)	PA0013 →	hypothetical protein
16.189	C→T	S190S (AGC→AGT)	PA0013 →	hypothetical protein
16.195	G→A	L192L (CTG→CTA)	PA0013 →	hypothetical protein
16.278	T→C	intergenic (+5/+57)	PA0013 → / ← PA0014	hypothetical protein/hypothetical protein
16.307	+A	intergenic (+34/+28)	PA0013 → / ← PA0014	hypothetical protein/hypothetical protein
16.315	+TGA	intergenic (+42/+20)	PA0013 → / ← PA0014	hypothetical protein/hypothetical protein
16.333	A→G	intergenic (+60/+2)	PA0013 → / ← PA0014	hypothetical protein/hypothetical protein
16.432	A→T	L59Q (CTG→CAG)	PA0014 ←	hypothetical protein
16.437	T→C	T57T (ACA→ACG)	PA0014 ←	hypothetical protein
16.654	T→G	intergenic (‑47/+246)	PA0014 ← / ← PA0015	hypothetical protein/hypothetical protein
16.985	A→T	L78Q (CTG→CAG)	PA0015 ←	hypothetical protein
19.238	C→T	E278E (GAG→GAA)	PA0017 ←	Ribosomal RNA small subunit methyltransferase B
19.359	T→A	Q238L (CAG→CTG)	PA0017 ←	Ribosomal RNA small subunit methyltransferase B
19.403	A→G	G223G (GGT→GGC)	PA0017 ←	Ribosomal RNA small subunit methyltransferase B
19.484	G→A	A196A (GCC→GCT)	PA0017 ←	Ribosomal RNA small subunit methyltransferase B
19.489	T→C	K195E (AAG→GAG)	PA0017 ←	Ribosomal RNA small subunit methyltransferase B
19.649	G→T	G141G (GGC→GGA)	PA0017 ←	Ribosomal RNA small subunit methyltransferase B
19.931	A→C	A47A (GCT→GCG)	PA0017 ←	Ribosomal RNA small subunit methyltransferase B
20.149	A→G	P288P (CCT→CCC)	fmt ←	methionyl‑tRNA formyltransferase
20.184	C→T	E277K (GAA→AAA)	fmt ←	methionyl‑tRNA formyltransferase
20.472	T→C	I181V (ATC→GTC)	fmt ←	methionyl‑tRNA formyltransferase
20.503	A→G	D170D (GAT→GAC)	fmt ←	methionyl‑tRNA formyltransferase
21.656	T→A	intergenic (‑83/‑56)	def ← / → PA0020	peptide deformylase/hypothetical protein
21.832	G→A	D41N (GAC→AAC)	PA0020 →	hypothetical protein
21.933	C→A	T74T (ACC→ACA)	PA0020 →	hypothetical protein
22.125	C→T	S138S (AGC→AGT)	PA0020 →	hypothetical protein
22.188	C→T	Y159Y (TAC→TAT)	PA0020 →	hypothetical protein
22.317	A→G	V202V (GTA→GTG)	PA0020 →	hypothetical protein
22.347	A→G	A212A (GCA→GCG)	PA0020 →	hypothetical protein
22.581	A→G	E290E (GAA→GAG)	PA0020 →	hypothetical protein
22.871	G→A	intergenic (+134/‑1)	PA0020 → / → PA0021	hypothetical protein/hypothetical protein
23.107	T→C	L79P (CTG→CCG)	PA0021 →	hypothetical protein
23.438	G→A	E189E (GAG→GAA)	PA0021 →	hypothetical protein
24.534	T→C	T178T (ACT→ACC)	PA0022 →	threonylcarbamoyl‑AMP synthase
24.796	G→C	L250L (CTC→CTG)	qor ←	oxygen‑dependent quinone oxidoreductase
24.964	G→A	H194H (CAC→CAT)	qor ←	oxygen‑dependent quinone oxidoreductase
24.97	G→A	Y192Y (TAC→TAT)	qor ←	oxygen‑dependent quinone oxidoreductase
25.045	T→C	Q167Q (CAA→CAG)	qor ←	oxygen‑dependent quinone oxidoreductase
25.273	G→C	P91P (CCC→CCG)	qor ←	oxygen‑dependent quinone oxidoreductase
25.351	A→C	G65G (GGT→GGG)	qor ←	oxygen‑dependent quinone oxidoreductase
27.374	G→A	A222T (GCC→ACC)	aroE →	shikimate dehydrogenase
27.548	C→A	intergenic (+13/‑98)	aroE → / → plcB	shikimate dehydrogenase/phospholipase C
27.729	C→T	H28H (CAC→CAT)	plcB →	phospholipase C
27.747	T→C	D34D (GAT→GAC)	plcB →	phospholipase C
28.221	T→C	D192D (GAT→GAC)	plcB →	phospholipase C
28.272	G→A	Q209Q (CAG→CAA)	plcB →	phospholipase C
28.293	T→C	H216H (CAT→CAC)	plcB →	phospholipase C
28.44	C→T	D265D (GAC→GAT)	plcB →	phospholipase C
28.493	C→A	A283E (GCG→GAG)	plcB →	phospholipase C
28.497	C→T	R284R (CGC→CGT)	plcB →	phospholipase C
28.633	T→C	D7D (GAT→GAC)	PA0027 →	hypothetical protein
28.639	C→T	A9A (GCC→GCT)	PA0027 →	hypothetical protein
28.667	A→G	I19V (ATC→GTC)	PA0027 →	hypothetical protein
28.671	T→C	V20A (GTC→GCC)	PA0027 →	hypothetical protein
28.673	C→T	L21F (CTC→TTC)	PA0027 →	hypothetical protein
28.758	G→A	R49K (AGA→AAA)	PA0027 →	hypothetical protein
28.763	A→G	I51V (ATC→GTC)	PA0027 →	hypothetical protein
28.769	T→C	L53L (TTG→CTG)	PA0027 →	hypothetical protein
28.784	C→T	L58L (CTG→TTG)	PA0027 →	hypothetical protein
28.855	G→A	A81A (GCG→GCA)	PA0027 →	hypothetical protein
29.194	G→C	V194V (GTG→GTC)	PA0027 →	hypothetical protein
29.218	T→C	A202A (GCT→GCC)	PA0027 →	hypothetical protein
29.398	T→G	D262E (GAT→GAG)	PA0027 →	hypothetical protein
29.602	C→T	D330D (GAC→GAT)	PA0027 →	hypothetical protein
30.022	G→C	V43L (GTT→CTT)	PA0028 →	hypothetical protein
30.111	G→T	P72P (CCG→CCT)	PA0028 →	hypothetical protein
30.116	T→C	V74A (GTG→GCG)	PA0028 →	hypothetical protein
30.486	G→T	P197P (CCG→CCT)	PA0028 →	hypothetical protein
30.758	C→T	R433H (CGC→CAC)	PA0029 ←	sulfate transporter
30.782	C→T	R425H (CGC→CAC)	PA0029 ←	sulfate transporter
31.334	C→T	S241N (AGT→AAT)	PA0029 ←	sulfate transporter
31.906	C→T	E50E (GAG→GAA)	PA0029 ←	sulfate transporter
32.951	T→G	A11A (GCA→GCC)	PA0030 ←	hypothetical protein
32.987	G→A	intergenic (‑4/+13)	PA0030 ← / ← betC	hypothetical protein/choline sulfatase
33.075	A→G	D479D (GAT→GAC)	betC ←	choline sulfatase
33.111	T→C	G467G (GGA→GGG)	betC ←	choline sulfatase
33.264	T→C	E416E (GAA→GAG)	betC ←	choline sulfatase
33.273	A→G	D413D (GAT→GAC)	betC ←	choline sulfatase
33.411	G→A	D367D (GAC→GAT)	betC ←	choline sulfatase
33.683	T→C	K277E (AAA→GAA)	betC ←	choline sulfatase
34.284	A→G	A76A (GCT→GCC)	betC ←	choline sulfatase
34.314	T→C	L66L (TTA→TTG)	betC ←	choline sulfatase
34.371	T→C	A47A (GCA→GCG)	betC ←	choline sulfatase
34.689	A→G	Q22Q (CAA→CAG)	PA0032 →	transcriptional regulator
34.716	A→G	E31E (GAA→GAG)	PA0032 →	transcriptional regulator
34.767	A→G	K48K (AAA→AAG)	PA0032 →	transcriptional regulator
34.797	T→C	V58V (GTT→GTC)	PA0032 →	transcriptional regulator
34.833	T→C	L70L (CTT→CTC)	PA0032 →	transcriptional regulator
34.944	T→C	A107A (GCT→GCC)	PA0032 →	transcriptional regulator
34.98	T→C	H119H (CAT→CAC)	PA0032 →	transcriptional regulator
34.995	C→T	H124H (CAC→CAT)	PA0032 →	transcriptional regulator
35.145	G→C	R174R (CGG→CGC)	PA0032 →	transcriptional regulator
35.18	C→T	A186V (GCG→GTG)	PA0032 →	transcriptional regulator
35.508	A→G	L295L (CTA→CTG)	PA0032 →	transcriptional regulator
35.728	G→A	A60A (GCG→GCA)	PA0032a →	DOPA 4,5‑dioxygenase
36.416	A→G	N162N (AAT→AAC)	PA0034 ←	two‑component response regulator
36.629	T→G	R91R (CGA→CGC)	PA0034 ←	two‑component response regulator
37.306	C→T	A196A (GCG→GCA)	trpA ←	tryptophan synthase subunit alpha
37.321	T→C	E191E (GAA→GAG)	trpA ←	tryptophan synthase subunit alpha
37.393	T→G	L167L (CTA→CTC)	trpA ←	tryptophan synthase subunit alpha
37.452	T→G	I148L (ATC→CTC)	trpA ←	tryptophan synthase subunit alpha
37.473	G→C	H141D (CAC→GAC)	trpA ←	tryptophan synthase subunit alpha
37.528	T→C	G122G (GGA→GGG)	trpA ←	tryptophan synthase subunit alpha
37.549	G→A	I115I (ATC→ATT)	trpA ←	tryptophan synthase subunit alpha
37.675	G→T	D73E (GAC→GAA)	trpA ←	tryptophan synthase subunit alpha
37.678	C→G	L72L (CTG→CTC)	trpA ←	tryptophan synthase subunit alpha
38.037	T→C	A354A (GCA→GCG)	trpB ←	tryptophan synthase subunit beta
38.475	G→A	R208R (CGC→CGT)	trpB ←	tryptophan synthase subunit beta
38.532	G→A	S189S (AGC→AGT)	trpB ←	tryptophan synthase subunit beta
38.553	G→A	D182D (GAC→GAT)	trpB ←	tryptophan synthase subunit beta
38.724	A→G	T125T (ACT→ACC)	trpB ←	tryptophan synthase subunit beta
38.919	T→C	R60R (CGA→CGG)	trpB ←	tryptophan synthase subunit beta
38.922	A→G	G59G (GGT→GGC)	trpB ←	tryptophan synthase subunit beta
39.172	2 bp→CA	intergenic (‑74/‑29)	trpB ← / → trpI	tryptophan synthase subunit beta/HTH‑type transcriptional regulator TrpI
39.545	A→G	Q115R (CAG→CGG)	trpI →	HTH‑type transcriptional regulator TrpI
39.934	C→G	P245A (CCG→GCG)	trpI →	HTH‑type transcriptional regulator TrpI
40.026	A→G	A275A (GCA→GCG)	trpI →	HTH‑type transcriptional regulator TrpI
40.032	C→G	L277L (CTC→CTG)	trpI →	HTH‑type transcriptional regulator TrpI
40.88	T→G	intergenic (+64/‑233)	PA0039 → / → PA0040	hypothetical protein/hypothetical protein
40.932	A→G	intergenic (+116/‑181)	PA0039 → / → PA0040	hypothetical protein/hypothetical protein
40.957	A→C	intergenic (+141/‑156)	PA0039 → / → PA0040	hypothetical protein/hypothetical protein
41.007	C→T	intergenic (+191/‑106)	PA0039 → / → PA0040	hypothetical protein/hypothetical protein
41.309	G→A	G66D (GGC→GAC)	PA0040 →	hypothetical protein
41.349	A→G	E79E (GAA→GAG)	PA0040 →	hypothetical protein
41.385	2 bp→AC	coding (273‑274/1689 nt)	PA0040 →	hypothetical protein
41.599	A→G	T163A (ACG→GCG)	PA0040 →	hypothetical protein
41.622	C→T	T170T (ACC→ACT)	PA0040 →	hypothetical protein
42.417	G→A	Q435Q (CAG→CAA)	PA0040 →	hypothetical protein
43.582	G→A	Q223Q (CAG→CAA)	PA0041 →	hemagglutinin
44.317	T→C	D468D (GAT→GAC)	PA0041 →	hemagglutinin
44.392	C→T	S493S (AGC→AGT)	PA0041 →	hemagglutinin
44.449	T→C	A512A (GCT→GCC)	PA0041 →	hemagglutinin
44.458	T→C	G515G (GGT→GGC)	PA0041 →	hemagglutinin
44.67	A→G	N586S (AAC→AGC)	PA0041 →	hemagglutinin
44.89	C→T	V659V (GTC→GTT)	PA0041 →	hemagglutinin
44.953	G→A	A680A (GCG→GCA)	PA0041 →	hemagglutinin
45.349	T→G	G812G (GGT→GGG)	PA0041 →	hemagglutinin
45.566	C→A	Q885K (CAG→AAG)	PA0041 →	hemagglutinin
45.64	A→G	V909V (GTA→GTG)	PA0041 →	hemagglutinin
45.728	G→A	V939I (GTC→ATC)	PA0041 →	hemagglutinin
45.794	A→G	I961V (ATC→GTC)	PA0041 →	hemagglutinin
46.044	C→G	A1044G (GCC→GGC)	PA0041 →	hemagglutinin
46.216	G→C	S1101S (TCG→TCC)	PA0041 →	hemagglutinin
46.321	C→G	V1136V (GTC→GTG)	PA0041 →	hemagglutinin
46.936	G→C	A1341A (GCG→GCC)	PA0041 →	hemagglutinin
48.338	T→C	L1809L (TTG→CTG)	PA0041 →	hemagglutinin
48.786	A→G	D1958G (GAC→GGC)	PA0041 →	hemagglutinin
48.793	G→C	A1960A (GCG→GCC)	PA0041 →	hemagglutinin
49.105	T→C	S2064S (AGT→AGC)	PA0041 →	hemagglutinin
49.171	C→T	T2086T (ACC→ACT)	PA0041 →	hemagglutinin
49.309	C→T	I2132I (ATC→ATT)	PA0041 →	hemagglutinin
49.609	T→C	V2232V (GTT→GTC)	PA0041 →	hemagglutinin
49.639	T→C	G2242G (GGT→GGC)	PA0041 →	hemagglutinin
49.672	T→C	F2253F (TTT→TTC)	PA0041 →	hemagglutinin
49.732	T→C	G2273G (GGT→GGC)	PA0041 →	hemagglutinin
49.77	C→T	A2286V (GCC→GTC)	PA0041 →	hemagglutinin
49.962	T→G	L2350R (CTG→CGG)	PA0041 →	hemagglutinin
50.019	A→C	D2369A (GAT→GCT)	PA0041 →	hemagglutinin
50.191	T→G	G2426G (GGT→GGG)	PA0041 →	hemagglutinin
50.197	C→T	G2428G (GGC→GGT)	PA0041 →	hemagglutinin
50.239	C→G	V2442V (GTC→GTG)	PA0041 →	hemagglutinin
50.56	A→G	V2549V (GTA→GTG)	PA0041 →	hemagglutinin
50.617	A→G	E2568E (GAA→GAG)	PA0041 →	hemagglutinin
50.716	C→T	S2601S (AGC→AGT)	PA0041 →	hemagglutinin
50.809	C→A	L2632L (CTC→CTA)	PA0041 →	hemagglutinin
50.842	C→T	S2643S (AGC→AGT)	PA0041 →	hemagglutinin
50.872	C→G	G2653G (GGC→GGG)	PA0041 →	hemagglutinin
50.879	T→C	L2656L (TTG→CTC)	PA0041 →	hemagglutinin
50.881	G→C	L2656L (TTG→CTC)	PA0041 →	hemagglutinin
50.883	2 bp→GC	coding (7970‑7971/10608 nt)	PA0041 →	hemagglutinin
50.887	G→A	A2658A (GCG→GCA)	PA0041 →	hemagglutinin
50.897	A→G	T2662A (ACC→GCC)	PA0041 →	hemagglutinin
50.921	G→A	A2670T (GCC→ACC)	PA0041 →	hemagglutinin
51.406	A→G	E2831E (GAA→GAG)	PA0041 →	hemagglutinin
51.571	A→G	V2886V (GTA→GTG)	PA0041 →	hemagglutinin
52.567	G→A	K3218K (AAG→AAA)	PA0041 →	hemagglutinin
52.789	T→C	N3292N (AAT→AAC)	PA0041 →	hemagglutinin
52.792	T→C	V3293V (GTT→GTC)	PA0041 →	hemagglutinin
52.855	T→C	G3314G (GGT→GGC)	PA0041 →	hemagglutinin
52.891	A→G	L3326L (CTA→CTG)	PA0041 →	hemagglutinin
52.958	A→T	T3349S (ACG→TCG)	PA0041 →	hemagglutinin
53.071	A→G	G3386G (GGA→GGG)	PA0041 →	hemagglutinin
54.095	T→C	intergenic (+574/‑26)	PA0041 → / → PA0041a	hemagglutinin/transposase
54.489	A→G	E123E (GAA→GAG)	PA0041a →	transposase
54.492	G→T	L124L (CTG→CTT)	PA0041a →	transposase
56.185	G→A	intergenic (+1363/‑361)	PA0041a → / → PA0042	transposase/hypothetical protein
56.2	Δ1 bp	intergenic (+1378/‑346)	PA0041a → / → PA0042	transposase/hypothetical protein
56.214	G→A	intergenic (+1392/‑332)	PA0041a → / → PA0042	transposase/hypothetical protein
56.27	A→G	intergenic (+1448/‑276)	PA0041a → / → PA0042	transposase/hypothetical protein
56.273	C→T	intergenic (+1451/‑273)	PA0041a → / → PA0042	transposase/hypothetical protein
56.287	2 bp→TA	intergenic (+1465/‑258)	PA0041a → / → PA0042	transposase/hypothetical protein
56.29	2 bp→GG	intergenic (+1468/‑255)	PA0041a → / → PA0042	transposase/hypothetical protein
56.334	C→T	intergenic (+1512/‑212)	PA0041a → / → PA0042	transposase/hypothetical protein
56.339	2 bp→AA	intergenic (+1517/‑206)	PA0041a → / → PA0042	transposase/hypothetical protein
56.375	G→A	intergenic (+1553/‑171)	PA0041a → / → PA0042	transposase/hypothetical protein
56.398	C→G	intergenic (+1576/‑148)	PA0041a → / → PA0042	transposase/hypothetical protein
56.543	C→A	intergenic (+1721/‑3)	PA0041a → / → PA0042	transposase/hypothetical protein
56.589	T→C	V15A (GTG→GCG)	PA0042 →	hypothetical protein
56.677	T→C	D44D (GAT→GAC)	PA0042 →	hypothetical protein
56.946	G→A	intergenic (+5/+266)	PA0042 → / ← PA0043	hypothetical protein/hypothetical protein
56.952	C→T	intergenic (+11/+260)	PA0042 → / ← PA0043	hypothetical protein/hypothetical protein
56.97	C→T	intergenic (+29/+242)	PA0042 → / ← PA0043	hypothetical protein/hypothetical protein
57.027	A→G	intergenic (+86/+185)	PA0042 → / ← PA0043	hypothetical protein/hypothetical protein
57.104	Δ4 bp	intergenic (+163/+105)	PA0042 → / ← PA0043	hypothetical protein/hypothetical protein
57.109	Δ2 bp	intergenic (+168/+102)	PA0042 → / ← PA0043	hypothetical protein/hypothetical protein
57.169	T→C	intergenic (+228/+43)	PA0042 → / ← PA0043	hypothetical protein/hypothetical protein
57.189	C→T	intergenic (+248/+23)	PA0042 → / ← PA0043	hypothetical protein/hypothetical protein
57.196	A→G	intergenic (+255/+16)	PA0042 → / ← PA0043	hypothetical protein/hypothetical protein
57.217	G→A	L460L (CTG→TTG)	PA0043 ←	hypothetical protein
57.263	T→C	L444L (CTA→CTG)	PA0043 ←	hypothetical protein
57.442	G→A	L385L (CTG→TTG)	PA0043 ←	hypothetical protein
57.452	G→A	Y381Y (TAC→TAT)	PA0043 ←	hypothetical protein
57.464	A→G	D377D (GAT→GAC)	PA0043 ←	hypothetical protein
57.509	G→A	S362S (AGC→AGT)	PA0043 ←	hypothetical protein
57.527	G→A	R356R (CGC→CGT)	PA0043 ←	hypothetical protein
57.532	G→T	L355M (CTG→ATG)	PA0043 ←	hypothetical protein
57.668	T→C	E309E (GAA→GAG)	PA0043 ←	hypothetical protein
58.274	C→T	A107A (GCG→GCA)	PA0043 ←	hypothetical protein
58.295	C→G	L100L (CTG→CTC)	PA0043 ←	hypothetical protein
58.538	T→C	A19A (GCA→GCG)	PA0043 ←	hypothetical protein
58.585	A→G	W4R (TGG→CGG)	PA0043 ←	hypothetical protein
58.592	Δ1 bp	coding (3/1383 nt)	PA0043 ←	hypothetical protein
58.842	C→T	A19A (GCC→GCT)	exoT →	exoenzyme T
58.962	T→C	A59A (GCT→GCC)	exoT →	exoenzyme T
59.032	G→T	A83S (GCC→TCC)	exoT →	exoenzyme T
59.085	T→G	S100S (TCT→TCG)	exoT →	exoenzyme T
59.189	C→T	A135V (GCG→GTG)	exoT →	exoenzyme T
59.226	T→C	A147A (GCT→GCC)	exoT →	exoenzyme T
59.232	A→C	R149R (CGA→CGC)	exoT →	exoenzyme T
59.982	T→C	S399S (AGT→AGC)	exoT →	exoenzyme T
60.205	A→G	intergenic (+46/‑451)	exoT → / → PA0045	exoenzyme T/hypothetical protein
60.245	2 bp→GG	intergenic (+86/‑410)	exoT → / → PA0045	exoenzyme T/hypothetical protein
60.272	2 bp→GC	intergenic (+113/‑383)	exoT → / → PA0045	exoenzyme T/hypothetical protein
60.278	A→G	intergenic (+119/‑378)	exoT → / → PA0045	exoenzyme T/hypothetical protein
60.283	C→T	intergenic (+124/‑373)	exoT → / → PA0045	exoenzyme T/hypothetical protein
60.287	T→C	intergenic (+128/‑369)	exoT → / → PA0045	exoenzyme T/hypothetical protein
60.291	A→G	intergenic (+132/‑365)	exoT → / → PA0045	exoenzyme T/hypothetical protein
60.414	G→A	intergenic (+255/‑242)	exoT → / → PA0045	exoenzyme T/hypothetical protein
60.445	G→C	intergenic (+286/‑211)	exoT → / → PA0045	exoenzyme T/hypothetical protein
60.46	Δ1 bp	intergenic (+301/‑196)	exoT → / → PA0045	exoenzyme T/hypothetical protein
60.606	T→G	intergenic (+447/‑50)	exoT → / → PA0045	exoenzyme T/hypothetical protein
60.784	A→C	P43P (CCA→CCC)	PA0045 →	hypothetical protein
61.033	C→T	D126D (GAC→GAT)	PA0045 →	hypothetical protein
61.078	T→C	F141F (TTT→TTC)	PA0045 →	hypothetical protein
61.087	C→T	L144L (CTC→CTT)	PA0045 →	hypothetical protein
61.318	C→G	G221G (GGC→GGG)	PA0045 →	hypothetical protein
61.57	G→A	V66V (GTG→GTA)	PA0046 →	hypothetical protein
61.75	T→G	intergenic (+24/‑129)	PA0046 → / → PA0047	hypothetical protein/hypothetical protein
61.809	T→C	intergenic (+83/‑70)	PA0046 → / → PA0047	hypothetical protein/hypothetical protein
61.944	G→A	V22V (GTG→GTA)	PA0047 →	hypothetical protein
62.313	T→C	S145S (AGT→AGC)	PA0047 →	hypothetical protein
62.361	C→G	P161P (CCC→CCG)	PA0047 →	hypothetical protein
62.415	T→C	E124E (GAA→GAG)	PA0048 ←	transcriptional regulator
62.708	T→C	I27V (ATC→GTC)	PA0048 ←	transcriptional regulator
62.806	A→G	intergenic (‑20/+262)	PA0048 ← / ← PA0049	transcriptional regulator/hypothetical protein
62.869	C→G	intergenic (‑83/+199)	PA0048 ← / ← PA0049	transcriptional regulator/hypothetical protein
62.876	C→T	intergenic (‑90/+192)	PA0048 ← / ← PA0049	transcriptional regulator/hypothetical protein
62.973	G→T	intergenic (‑187/+95)	PA0048 ← / ← PA0049	transcriptional regulator/hypothetical protein
62.986	C→T	intergenic (‑200/+82)	PA0048 ← / ← PA0049	transcriptional regulator/hypothetical protein
63.018	C→T	intergenic (‑232/+50)	PA0048 ← / ← PA0049	transcriptional regulator/hypothetical protein
63.041	T→A	intergenic (‑255/+27)	PA0048 ← / ← PA0049	transcriptional regulator/hypothetical protein
63.158	G→A	Y524Y (TAC→TAT)	PA0049 ←	hypothetical protein
63.242	G→T	V496V (GTC→GTA)	PA0049 ←	hypothetical protein
63.407	T→C	G441G (GGA→GGG)	PA0049 ←	hypothetical protein
63.496	C→T	A412T (GCG→ACG)	PA0049 ←	hypothetical protein
63.539	A→G	T397T (ACT→ACC)	PA0049 ←	hypothetical protein
64.139	T→C	P197P (CCA→CCG)	PA0049 ←	hypothetical protein
64.193	T→C	A179A (GCA→GCG)	PA0049 ←	hypothetical protein
64.69	T→C	T14A (ACC→GCC)	PA0049 ←	hypothetical protein
65.062	G→T	intergenic (‑333/‑277)	PA0049 ← / → PA0050	hypothetical protein/hypothetical protein
65.82	A→G	intergenic (+341/‑483)	PA0050 → / → phzH	hypothetical protein/phenazine‑modifying protein
66.066	C→A	intergenic (+587/‑237)	PA0050 → / → phzH	hypothetical protein/phenazine‑modifying protein
66.084	G→A	intergenic (+605/‑219)	PA0050 → / → phzH	hypothetical protein/phenazine‑modifying protein
66.227	+T	intergenic (+748/‑76)	PA0050 → / → phzH	hypothetical protein/phenazine‑modifying protein
66.29	T→G	intergenic (+811/‑13)	PA0050 → / → phzH	hypothetical protein/phenazine‑modifying protein
66.971	C→T	Y223Y (TAC→TAT)	phzH →	phenazine‑modifying protein
66.98	G→A	V226V (GTG→GTA)	phzH →	phenazine‑modifying protein
67.056	G→T	A252S (GCG→TCG)	phzH →	phenazine‑modifying protein
67.175	G→A	S291S (TCG→TCA)	phzH →	phenazine‑modifying protein
67.544	G→A	P414P (CCG→CCA)	phzH →	phenazine‑modifying protein
67.984	T→C	V561A (GTG→GCG)	phzH →	phenazine‑modifying protein
68.341	G→C	T92T (ACC→ACG)	PA0052 ←	hypothetical protein
68.353	A→T	G88G (GGT→GGA)	PA0052 ←	hypothetical protein
68.395	G→A	L74L (CTC→CTT)	PA0052 ←	hypothetical protein
68.482	G→A	L45L (CTC→CTT)	PA0052 ←	hypothetical protein
68.639	A→G	intergenic (‑23/+904)	PA0052 ← / ← PA0054	hypothetical protein/RNA 2'‑phosphotransferase‑like protein
68.712	825 bp→107 bp	intergenic (‑96/+7)	PA0052 ← / ← PA0054	hypothetical protein/RNA 2'‑phosphotransferase‑like protein
69.627	A→G	H155H (CAT→CAC)	PA0054 ←	RNA 2'‑phosphotransferase‑like protein
70.706	G→A	A306V (GCG→GTG)	PA0056 ←	transcriptional regulator
71.422	C→T	P67P (CCG→CCA)	PA0056 ←	transcriptional regulator
71.614	G→A	R3R (CGC→CGT)	PA0056 ←	transcriptional regulator
71.783	G→T	G18G (GGG→GGT)	PA0057 →	hypothetical protein
72.841	T→C	G54G (GGT→GGC)	PA0058 →	hypothetical protein
73.401	A→G	intergenic (+17/‑67)	PA0058 → / → osmC	hypothetical protein/osmotically inducible protein OsmC
73.698	C→T	G77G (GGC→GGT)	osmC →	osmotically inducible protein OsmC
74.735	T→C	intergenic (‑19/+38)	PA0061 ← / ← PA0062	hypothetical protein/hypothetical protein
74.791	C→T	G133G (GGG→GGA)	PA0062 ←	hypothetical protein
75.861	A→G	D194G (GAC→GGC)	PA0063 →	hypothetical protein
76.05	C→T	A257V (GCG→GTG)	PA0063 →	hypothetical protein
76.297	C→A	R339R (CGC→CGA)	PA0063 →	hypothetical protein
76.706	A→G	L232L (TTG→CTG)	PA0064 ←	hypothetical protein
77.241	A→G	I53I (ATT→ATC)	PA0064 ←	hypothetical protein
77.271	T→C	V43V (GTA→GTG)	PA0064 ←	hypothetical protein
77.388	G→A	N4N (AAC→AAT)	PA0064 ←	hypothetical protein
77.651	C→G	E149D (GAG→GAC)	PA0065 ←	5'‑nucleotidase
78.085	C→T	A5T (GCG→ACG)	PA0065 ←	5'‑nucleotidase
78.155	C→T	A160T (GCC→ACC)	PA0066 ←	hypothetical protein
78.278	C→G	E119Q (GAA→CAA)	PA0066 ←	hypothetical protein
78.973	C→T	Y88Y (TAC→TAT)	prlC →	oligopeptidase A
78.982	C→T	C91C (TGC→TGT)	prlC →	oligopeptidase A
79.333	C→T	G208G (GGC→GGT)	prlC →	oligopeptidase A
79.508	T→C	L267L (TTG→CTG)	prlC →	oligopeptidase A
80.041	A→G	L444L (CTA→CTG)	prlC →	oligopeptidase A
80.286	T→A	V526E (GTG→GAG)	prlC →	oligopeptidase A
80.468	C→T	P587S (CCG→TCG)	prlC →	oligopeptidase A
83.656	C→T	Q479Q (CAG→CAA)	PA0071 ←	hypothetical protein
83.965	T→C	Q376Q (CAA→CAG)	PA0071 ←	hypothetical protein
84.604	T→C	G163G (GGA→GGG)	PA0071 ←	hypothetical protein
85.057	G→A	G12G (GGC→GGT)	PA0071 ←	hypothetical protein
85.385	C→G	R300R (CGG→CGC)	PA0072 ←	hypothetical protein
85.646	T→C	G213G (GGA→GGG)	PA0072 ←	hypothetical protein
85.934	G→A	A117A (GCC→GCT)	PA0072 ←	hypothetical protein
86.33	C→T	R225H (CGC→CAC)	PA0073 ←	ABC transporter ATP‑binding protein
86.527	G→A	A159A (GCC→GCT)	PA0073 ←	ABC transporter ATP‑binding protein
86.56	T→C	L148L (CTA→CTG)	PA0073 ←	ABC transporter ATP‑binding protein
86.583	G→A	L141L (CTG→TTG)	PA0073 ←	ABC transporter ATP‑binding protein
87.228	T→C	V957V (GTA→GTG)	ppkA ←	serine/threonine protein kinase PpkA
88.647	A→G	A484A (GCT→GCC)	ppkA ←	serine/threonine protein kinase PpkA
88.833	C→G	T422T (ACG→ACC)	ppkA ←	serine/threonine protein kinase PpkA
89.336	A→G	L255L (TTG→CTG)	ppkA ←	serine/threonine protein kinase PpkA
89.349	G→T	P250P (CCC→CCA)	ppkA ←	serine/threonine protein kinase PpkA
89.469	G→A	D210D (GAC→GAT)	ppkA ←	serine/threonine protein kinase PpkA
89.697	G→A	N134N (AAC→AAT)	ppkA ←	serine/threonine protein kinase PpkA
89.715	G→T	R128R (CGC→CGA)	ppkA ←	serine/threonine protein kinase PpkA
89.776	G→A	A108V (GCC→GTC)	ppkA ←	serine/threonine protein kinase PpkA
89.785	T→A	Q105L (CAG→CTG)	ppkA ←	serine/threonine protein kinase PpkA
89.97	C→T	L43L (CTG→CTA)	ppkA ←	serine/threonine protein kinase PpkA
90.562	A→G	A91A (GCT→GCC)	pppA ←	serine/threonine phosphatase
90.735	C→A	A34S (GCG→TCG)	pppA ←	serine/threonine phosphatase
90.739	G→T	P32P (CCC→CCA)	pppA ←	serine/threonine phosphatase
91.396	C→T	E43E (GAG→GAA)	PA0076 ←	hypothetical protein
91.91	T→C	T973A (ACG→GCG)	icmF1 ←	type VI secretion protein IcmF
91.914	T→C	Q971Q (CAA→CAG)	icmF1 ←	type VI secretion protein IcmF
91.956	C→T	A957A (GCG→GCA)	icmF1 ←	type VI secretion protein IcmF
92.709	C→T	G706G (GGG→GGA)	icmF1 ←	type VI secretion protein IcmF
93.72	C→T	K369K (AAG→AAA)	icmF1 ←	type VI secretion protein IcmF
94.59	C→T	A79A (GCG→GCA)	icmF1 ←	type VI secretion protein IcmF
94.608	G→C	L73L (CTC→CTG)	icmF1 ←	type VI secretion protein IcmF
94.709	A→G	L40L (TTG→CTG)	icmF1 ←	type VI secretion protein IcmF
94.934	A→G	intergenic (‑108/+114)	icmF1 ← / ← PA0078	type VI secretion protein IcmF/hypothetical protein
95.117	A→G	N427N (AAT→AAC)	PA0078 ←	hypothetical protein
95.121	G→C	T426S (ACC→AGC)	PA0078 ←	hypothetical protein
95.438	T→C	R320R (CGA→CGG)	PA0078 ←	hypothetical protein
95.486	C→T	E304E (GAG→GAA)	PA0078 ←	hypothetical protein
95.918	G→A	G160G (GGC→GGT)	PA0078 ←	hypothetical protein
96.044	T→C	E118E (GAA→GAG)	PA0078 ←	hypothetical protein
97.07	G→T	A223A (GCC→GCA)	PA0079 ←	hypothetical protein
97.169	T→C	V190V (GTA→GTG)	PA0079 ←	hypothetical protein
97.31	T→C	P143P (CCA→CCG)	PA0079 ←	hypothetical protein
97.313	C→G	A142A (GCG→GCC)	PA0079 ←	hypothetical protein
97.331	G→A	A136A (GCC→GCT)	PA0079 ←	hypothetical protein
97.457	A→G	R94R (CGT→CGC)	PA0079 ←	hypothetical protein
97.937	C→A	E94D (GAG→GAT)	PA0080 ←	hypothetical protein
98.29	T→C	E489E (GAA→GAG)	fha1 ←	Fha domain‑containing protein
98.963	(GGCTGT)11→10	coding (789‑794/1494 nt)	fha1 ←	Fha domain‑containing protein
99.888	A→G	intergenic (‑132/‑236)	fha1 ← / → PA0082	Fha domain‑containing protein/hypothetical protein
100.027	A→G	intergenic (‑271/‑97)	fha1 ← / → PA0082	Fha domain‑containing protein/hypothetical protein
100.273	G→A	E50E (GAG→GAA)	PA0082 →	hypothetical protein
100.276	G→A	P51P (CCG→CCA)	PA0082 →	hypothetical protein
100.454	T→C	L111L (TTG→CTG)	PA0082 →	hypothetical protein
100.606	C→T	A161A (GCC→GCT)	PA0082 →	hypothetical protein
100.714	T→A	D197E (GAT→GAA)	PA0082 →	hypothetical protein
100.722	A→T	Q200L (CAG→CTG)	PA0082 →	hypothetical protein
100.906	T→C	G261G (GGT→GGC)	PA0082 →	hypothetical protein
100.993	T→C	D290D (GAT→GAC)	PA0082 →	hypothetical protein
101.032	T→C	S303S (AGT→AGC)	PA0082 →	hypothetical protein
101.325	C→T	L27L (CTG→TTG)	PA0083 →	hypothetical protein
101.432	C→T	F62F (TTC→TTT)	PA0083 →	hypothetical protein
101.997	C→A	L74I (CTT→ATC)	PA0084 →	hypothetical protein
101.999	T→C	L74I (CTT→ATC)	PA0084 →	hypothetical protein
102.359	C→T	I194I (ATC→ATT)	PA0084 →	hypothetical protein
103.124	G→A	P449P (CCG→CCA)	PA0084 →	hypothetical protein
103.901	A→G	intergenic (+63/‑105)	hcp1 → / → PA0086	protein secretion apparatus assembly protein/hypothetical protein
104.452	G→A	A149A (GCG→GCA)	PA0086 →	hypothetical protein
104.467	T→G	G154G (GGT→GGG)	PA0086 →	hypothetical protein
104.54	G→T	V179F (GTC→TTC)	PA0086 →	hypothetical protein
104.617	T→C	D204D (GAT→GAC)	PA0086 →	hypothetical protein
104.731	A→G	G242G (GGA→GGG)	PA0086 →	hypothetical protein
105.686	A→G	I110V (ATC→GTC)	PA0088 →	hypothetical protein
106.279	A→G	A307A (GCA→GCG)	PA0088 →	hypothetical protein
106.522	A→C	R388S (AGA→AGC)	PA0088 →	hypothetical protein
107.595	C→G	A138A (GCC→GCG)	PA0089 →	hypothetical protein
108.451	T→C	R77R (CGT→CGC)	clpV1 →	secretion protein ClpV1
108.832	C→T	R204R (CGC→CGT)	clpV1 →	secretion protein ClpV1
108.858	G→A	G213E (GGG→GAG)	clpV1 →	secretion protein ClpV1
109.186	C→A	G322G (GGC→GGA)	clpV1 →	secretion protein ClpV1
109.249	A→G	A343A (GCA→GCG)	clpV1 →	secretion protein ClpV1
109.369	C→T	G383G (GGC→GGT)	clpV1 →	secretion protein ClpV1
109.397	C→A	Q393K (CAG→AAG)	clpV1 →	secretion protein ClpV1
109.564	T→G	R448R (CGT→CGG)	clpV1 →	secretion protein ClpV1
109.685	G→T	A489S (GCC→TCC)	clpV1 →	secretion protein ClpV1
109.78	T→C	D520D (GAT→GAC)	clpV1 →	secretion protein ClpV1
109.812	T→C	V531A (GTG→GCG)	clpV1 →	secretion protein ClpV1
109.843	G→A	L541L (CTG→CTA)	clpV1 →	secretion protein ClpV1
109.861	G→A	E547E (GAG→GAA)	clpV1 →	secretion protein ClpV1
109.96	C→A	G580G (GGC→GGA)	clpV1 →	secretion protein ClpV1
110.17	A→G	A650A (GCA→GCG)	clpV1 →	secretion protein ClpV1
111.345	A→G	N124D (AAC→GAC)	vgrG1 →	type VI secretion system protein VgrG
111.461	A→G	E162E (GAA→GAG)	vgrG1 →	type VI secretion system protein VgrG
111.544	G→C	G190A (GGT→GCT)	vgrG1 →	type VI secretion system protein VgrG
112.07	G→A	R365R (CGG→CGA)	vgrG1 →	type VI secretion system protein VgrG
112.614	T→C	L547L (TTG→CTG)	vgrG1 →	type VI secretion system protein VgrG
112.802	C→T	D609D (GAC→GAT)	vgrG1 →	type VI secretion system protein VgrG
112.981	Δ1 bp	intergenic (+74/+41)	vgrG1 → / ← PA0092	type VI secretion system protein VgrG/hypothetical protein
113.07	G→A	Y79Y (TAC→TAT)	PA0092 ←	hypothetical protein
113.22	A→G	S29S (TCT→TCC)	PA0092 ←	hypothetical protein
113.96	G→C	G212G (GGC→GGG)	PA0093 ←	hypothetical protein
113.975	C→G	V207F (GTG→TTC)	PA0093 ←	hypothetical protein
113.977	2 bp→AG	coding (618‑619/1293 nt)	PA0093 ←	hypothetical protein
113.981	2 bp→GG	coding (614‑615/1293 nt)	PA0093 ←	hypothetical protein
114.029	T→A	L189L (CTA→CTT)	PA0093 ←	hypothetical protein
114.067	G→A	L177L (CTG→TTG)	PA0093 ←	hypothetical protein
114.127	T→C	N157D (AAC→GAC)	PA0093 ←	hypothetical protein
114.149	C→T	A149A (GCG→GCA)	PA0093 ←	hypothetical protein
114.209	C→G	A129A (GCG→GCC)	PA0093 ←	hypothetical protein
114.284	A→G	V104V (GTT→GTC)	PA0093 ←	hypothetical protein
114.437	A→G	G53G (GGT→GGC)	PA0093 ←	hypothetical protein
114.863	G→A	N61N (AAC→AAT)	PA0094 ←	hypothetical protein
114.866	T→C	E60E (GAA→GAG)	PA0094 ←	hypothetical protein
114.92	A→G	R42R (CGT→CGC)	PA0094 ←	hypothetical protein
115.976	G→A	S226S (TCG→TCA)	PA0095 →	hypothetical protein
116.132	T→C	R278R (CGT→CGC)	PA0095 →	hypothetical protein
116.444	G→A	E382E (GAG→GAA)	PA0095 →	hypothetical protein
116.471	C→G	V391V (GTC→GTG)	PA0095 →	hypothetical protein
116.48	C→T	H394H (CAC→CAT)	PA0095 →	hypothetical protein
116.492	T→C	D398D (GAT→GAC)	PA0095 →	hypothetical protein
116.507	G→C	S403S (TCG→TCC)	PA0095 →	hypothetical protein
116.531	T→G	I411M (ATT→ATG)	PA0095 →	hypothetical protein
116.537	G→C	V413V (GTG→GTC)	PA0095 →	hypothetical protein
116.552	C→G	A418A (GCC→GCG)	PA0095 →	hypothetical protein
116.567	T→C	G423G (GGT→GGC)	PA0095 →	hypothetical protein
116.812	A→G	K505R (AAG→AGG)	PA0095 →	hypothetical protein
118.563	C→T	G211G (GGC→GGT)	PA0097 →	hypothetical protein
118.767	C→G	A279A (GCC→GCG)	PA0097 →	hypothetical protein
120.026	T→C	G300G (GGT→GGC)	PA0098 →	3‑oxoacyl‑ACP synthase
120.11	T→C	D328D (GAT→GAC)	PA0098 →	3‑oxoacyl‑ACP synthase
120.216	A→G	N18S (AAC→AGC)	PA0099 →	hypothetical protein
120.706	C→T	G181G (GGC→GGT)	PA0099 →	hypothetical protein
121.776	C→G	T144S (ACC→AGC)	PA0100 →	hypothetical protein
122.529	A→C	G94G (GGA→GGC)	PA0101 →	hypothetical protein
122.541	C→T	A98A (GCC→GCT)	PA0101 →	hypothetical protein
122.987	C→A	A247D (GCC→GAC)	PA0101 →	hypothetical protein
123.16	C→T	L305L (CTG→TTG)	PA0101 →	hypothetical protein
123.182	C→T	A312V (GCC→GTC)	PA0101 →	hypothetical protein
123.218	T→C	L324P (CTC→CCC)	PA0101 →	hypothetical protein
123.312	T→C	R355R (CGT→CGC)	PA0101 →	hypothetical protein
123.348	G→T	P367P (CCG→CCT)	PA0101 →	hypothetical protein
123.362	G→A	R372H (CGC→CAC)	PA0101 →	hypothetical protein
123.636	T→C	intergenic (+141/‑235)	PA0101 → / → PA0102	hypothetical protein/carbonic anhydrase
124.592	G→A	S241N (AGC→AAC)	PA0102 →	carbonic anhydrase
124.733	C→T	intergenic (+134/‑77)	PA0102 → / → PA0103	carbonic anhydrase/sulfate transporter
125.415	T→C	G202G (GGT→GGC)	PA0103 →	sulfate transporter
125.513	T→A	V235D (GTC→GAC)	PA0103 →	sulfate transporter
125.739	A→G	V310V (GTA→GTG)	PA0103 →	sulfate transporter
125.754	C→T	N315N (AAC→AAT)	PA0103 →	sulfate transporter
125.76	T→C	N317N (AAT→AAC)	PA0103 →	sulfate transporter
125.928	T→C	S373S (TCT→TCC)	PA0103 →	sulfate transporter
125.971	C→T	L388L (CTG→TTG)	PA0103 →	sulfate transporter
125.976	C→G	A389A (GCC→GCG)	PA0103 →	sulfate transporter
126.141	G→T	A444A (GCG→GCT)	PA0103 →	sulfate transporter
126.515	T→C	A164A (GCA→GCG)	PA0103a ←	hypothetical protein
126.86	G→A	L49L (CTC→CTT)	PA0103a ←	hypothetical protein
126.909	T→C	H33R (CAC→CGC)	PA0103a ←	hypothetical protein
126.943	G→A	H22Y (CAC→TAC)	PA0103a ←	hypothetical protein
127.792	G→A	V139I (GTC→ATC)	coxB →	cytochrome C oxidase subunit II
127.827	T→C	D150D (GAT→GAC)	coxB →	cytochrome C oxidase subunit II
127.833	C→T	I152I (ATC→ATT)	coxB →	cytochrome C oxidase subunit II
128.914	T→C	L135L (TTG→CTG)	coxA →	cytochrome C oxidase subunit I
129.147	2 bp→GC	coding (636‑637/1593 nt)	coxA →	cytochrome C oxidase subunit I
129.651	A→G	A380A (GCA→GCG)	coxA →	cytochrome C oxidase subunit I
129.921	C→T	V470V (GTC→GTT)	coxA →	cytochrome C oxidase subunit I
130.213	T→C	Y33Y (TAT→TAC)	PA0107 →	cytochrome C oxidase assembly protein
130.276	A→G	E54E (GAA→GAG)	PA0107 →	cytochrome C oxidase assembly protein
130.462	C→T	I116I (ATC→ATT)	PA0107 →	cytochrome C oxidase assembly protein
130.477	C→T	A121A (GCC→GCT)	PA0107 →	cytochrome C oxidase assembly protein
130.48	A→C	A122A (GCA→GCC)	PA0107 →	cytochrome C oxidase assembly protein
130.576	T→C	R154R (CGT→CGC)	PA0107 →	cytochrome C oxidase assembly protein
130.895	T→C	S72S (AGT→AGC)	coIII →	cytochrome C oxidase subunit III
131.268	C→T	L197L (CTG→TTG)	coIII →	cytochrome C oxidase subunit III
131.36	C→T	G227G (GGC→GGT)	coIII →	cytochrome C oxidase subunit III
131.525	C→T	D282D (GAC→GAT)	coIII →	cytochrome C oxidase subunit III
131.644	A→G	V50A (GTG→GCG)	PA0109 ←	hypothetical protein
131.875	G→C	R23P (CGT→CCT)	PA0110 →	hypothetical protein
131.933	A→G	V42V (GTA→GTG)	PA0110 →	hypothetical protein
132.096	G→C	E97Q (GAG→CAG)	PA0110 →	hypothetical protein
132.173	C→T	D122D (GAC→GAT)	PA0110 →	hypothetical protein
132.871	A→G	I99V (ATC→GTC)	PA0111 →	hypothetical protein
132.927	C→T	S117S (AGC→AGT)	PA0111 →	hypothetical protein
133.223	T→A	S2T (TCA→ACA)	PA0112 →	hypothetical protein
133.435	G→A	A72A (GCG→GCA)	PA0112 →	hypothetical protein
133.594	T→C	A125A (GCT→GCC)	PA0112 →	hypothetical protein
133.699	T→C	R160R (CGT→CGC)	PA0112 →	hypothetical protein
133.816	C→T	Y199Y (TAC→TAT)	PA0112 →	hypothetical protein
134.519	A→G	A67A (GCA→GCG)	PA0113 →	protoheme IX farnesyltransferase
134.72	T→C	Y134Y (TAT→TAC)	PA0113 →	protoheme IX farnesyltransferase
134.9	C→A	L194L (CTC→CTA)	PA0113 →	protoheme IX farnesyltransferase
135.047	C→T	S243S (AGC→AGT)	PA0113 →	protoheme IX farnesyltransferase
135.059	T→C	Y247Y (TAT→TAC)	PA0113 →	protoheme IX farnesyltransferase
135.083	C→T	G255G (GGC→GGT)	PA0113 →	protoheme IX farnesyltransferase
135.687	T→C	G143G (GGT→GGC)	senC →	cytochrome c oxidase assembly protein SenC
135.902	T→C	intergenic (+8/+32)	senC → / ← PA0115	cytochrome c oxidase assembly protein SenC/hypothetical protein
135.906	T→C	intergenic (+12/+28)	senC → / ← PA0115	cytochrome c oxidase assembly protein SenC/hypothetical protein
135.921	Δ5 bp	intergenic (+27/+9)	senC → / ← PA0115	cytochrome c oxidase assembly protein SenC/hypothetical protein
136.057	G→A	D110D (GAC→GAT)	PA0115 ←	hypothetical protein
136.105	G→A	H94H (CAC→CAT)	PA0115 ←	hypothetical protein
136.111	G→A	L92L (CTC→CTT)	PA0115 ←	hypothetical protein
136.327	T→C	A20A (GCA→GCG)	PA0115 ←	hypothetical protein
136.407	G→A	intergenic (‑21/‑111)	PA0115 ← / → PA0116	hypothetical protein/hypothetical protein
136.486	G→A	intergenic (‑100/‑32)	PA0115 ← / → PA0116	hypothetical protein/hypothetical protein
136.541	G→A	E8E (GAG→GAA)	PA0116 →	hypothetical protein
136.667	C→T	R50R (CGC→CGT)	PA0116 →	hypothetical protein
137.016	T→C	intergenic (+25/‑232)	PA0116 → / → PA0117	hypothetical protein/short‑chain dehydrogenase
137.183	C→T	intergenic (+192/‑65)	PA0116 → / → PA0117	hypothetical protein/short‑chain dehydrogenase
137.771	A→G	D175G (GAC→GGC)	PA0117 →	short‑chain dehydrogenase
137.856	A→G	K203K (AAA→AAG)	PA0117 →	short‑chain dehydrogenase
138.294	T→C	Y98Y (TAT→TAC)	PA0118 →	hypothetical protein
138.315	G→T	Q105H (CAG→CAT)	PA0118 →	hypothetical protein
138.405	T→C	A135A (GCT→GCC)	PA0118 →	hypothetical protein
138.408	A→G	G136G (GGA→GGG)	PA0118 →	hypothetical protein
138.501	T→C	V167V (GTT→GTC)	PA0118 →	hypothetical protein
138.575	T→C	V192A (GTC→GCC)	PA0118 →	hypothetical protein
138.648	C→T	intergenic (+60/‑170)	PA0118 → / → PA0119	hypothetical protein/C4‑dicarboxylate transporter DctA
138.67	2 bp→GA	intergenic (+82/‑147)	PA0118 → / → PA0119	hypothetical protein/C4‑dicarboxylate transporter DctA
139.213	G→A	E132E (GAG→GAA)	PA0119 →	C4‑dicarboxylate transporter DctA
139.219	C→T	H134H (CAC→CAT)	PA0119 →	C4‑dicarboxylate transporter DctA
139.564	G→A	L249L (CTG→CTA)	PA0119 →	C4‑dicarboxylate transporter DctA
139.696	T→C	R293R (CGT→CGC)	PA0119 →	C4‑dicarboxylate transporter DctA
140.134	T→C	S439S (AGT→AGC)	PA0119 →	C4‑dicarboxylate transporter DctA
140.329	A→G	E38E (GAA→GAG)	PA0120 →	transcriptional regulator
141.226	A→C	E75A (GAG→GCG)	PA0121 →	hypothetical protein
141.665	G→T	P221P (CCG→CCT)	PA0121 →	hypothetical protein
141.677	G→C	T225T (ACG→ACC)	PA0121 →	hypothetical protein
141.711	A→C	S237R (AGC→CGC)	PA0121 →	hypothetical protein
141.887	A→G	intergenic (+150/‑30)	PA0121 → / → PA0122	hypothetical protein/hypothetical protein
142.252	T→C	A112A (GCT→GCC)	PA0122 →	hypothetical protein
142.264	T→C	S116S (AGT→AGC)	PA0122 →	hypothetical protein
143.079	C→T	E63E (GAG→GAA)	PA0123 ←	transcriptional regulator
143.145	T→C	E41E (GAA→GAG)	PA0123 ←	transcriptional regulator
143.221	T→C	K16R (AAG→AGG)	PA0123 ←	transcriptional regulator
143.295	T→C	intergenic (‑28/+272)	PA0123 ← / ← PA0124	transcriptional regulator/hypothetical protein
143.301	A→G	intergenic (‑34/+266)	PA0123 ← / ← PA0124	transcriptional regulator/hypothetical protein
143.331	G→A	intergenic (‑64/+236)	PA0123 ← / ← PA0124	transcriptional regulator/hypothetical protein
143.358	T→A	intergenic (‑91/+209)	PA0123 ← / ← PA0124	transcriptional regulator/hypothetical protein
143.376	A→G	intergenic (‑109/+191)	PA0123 ← / ← PA0124	transcriptional regulator/hypothetical protein
143.441	T→C	intergenic (‑174/+126)	PA0123 ← / ← PA0124	transcriptional regulator/hypothetical protein
143.452	T→C	intergenic (‑185/+115)	PA0123 ← / ← PA0124	transcriptional regulator/hypothetical protein
143.479	T→G	intergenic (‑212/+88)	PA0123 ← / ← PA0124	transcriptional regulator/hypothetical protein
143.505	C→A	intergenic (‑238/+62)	PA0123 ← / ← PA0124	transcriptional regulator/hypothetical protein
143.585	T→C	R88R (AGA→AGG)	PA0124 ←	hypothetical protein
143.876	A→G	I66T (ATC→ACC)	PA0125 ←	hypothetical protein
143.989	T→G	R28R (CGA→CGC)	PA0125 ←	hypothetical protein
144.084	C→T	intergenic (‑12/+164)	PA0125 ← / ← PA0126	hypothetical protein/hypothetical protein
144.175	G→A	intergenic (‑103/+73)	PA0125 ← / ← PA0126	hypothetical protein/hypothetical protein
144.244	T→G	intergenic (‑172/+4)	PA0125 ← / ← PA0126	hypothetical protein/hypothetical protein
145.797	T→C	L86L (TTG→CTG)	PA0128 →	hypothetical protein
145.947	C→A	intergenic (+64/+18)	PA0128 → / ← gabP	hypothetical protein/gamma‑aminobutyrate permease
146.082	T→A	R437R (CGA→CGT)	gabP ←	gamma‑aminobutyrate permease
146.169	A→G	R408R (CGT→CGC)	gabP ←	gamma‑aminobutyrate permease
146.601	A→G	I264I (ATT→ATC)	gabP ←	gamma‑aminobutyrate permease
148.424	A→G	L211L (TTG→CTG)	PA0130 ←	3‑oxopropanoate dehydrogenase
148.906	C→T	R50K (AGG→AAG)	PA0130 ←	3‑oxopropanoate dehydrogenase
150.214	A→C	L186L (CTT→CTG)	PA0132 ←	beta alanine‑‑pyruvate transaminase
150.229	A→G	H181H (CAT→CAC)	PA0132 ←	beta alanine‑‑pyruvate transaminase
150.271	A→G	G167G (GGT→GGC)	PA0132 ←	beta alanine‑‑pyruvate transaminase
150.529	G→A	G81G (GGC→GGT)	PA0132 ←	beta alanine‑‑pyruvate transaminase
152.773	T→C	L178L (CTA→CTG)	PA0134 ←	guanine deaminase
153.016	A→G	D97D (GAT→GAC)	PA0134 ←	guanine deaminase
153.22	A→G	A29A (GCT→GCC)	PA0134 ←	guanine deaminase
153.445	G→T	intergenic (‑139/‑251)	PA0134 ← / → PA0135	guanine deaminase/hypothetical protein
153.45	A→G	intergenic (‑144/‑246)	PA0134 ← / → PA0135	guanine deaminase/hypothetical protein
153.489	T→G	intergenic (‑183/‑207)	PA0134 ← / → PA0135	guanine deaminase/hypothetical protein
153.507	G→A	intergenic (‑201/‑189)	PA0134 ← / → PA0135	guanine deaminase/hypothetical protein
153.528	A→G	intergenic (‑222/‑168)	PA0134 ← / → PA0135	guanine deaminase/hypothetical protein
153.815	T→C	I40I (ATT→ATC)	PA0135 →	hypothetical protein
154.044	+A	intergenic (+208/‑373)	PA0135 → / → PA0136	hypothetical protein/ABC transporter ATP‑binding protein
154.045	G→A	intergenic (+209/‑372)	PA0135 → / → PA0136	hypothetical protein/ABC transporter ATP‑binding protein
154.101	G→T	intergenic (+265/‑316)	PA0135 → / → PA0136	hypothetical protein/ABC transporter ATP‑binding protein
154.106	G→A	intergenic (+270/‑311)	PA0135 → / → PA0136	hypothetical protein/ABC transporter ATP‑binding protein
154.12	T→C	intergenic (+284/‑297)	PA0135 → / → PA0136	hypothetical protein/ABC transporter ATP‑binding protein
154.13	G→A	intergenic (+294/‑287)	PA0135 → / → PA0136	hypothetical protein/ABC transporter ATP‑binding protein
154.278	T→C	intergenic (+442/‑139)	PA0135 → / → PA0136	hypothetical protein/ABC transporter ATP‑binding protein
154.283	C→T	intergenic (+447/‑134)	PA0135 → / → PA0136	hypothetical protein/ABC transporter ATP‑binding protein
154.308	G→C	intergenic (+472/‑109)	PA0135 → / → PA0136	hypothetical protein/ABC transporter ATP‑binding protein
154.316	T→C	intergenic (+480/‑101)	PA0135 → / → PA0136	hypothetical protein/ABC transporter ATP‑binding protein
154.33	T→C	intergenic (+494/‑87)	PA0135 → / → PA0136	hypothetical protein/ABC transporter ATP‑binding protein
154.386	2 bp→TG	intergenic (+550/‑30)	PA0135 → / → PA0136	hypothetical protein/ABC transporter ATP‑binding protein
154.389	C→T	intergenic (+553/‑28)	PA0135 → / → PA0136	hypothetical protein/ABC transporter ATP‑binding protein
154.406	T→C	intergenic (+570/‑11)	PA0135 → / → PA0136	hypothetical protein/ABC transporter ATP‑binding protein
154.429	T→A	S5T (TCC→ACC)	PA0136 →	ABC transporter ATP‑binding protein
154.476	T→C	R20R (CGT→CGC)	PA0136 →	ABC transporter ATP‑binding protein
154.618	A→G	I68V (ATC→GTC)	PA0136 →	ABC transporter ATP‑binding protein
154.638	A→G	P74P (CCA→CCG)	PA0136 →	ABC transporter ATP‑binding protein
154.998	T→C	G194G (GGT→GGC)	PA0136 →	ABC transporter ATP‑binding protein
155.634	A→C	A406A (GCA→GCC)	PA0136 →	ABC transporter ATP‑binding protein
155.67	T→C	I418I (ATT→ATC)	PA0136 →	ABC transporter ATP‑binding protein
155.911	A→C	K499Q (AAG→CAG)	PA0136 →	ABC transporter ATP‑binding protein
155.955	G→A	A513A (GCG→GCA)	PA0136 →	ABC transporter ATP‑binding protein
156.017	G→A	R10R (CGG→CGA)	PA0137 →	ABC transporter permease
156.023	G→A	S12S (TCG→TCA)	PA0137 →	ABC transporter permease
156.06	T→C	L25L (TTG→CTG)	PA0137 →	ABC transporter permease
156.08	C→T	G31G (GGC→GGT)	PA0137 →	ABC transporter permease
156.113	C→G	P42P (CCC→CCG)	PA0137 →	ABC transporter permease
156.506	C→T	D173D (GAC→GAT)	PA0137 →	ABC transporter permease
156.953	A→G	P322P (CCA→CCG)	PA0137 →	ABC transporter permease
156.963	T→A	S326T (TCC→ACC)	PA0137 →	ABC transporter permease
157.007	C→T	C340C (TGC→TGT)	PA0137 →	ABC transporter permease
157.086	Δ1 bp	intergenic (+1/‑22)	PA0137 → / → PA0138	ABC transporter permease/ABC transporter permease
157.389	C→G	G94G (GGC→GGG)	PA0138 →	ABC transporter permease
157.42	G→T	A105S (GCG→TCG)	PA0138 →	ABC transporter permease
157.632	T→C	P175P (CCT→CCC)	PA0138 →	ABC transporter permease
157.728	G→A	L207L (CTG→CTA)	PA0138 →	ABC transporter permease
157.822	C→T	L239F (CTC→TTC)	PA0138 →	ABC transporter permease
157.888	G→A	V261I (GTC→ATC)	PA0138 →	ABC transporter permease
158.04	+G	intergenic (+6/‑159)	PA0138 → / → ahpC	ABC transporter permease/alkyl hydroperoxide reductase
158.279	A→G	E27E (GAA→GAG)	ahpC →	alkyl hydroperoxide reductase
159.575	C→A	G223G (GGC→GGA)	ahpF →	alkyl hydroperoxide reductase
159.713	A→G	A269A (GCA→GCG)	ahpF →	alkyl hydroperoxide reductase
159.798	G→A	A298T (GCC→ACC)	ahpF →	alkyl hydroperoxide reductase
159.82	G→A	R305Q (CGG→CAG)	ahpF →	alkyl hydroperoxide reductase
159.911	G→A	E335E (GAG→GAA)	ahpF →	alkyl hydroperoxide reductase
160.043	T→C	H379H (CAT→CAC)	ahpF →	alkyl hydroperoxide reductase
160.082	T→C	D392D (GAT→GAC)	ahpF →	alkyl hydroperoxide reductase
160.235	C→T	G443G (GGC→GGT)	ahpF →	alkyl hydroperoxide reductase
160.304	T→C	R466R (CGT→CGC)	ahpF →	alkyl hydroperoxide reductase
160.522	C→T	intergenic (+50/+30)	ahpF → / ← PA0141	alkyl hydroperoxide reductase/hypothetical protein
160.66	G→C	P263P (CCC→CCG)	PA0141 ←	hypothetical protein
161.755	T→G	intergenic (‑307/‑151)	PA0141 ← / → PA0142	hypothetical protein/8‑oxoguanine deaminase
162.022	A→G	Q39Q (CAA→CAG)	PA0142 →	8‑oxoguanine deaminase
162.031	G→A	A42A (GCG→GCA)	PA0142 →	8‑oxoguanine deaminase
162.034	G→A	Q43Q (CAG→CAA)	PA0142 →	8‑oxoguanine deaminase
162.037	C→T	P44P (CCC→CCT)	PA0142 →	8‑oxoguanine deaminase
162.055	C→T	D50D (GAC→GAT)	PA0142 →	8‑oxoguanine deaminase
162.233	C→T	L110L (CTG→TTG)	PA0142 →	8‑oxoguanine deaminase
162.487	C→T	D194D (GAC→GAT)	PA0142 →	8‑oxoguanine deaminase
162.566	G→C	V221L (GTG→CTG)	PA0142 →	8‑oxoguanine deaminase
162.58	T→C	H225H (CAT→CAC)	PA0142 →	8‑oxoguanine deaminase
162.598	C→A	T231T (ACC→ACA)	PA0142 →	8‑oxoguanine deaminase
162.655	T→C	R250R (CGT→CGC)	PA0142 →	8‑oxoguanine deaminase
162.874	C→T	A323A (GCC→GCT)	PA0142 →	8‑oxoguanine deaminase
162.982	C→A	A359A (GCC→GCA)	PA0142 →	8‑oxoguanine deaminase
163.161	C→T	A419V (GCC→GTC)	PA0142 →	8‑oxoguanine deaminase
163.659	C→T	I99I (ATC→ATT)	nuh →	nonspecific ribonucleoside hydrolase
163.909	G→A	V183I (GTC→ATC)	nuh →	nonspecific ribonucleoside hydrolase
164.364	T→C	D334D (GAT→GAC)	nuh →	nonspecific ribonucleoside hydrolase
164.424	T→C	intergenic (+9/+19)	nuh → / ← PA0144	nonspecific ribonucleoside hydrolase/hypothetical protein
164.617	T→C	R151R (CGA→CGG)	PA0144 ←	hypothetical protein
164.857	T→C	E71E (GAA→GAG)	PA0144 ←	hypothetical protein
164.863	G→A	G69G (GGC→GGT)	PA0144 ←	hypothetical protein
164.89	C→T	A60A (GCG→GCA)	PA0144 ←	hypothetical protein
164.926	G→A	D48D (GAC→GAT)	PA0144 ←	hypothetical protein
167.013	G→T	K346N (AAG→AAT)	PA0146 →	hypothetical protein
168.575	G→A	R121R (CGG→CGA)	PA0148 →	adenosine deaminase
169.284	Δ1 bp	intergenic (+121/‑77)	PA0148 → / → PA0149	adenosine deaminase/ECF subfamily sigma‑70 factor
169.908	T→C	T2T (ACT→ACC)	PA0150 →	transmembrane sensor
169.915	G→A	D5N (GAT→AAT)	PA0150 →	transmembrane sensor
170.223	T→C	L107L (CTT→CTC)	PA0150 →	transmembrane sensor
170.434	G→A	A178T (GCG→ACG)	PA0150 →	transmembrane sensor
170.466	T→C	G188G (GGT→GGC)	PA0150 →	transmembrane sensor
170.697	C→T	Y265Y (TAC→TAT)	PA0150 →	transmembrane sensor
170.769	C→G	D289E (GAC→GAG)	PA0150 →	transmembrane sensor
170.811	T→C	D303D (GAT→GAC)	PA0150 →	transmembrane sensor
170.902	T→C	intergenic (+4/‑145)	PA0150 → / → PA0151	transmembrane sensor/TonB‑dependent receptor
170.91	G→C	intergenic (+12/‑137)	PA0150 → / → PA0151	transmembrane sensor/TonB‑dependent receptor
170.921	Δ1 bp	intergenic (+23/‑126)	PA0150 → / → PA0151	transmembrane sensor/TonB‑dependent receptor
170.964	(G)5→4	intergenic (+66/‑83)	PA0150 → / → PA0151	transmembrane sensor/TonB‑dependent receptor
170.974	T→G	intergenic (+76/‑73)	PA0150 → / → PA0151	transmembrane sensor/TonB‑dependent receptor
171.021	A→G	intergenic (+123/‑26)	PA0150 → / → PA0151	transmembrane sensor/TonB‑dependent receptor
171.055	G→C	P3P (CCG→CCC)	PA0151 →	TonB‑dependent receptor
171.256	T→C	A70A (GCT→GCC)	PA0151 →	TonB‑dependent receptor
171.279	T→A	V78D (GTC→GAC)	PA0151 →	TonB‑dependent receptor
171.406	C→G	V120V (GTC→GTG)	PA0151 →	TonB‑dependent receptor
171.476	G→C	V144L (GTA→CTA)	PA0151 →	TonB‑dependent receptor
171.484	A→T	E146D (GAA→GAT)	PA0151 →	TonB‑dependent receptor
171.76	T→C	D238D (GAT→GAC)	PA0151 →	TonB‑dependent receptor
172.069	T→C	G341G (GGT→GGC)	PA0151 →	TonB‑dependent receptor
172.081	C→T	D345D (GAC→GAT)	PA0151 →	TonB‑dependent receptor
172.34	A→G	T432A (ACC→GCC)	PA0151 →	TonB‑dependent receptor
172.758	T→C	M571T (ATG→ACG)	PA0151 →	TonB‑dependent receptor
172.951	C→T	A635A (GCC→GCT)	PA0151 →	TonB‑dependent receptor
173.275	C→T	F743F (TTC→TTT)	PA0151 →	TonB‑dependent receptor
173.302	G→A	G752G (GGG→GGA)	PA0151 →	TonB‑dependent receptor
173.491	(C)6→7	intergenic (+57/‑320)	PA0151 → / → pcaQ	TonB‑dependent receptor/transcriptional regulator PcaQ
173.71	C→A	intergenic (+276/‑101)	PA0151 → / → pcaQ	TonB‑dependent receptor/transcriptional regulator PcaQ
174.203	C→T	G131G (GGC→GGT)	pcaQ →	transcriptional regulator PcaQ
174.273	G→T	A155S (GCG→TCG)	pcaQ →	transcriptional regulator PcaQ
174.371	G→A	Q187Q (CAG→CAA)	pcaQ →	transcriptional regulator PcaQ
174.704	T→C	intergenic (+66/‑69)	pcaQ → / → pcaH	transcriptional regulator PcaQ/protocatechuate 3,4‑dioxygenase subunit beta
175.468	T→C	R232R (CGT→CGC)	pcaH →	protocatechuate 3,4‑dioxygenase subunit beta
175.633	G→A	G44D (GGC→GAC)	pcaG →	protocatechuate 3,4‑dioxygenase subunit alpha
175.639	G→C	R46P (CGG→CCG)	pcaG →	protocatechuate 3,4‑dioxygenase subunit alpha
176.338	C→T	P8P (CCC→CCT)	pcaR →	transcriptional regulator PcaR
176.977	A→G	E221E (GAA→GAG)	pcaR →	transcriptional regulator PcaR
177.87	C→T	T188T (ACC→ACT)	PA0156 →	resistance‑nodulation‑cell division (RND) efflux membrane fusion protein
178.068	C→G	P254P (CCC→CCG)	PA0156 →	resistance‑nodulation‑cell division (RND) efflux membrane fusion protein
178.778	A→G	A108A (GCA→GCG)	PA0157 →	resistance‑nodulation‑cell division (RND) efflux membrane fusion protein
179.051	A→G	E199E (GAA→GAG)	PA0157 →	resistance‑nodulation‑cell division (RND) efflux membrane fusion protein
179.063	A→G	A203A (GCA→GCG)	PA0157 →	resistance‑nodulation‑cell division (RND) efflux membrane fusion protein
179.33	C→G	R292R (CGC→CGG)	PA0157 →	resistance‑nodulation‑cell division (RND) efflux membrane fusion protein
179.818	C→G	L99L (CTC→CTG)	PA0158 →	resistance‑nodulation‑cell division (RND) efflux transporter
179.905	G→A	Q128Q (CAG→CAA)	PA0158 →	resistance‑nodulation‑cell division (RND) efflux transporter
179.977	T→C	D152D (GAT→GAC)	PA0158 →	resistance‑nodulation‑cell division (RND) efflux transporter
180.103	T→C	S194S (TCT→TCC)	PA0158 →	resistance‑nodulation‑cell division (RND) efflux transporter
180.16	G→A	Q213Q (CAG→CAA)	PA0158 →	resistance‑nodulation‑cell division (RND) efflux transporter
180.472	T→C	V317V (GTT→GTC)	PA0158 →	resistance‑nodulation‑cell division (RND) efflux transporter
180.475	C→G	G318G (GGC→GGG)	PA0158 →	resistance‑nodulation‑cell division (RND) efflux transporter
180.54	G→A	R340Q (CGG→CAG)	PA0158 →	resistance‑nodulation‑cell division (RND) efflux transporter
180.79	A→G	L423L (CTA→CTG)	PA0158 →	resistance‑nodulation‑cell division (RND) efflux transporter
180.871	A→G	V450V (GTA→GTG)	PA0158 →	resistance‑nodulation‑cell division (RND) efflux transporter
180.925	A→G	A468A (GCA→GCG)	PA0158 →	resistance‑nodulation‑cell division (RND) efflux transporter
180.94	G→C	A473A (GCG→GCC)	PA0158 →	resistance‑nodulation‑cell division (RND) efflux transporter
181.039	C→G	G506G (GGC→GGG)	PA0158 →	resistance‑nodulation‑cell division (RND) efflux transporter
181.045	T→C	I508I (ATT→ATC)	PA0158 →	resistance‑nodulation‑cell division (RND) efflux transporter
181.216	G→A	Q565Q (CAG→CAA)	PA0158 →	resistance‑nodulation‑cell division (RND) efflux transporter
181.375	G→A	Q618Q (CAG→CAA)	PA0158 →	resistance‑nodulation‑cell division (RND) efflux transporter
182.167	A→G	L882L (CTA→CTG)	PA0158 →	resistance‑nodulation‑cell division (RND) efflux transporter
182.491	C→T	V990V (GTC→GTT)	PA0158 →	resistance‑nodulation‑cell division (RND) efflux transporter
182.575	G→A	intergenic (+6/‑193)	PA0158 → / → PA0159	resistance‑nodulation‑cell division (RND) efflux transporter/transcriptional regulator
182.578	T→G	intergenic (+9/‑190)	PA0158 → / → PA0159	resistance‑nodulation‑cell division (RND) efflux transporter/transcriptional regulator
182.636	C→T	intergenic (+67/‑132)	PA0158 → / → PA0159	resistance‑nodulation‑cell division (RND) efflux transporter/transcriptional regulator
182.718	T→C	intergenic (+149/‑50)	PA0158 → / → PA0159	resistance‑nodulation‑cell division (RND) efflux transporter/transcriptional regulator
183.697	T→G	C310W (TGT→TGG)	PA0159 →	transcriptional regulator
183.902	C→T	S27S (TCC→TCT)	PA0160 →	hypothetical protein
184.112	(T)8→9	intergenic (+105/‑482)	PA0160 → / → opdC	hypothetical protein/histidine porin OpdC
184.126	C→T	intergenic (+119/‑468)	PA0160 → / → opdC	hypothetical protein/histidine porin OpdC
184.347	T→C	intergenic (+340/‑247)	PA0160 → / → opdC	hypothetical protein/histidine porin OpdC
184.915	T→G	S108A (TCG→GCG)	opdC →	histidine porin OpdC
185.839	A→G	T416A (ACC→GCC)	opdC →	histidine porin OpdC
185.877	T→C	N428N (AAT→AAC)	opdC →	histidine porin OpdC
185.932	C→G	intergenic (+4/+25)	opdC → / ← PA0163	histidine porin OpdC/transcriptional regulator
186.017	A→G	Y246Y (TAT→TAC)	PA0163 ←	transcriptional regulator
186.229	C→G	E176Q (GAA→CAA)	PA0163 ←	transcriptional regulator
186.524	T→C	Q77Q (CAA→CAG)	PA0163 ←	transcriptional regulator
186.65	A→G	S35S (TCT→TCC)	PA0163 ←	transcriptional regulator
187.365	A→G	L178L (CTA→CTG)	PA0164 →	gamma‑glutamyltranspeptidase
187.528	T→C	C233R (TGC→CGC)	PA0164 →	gamma‑glutamyltranspeptidase
187.596	G→A	S255S (TCG→TCA)	PA0164 →	gamma‑glutamyltranspeptidase
188.509	A→G	intergenic (+61/‑611)	PA0164 → / → PA0165	gamma‑glutamyltranspeptidase/hypothetical protein
188.657	T→C	intergenic (+209/‑463)	PA0164 → / → PA0165	gamma‑glutamyltranspeptidase/hypothetical protein
188.845	G→A	intergenic (+397/‑275)	PA0164 → / → PA0165	gamma‑glutamyltranspeptidase/hypothetical protein
188.932	T→C	intergenic (+484/‑188)	PA0164 → / → PA0165	gamma‑glutamyltranspeptidase/hypothetical protein
190.046	T→G	intergenic (+90/‑152)	PA0165 → / → PA0166	hypothetical protein/transporter
190.073	C→T	intergenic (+117/‑125)	PA0165 → / → PA0166	hypothetical protein/transporter
190.098	T→C	intergenic (+142/‑100)	PA0165 → / → PA0166	hypothetical protein/transporter
190.159	A→T	intergenic (+203/‑39)	PA0165 → / → PA0166	hypothetical protein/transporter
190.372	T→C	L59L (TTG→CTG)	PA0166 →	transporter
190.71	C→T	G171G (GGC→GGT)	PA0166 →	transporter
190.891	T→C	L232L (TTG→CTG)	PA0166 →	transporter
191.013	T→C	D272D (GAT→GAC)	PA0166 →	transporter
191.043	G→A	Q282Q (CAG→CAA)	PA0166 →	transporter
191.055	A→G	G286G (GGA→GGG)	PA0166 →	transporter
191.205	G→C	G336G (GGG→GGC)	PA0166 →	transporter
191.211	T→C	Y338Y (TAT→TAC)	PA0166 →	transporter
191.292	T→C	G365G (GGT→GGC)	PA0166 →	transporter
191.579	C→G	A461G (GCG→GGG)	PA0166 →	transporter
192.939	C→T	P191L (CCG→CTG)	PA0168 →	hypothetical protein
193.229	C→T	P148P (CCG→CCA)	PA0169 ←	hypothetical protein
194.025	T→G	D52A (GAC→GCC)	PA0170 ←	hypothetical protein
194.952	A→G	T599T (ACT→ACC)	PA0172 ←	hypothetical protein
196.112	C→T	V213I (GTC→ATC)	PA0172 ←	hypothetical protein
196.398	G→C	H117Q (CAC→CAG)	PA0172 ←	hypothetical protein
198.065	G→A	intergenic (‑5/+15)	PA0173 ← / ← PA0174	chemotaxis response regulator protein‑glutamate methylesterase/hypothetical protein
198.976	A→G	T185T (ACT→ACC)	PA0175 ←	chemotaxis protein methyltransferase
199.069	C→T	G154G (GGG→GGA)	PA0175 ←	chemotaxis protein methyltransferase
199.354	C→G	G59G (GGG→GGC)	PA0175 ←	chemotaxis protein methyltransferase
199.365	G→A	L56L (CTG→TTG)	PA0175 ←	chemotaxis protein methyltransferase
199.948	T→C	V564V (GTA→GTG)	aer2 ←	aerotaxis transducer Aer2
200.062	A→G	R526R (CGT→CGC)	aer2 ←	aerotaxis transducer Aer2
200.845	G→A	D265D (GAC→GAT)	aer2 ←	aerotaxis transducer Aer2
200.991	2 bp→AC	coding (648‑649/2040 nt)	aer2 ←	aerotaxis transducer Aer2
201.064	A→G	D192D (GAT→GAC)	aer2 ←	aerotaxis transducer Aer2
202.264	G→A	R601R (CGC→CGT)	PA0178 ←	two‑component sensor
202.27	G→A	F599F (TTC→TTT)	PA0178 ←	two‑component sensor
202.725	T→C	T448A (ACG→GCG)	PA0178 ←	two‑component sensor
202.828	G→A	R413R (CGC→CGT)	PA0178 ←	two‑component sensor
202.831	T→C	P412P (CCA→CCG)	PA0178 ←	two‑component sensor
203.353	G→T	P238P (CCC→CCA)	PA0178 ←	two‑component sensor
203.376	G→T	P231T (CCG→ACG)	PA0178 ←	two‑component sensor
204.175	G→A	R95R (CGC→CGT)	PA0179 ←	two‑component response regulator
204.178	T→C	G94G (GGA→GGG)	PA0179 ←	two‑component response regulator
204.499	C→T	intergenic (‑40/+158)	PA0179 ← / ← cttP	two‑component response regulator/trichloroethylene chemotactic transducer CttP
204.798	G→A	A344A (GCC→GCT)	cttP ←	trichloroethylene chemotactic transducer CttP
204.804	G→A	A342A (GCC→GCT)	cttP ←	trichloroethylene chemotactic transducer CttP
205.825	C→T	R2H (CGC→CAC)	cttP ←	trichloroethylene chemotactic transducer CttP
206.447	T→C	T170A (ACC→GCC)	PA0181 ←	transcriptional regulator
206.505	A→C	P150P (CCT→CCG)	PA0181 ←	transcriptional regulator
206.52	G→A	G145G (GGC→GGT)	PA0181 ←	transcriptional regulator
206.559	C→G	V132V (GTG→GTC)	PA0181 ←	transcriptional regulator
207.154	C→T	R28R (CGC→CGT)	PA0182 →	3‑ketoacyl‑ACP reductase
207.21	A→G	K47R (AAG→AGG)	PA0182 →	3‑ketoacyl‑ACP reductase
207.221	C→T	L51L (CTG→TTG)	PA0182 →	3‑ketoacyl‑ACP reductase
207.355	T→C	N95N (AAT→AAC)	PA0182 →	3‑ketoacyl‑ACP reductase
207.931	C→G	V535L (GTG→CTG)	atsA ←	arylsulfatase
208.217	C→A	S439S (TCG→TCT)	atsA ←	arylsulfatase
208.4	G→T	T378T (ACC→ACA)	atsA ←	arylsulfatase
208.643	G→A	V297V (GTC→GTT)	atsA ←	arylsulfatase
208.685	G→A	Y283Y (TAC→TAT)	atsA ←	arylsulfatase
209.632	T→G	I277L (ATC→CTC)	PA0184 ←	ABC transporter ATP‑binding protein
209.801	C→T	P220P (CCG→CCA)	PA0184 ←	ABC transporter ATP‑binding protein
209.882	G→A	R193R (CGC→CGT)	PA0184 ←	ABC transporter ATP‑binding protein
209.918	C→T	Q181Q (CAG→CAA)	PA0184 ←	ABC transporter ATP‑binding protein
209.93	T→G	A177A (GCA→GCC)	PA0184 ←	ABC transporter ATP‑binding protein
211.123	A→G	D317D (GAT→GAC)	PA0185 ←	ABC transporter permease
211.747	C→T	L109L (CTG→CTA)	PA0185 ←	ABC transporter permease
212.094	A→C	intergenic (‑21/‑246)	PA0185 ← / → PA0186	ABC transporter permease/ABC transporter
212.135	C→A	intergenic (‑62/‑205)	PA0185 ← / → PA0186	ABC transporter permease/ABC transporter
212.225	G→T	intergenic (‑152/‑115)	PA0185 ← / → PA0186	ABC transporter permease/ABC transporter
213.426	G→C	intergenic (+25/‑393)	PA0186 → / → PA0187	ABC transporter/hypothetical protein
215.334	C→A	A235E (GCG→GAG)	PA0188 →	hypothetical protein
215.545	A→G	intergenic (+33/+5)	PA0188 → / ← PA0189	hypothetical protein/porin
215.704	T→C	N402S (AAC→AGC)	PA0189 ←	porin
216.012	A→C	H299Q (CAT→CAG)	PA0189 ←	porin
216.041	T→C	T290A (ACC→GCC)	PA0189 ←	porin
216.093	A→G	A272A (GCT→GCC)	PA0189 ←	porin
217.141	A→C	intergenic (‑233/‑15)	PA0189 ← / → PA0190	porin/acid phosphatase
217.722	T→G	R189R (CGT→CGG)	PA0190 →	acid phosphatase
217.827	C→T	F224F (TTC→TTT)	PA0190 →	acid phosphatase
218.136	A→G	R229R (CGT→CGC)	PA0191 ←	transcriptional regulator
218.935	A→G	intergenic (‑113/‑237)	PA0191 ← / → PA0192	transcriptional regulator/TonB‑dependent receptor
219.319	G→A	G50S (GGC→AGC)	PA0192 →	TonB‑dependent receptor
219.326	2 bp→TC	coding (155‑156/2373 nt)	PA0192 →	TonB‑dependent receptor
219.332	C→A	A54D (GCC→GAC)	PA0192 →	TonB‑dependent receptor
219.442	G→A	A91T (GCC→ACC)	PA0192 →	TonB‑dependent receptor
220.034	G→C	G288A (GGC→GCC)	PA0192 →	TonB‑dependent receptor
220.146	T→C	G325G (GGT→GGC)	PA0192 →	TonB‑dependent receptor
220.185	T→C	G338G (GGT→GGC)	PA0192 →	TonB‑dependent receptor
220.209	C→T	A346A (GCC→GCT)	PA0192 →	TonB‑dependent receptor
220.566	T→C	R465R (CGT→CGC)	PA0192 →	TonB‑dependent receptor
221.818	T→C	V78V (GTT→GTC)	PA0193 →	hypothetical protein
221.896	T→C	N104N (AAT→AAC)	PA0193 →	hypothetical protein
222.268	C→T	H228H (CAC→CAT)	PA0193 →	hypothetical protein
222.667	G→A	R38Q (CGG→CAG)	PA0194 →	hypothetical protein
223.529	A→C	intergenic (+75/‑572)	PA0194 → / → pntAA	hypothetical protein/NAD(P) transhydrogenase subunit alpha
223.689	A→G	intergenic (+235/‑412)	PA0194 → / → pntAA	hypothetical protein/NAD(P) transhydrogenase subunit alpha
223.755	G→C	intergenic (+301/‑346)	PA0194 → / → pntAA	hypothetical protein/NAD(P) transhydrogenase subunit alpha
223.792	G→A	intergenic (+338/‑309)	PA0194 → / → pntAA	hypothetical protein/NAD(P) transhydrogenase subunit alpha
223.897	C→T	intergenic (+443/‑204)	PA0194 → / → pntAA	hypothetical protein/NAD(P) transhydrogenase subunit alpha
223.92	A→G	intergenic (+466/‑181)	PA0194 → / → pntAA	hypothetical protein/NAD(P) transhydrogenase subunit alpha
224.225	G→A	S42N (AGC→AAC)	pntAA →	NAD(P) transhydrogenase subunit alpha
224.358	C→T	G86G (GGC→GGT)	pntAA →	NAD(P) transhydrogenase subunit alpha
224.661	C→T	G187G (GGC→GGT)	pntAA →	NAD(P) transhydrogenase subunit alpha
224.874	C→T	T258T (ACC→ACT)	pntAA →	NAD(P) transhydrogenase subunit alpha
225.108	T→C	D336D (GAT→GAC)	pntAA →	NAD(P) transhydrogenase subunit alpha
225.519	G→A	A75A (GCG→GCA)	pntAB →	NAD(P) transhydrogenase subunit alpha
225.827	T→C	G75G (GGT→GGC)	pntB →	pyridine nucleotide transhydrogenase subunit beta
225.839	A→G	S79S (TCA→TCG)	pntB →	pyridine nucleotide transhydrogenase subunit beta
226.076	C→T	L158L (CTC→CTT)	pntB →	pyridine nucleotide transhydrogenase subunit beta
226.094	T→C	F164F (TTT→TTC)	pntB →	pyridine nucleotide transhydrogenase subunit beta
226.118	G→A	V172V (GTG→GTA)	pntB →	pyridine nucleotide transhydrogenase subunit beta
226.163	A→G	A187A (GCA→GCG)	pntB →	pyridine nucleotide transhydrogenase subunit beta
226.334	T→G	G244G (GGT→GGG)	pntB →	pyridine nucleotide transhydrogenase subunit beta
226.61	T→C	R336R (CGT→CGC)	pntB →	pyridine nucleotide transhydrogenase subunit beta
226.652	T→C	H350H (CAT→CAC)	pntB →	pyridine nucleotide transhydrogenase subunit beta
226.994	T→C	G464G (GGT→GGC)	pntB →	pyridine nucleotide transhydrogenase subunit beta
227.105	A→G	intergenic (+66/‑277)	pntB → / → tonB2	pyridine nucleotide transhydrogenase subunit beta/transporter TonB
227.227	T→C	intergenic (+188/‑155)	pntB → / → tonB2	pyridine nucleotide transhydrogenase subunit beta/transporter TonB
228.053	G→A	Q224Q (CAG→CAA)	tonB2 →	transporter TonB
229.452	T→C	intergenic (+107/+74)	exbD1 → / ← PA0200	biopolymer transport protein ExbD/hypothetical protein
229.455	G→A	intergenic (+110/+71)	exbD1 → / ← PA0200	biopolymer transport protein ExbD/hypothetical protein
230.52	C→T	A189A (GCC→GCT)	PA0201 →	hypothetical protein
230.536	6627 bp→41 bp		PA0202–PA0207	PA0202, PA0203, PA0204, PA0205, PA0206, PA0207
237.318	C→T	A29A (GCC→GCT)	mdcA →	malonate decarboxylase subunit alpha
237.343	G→C	G38R (GGC→CGC)	mdcA →	malonate decarboxylase subunit alpha
237.573	C→T	S114S (AGC→AGT)	mdcA →	malonate decarboxylase subunit alpha
238.365	T→C	G378G (GGT→GGC)	mdcA →	malonate decarboxylase subunit alpha
238.536	C→T	R435R (CGC→CGT)	mdcA →	malonate decarboxylase subunit alpha
238.671	T→C	R480R (CGT→CGC)	mdcA →	malonate decarboxylase subunit alpha
238.929	G→T	G12C (GGC→TGC)	PA0209 →	2‑(5''‑triphosphoribosyl)‑3'‑dephosphocoenzyme‑A synthase
239.117	A→C	A74A (GCA→GCC)	PA0209 →	2‑(5''‑triphosphoribosyl)‑3'‑dephosphocoenzyme‑A synthase
239.421	T→G	C176G (TGC→GGC)	PA0209 →	2‑(5''‑triphosphoribosyl)‑3'‑dephosphocoenzyme‑A synthase
239.581	C→T	A229V (GCG→GTG)	PA0209 →	2‑(5''‑triphosphoribosyl)‑3'‑dephosphocoenzyme‑A synthase
239.844	T→C	C22C (TGT→TGC)	mdcC →	malonate decarboxylase acyl carrier protein
240.166	C→G	R32R (CGC→CGG)	mdcD →	malonate decarboxylase subunit beta
240.752	G→T	D228Y (GAC→TAC)	mdcD →	malonate decarboxylase subunit beta
241.298	C→T	A123V (GCC→GTC)	mdcE →	malonate decarboxylase subunit gamma
241.401	T→C	A157A (GCT→GCC)	mdcE →	malonate decarboxylase subunit gamma
241.45	G→T	A174S (GCG→TCG)	mdcE →	malonate decarboxylase subunit gamma
244.467	T→C	S209S (AGT→AGC)	PA0216 →	malonate transporter MadM
244.554	T→C	C238C (TGT→TGC)	PA0216 →	malonate transporter MadM
244.613	G→C	intergenic (+8/+77)	PA0216 → / ← PA0217	malonate transporter MadM/transcriptional regulator
244.622	T→A	intergenic (+17/+68)	PA0216 → / ← PA0217	malonate transporter MadM/transcriptional regulator
244.649	2 bp→GG	intergenic (+44/+40)	PA0216 → / ← PA0217	malonate transporter MadM/transcriptional regulator
244.665	Δ11 bp	intergenic (+60/+15)	PA0216 → / ← PA0217	malonate transporter MadM/transcriptional regulator
244.747	C→T	A291A (GCG→GCA)	PA0217 ←	transcriptional regulator
244.924	G→T	I232I (ATC→ATA)	PA0217 ←	transcriptional regulator
244.942	C→G	A226A (GCG→GCC)	PA0217 ←	transcriptional regulator
245.209	G→A	D137D (GAC→GAT)	PA0217 ←	transcriptional regulator
245.239	A→G	N127N (AAT→AAC)	PA0217 ←	transcriptional regulator
245.326	G→A	R98R (CGC→CGT)	PA0217 ←	transcriptional regulator
245.377	T→C	V81V (GTA→GTG)	PA0217 ←	transcriptional regulator
245.663	C→T	intergenic (‑44/+285)	PA0217 ← / ← PA0218	transcriptional regulator/transcriptional regulator
245.911	A→G	intergenic (‑292/+37)	PA0217 ← / ← PA0218	transcriptional regulator/transcriptional regulator
245.918	G→A	intergenic (‑299/+30)	PA0217 ← / ← PA0218	transcriptional regulator/transcriptional regulator
246.476	T→G	G131G (GGA→GGC)	PA0218 ←	transcriptional regulator
246.536	T→C	P111P (CCA→CCG)	PA0218 ←	transcriptional regulator
246.966	G→A	intergenic (‑98/‑253)	PA0218 ← / → PA0219	transcriptional regulator/aldehyde dehydrogenase
247.92	G→T	E234D (GAG→GAT)	PA0219 →	aldehyde dehydrogenase
249.582	C→T	R272R (CGC→CGT)	PA0220 →	amino acid APC family transporter
249.624	G→C	A286A (GCG→GCC)	PA0220 →	amino acid APC family transporter
250.935	C→T	G235G (GGC→GGT)	PA0221 →	aminotransferase
251.878	T→G	T34T (ACT→ACG)	PA0222 →	hypothetical protein
252.103	G→A	P109P (CCG→CCA)	PA0222 →	hypothetical protein
253.986	C→T	G217G (GGG→GGA)	PA0224 ←	class II aldolase/adducin domain‑containing protein
254.853	G→C	E21D (GAG→GAC)	PA0225 →	transcriptional regulator
255.03	G→A	S80S (TCG→TCA)	PA0225 →	transcriptional regulator
255.335	G→A	intergenic (+5/‑146)	PA0225 → / → PA0226	transcriptional regulator/CoA transferase subunit A
255.368	A→C	intergenic (+38/‑113)	PA0225 → / → PA0226	transcriptional regulator/CoA transferase subunit A
255.714	C→T	G78G (GGC→GGT)	PA0226 →	CoA transferase subunit A
255.843	A→G	A121A (GCA→GCG)	PA0226 →	CoA transferase subunit A
255.951	T→C	R157R (CGT→CGC)	PA0226 →	CoA transferase subunit A
256.283	C→T	T268I (ACC→ATC)	PA0226 →	CoA transferase subunit A
256.296	G→C	G272G (GGG→GGC)	PA0226 →	CoA transferase subunit A
256.751	A→G	V141V (GTA→GTG)	PA0227 →	CoA transferase subunit B
257.515	T→G	G136G (GGT→GGG)	pcaF →	beta‑ketoadipyl CoA thiolase
258.825	G→C	A121A (GCG→GCC)	pcaT →	dicarboxylic acid transporter PcaT
259.017	A→G	E185E (GAA→GAG)	pcaT →	dicarboxylic acid transporter PcaT
259.047	T→C	I195I (ATT→ATC)	pcaT →	dicarboxylic acid transporter PcaT
259.827	T→C	M15T (ATG→ACG)	pcaB →	3‑carboxy‑cis,cis‑muconate cycloisomerase
259.833	C→A	A17E (GCG→GAG)	pcaB →	3‑carboxy‑cis,cis‑muconate cycloisomerase
261.175	Δ1 bp	intergenic (+12/‑4)	pcaB → / → pcaD	3‑carboxy‑cis,cis‑muconate cycloisomerase/3‑oxoadipate enol‑lactonase
261.326	G→A	V50M (GTG→ATG)	pcaD →	3‑oxoadipate enol‑lactonase
262.039	C→A	A20D (GCC→GAC)	pcaC →	4‑carboxymuconolactone decarboxylase
262.483	G→A	intergenic (+101/‑74)	pcaC → / → PA0233	4‑carboxymuconolactone decarboxylase/transcriptional regulator
262.505	T→A	intergenic (+123/‑52)	pcaC → / → PA0233	4‑carboxymuconolactone decarboxylase/transcriptional regulator
262.847	C→T	G97G (GGC→GGT)	PA0233 →	transcriptional regulator
262.919	G→A	E121E (GAG→GAA)	PA0233 →	transcriptional regulator
263.396	C→T	R280R (CGC→CGT)	PA0233 →	transcriptional regulator
264.315	T→G	D209E (GAT→GAG)	PA0234 →	hypothetical protein
264.34	C→G	H218D (CAC→GAC)	PA0234 →	hypothetical protein
264.566	G→A	intergenic (+44/+398)	PA0234 → / ← pcaK	hypothetical protein/4‑hydroxybenzoate transporter PcaK
264.572	G→A	intergenic (+50/+392)	PA0234 → / ← pcaK	hypothetical protein/4‑hydroxybenzoate transporter PcaK
264.582	2 bp→TG	intergenic (+60/+381)	PA0234 → / ← pcaK	hypothetical protein/4‑hydroxybenzoate transporter PcaK
264.729	A→G	intergenic (+207/+235)	PA0234 → / ← pcaK	hypothetical protein/4‑hydroxybenzoate transporter PcaK
264.784	T→C	intergenic (+262/+180)	PA0234 → / ← pcaK	hypothetical protein/4‑hydroxybenzoate transporter PcaK
264.84	A→T	intergenic (+318/+124)	PA0234 → / ← pcaK	hypothetical protein/4‑hydroxybenzoate transporter PcaK
264.857	G→T	intergenic (+335/+107)	PA0234 → / ← pcaK	hypothetical protein/4‑hydroxybenzoate transporter PcaK
264.862	C→T	intergenic (+340/+102)	PA0234 → / ← pcaK	hypothetical protein/4‑hydroxybenzoate transporter PcaK
264.885	C→T	intergenic (+363/+79)	PA0234 → / ← pcaK	hypothetical protein/4‑hydroxybenzoate transporter PcaK
264.916	A→G	intergenic (+394/+48)	PA0234 → / ← pcaK	hypothetical protein/4‑hydroxybenzoate transporter PcaK
265.153	A→C	R386R (CGT→CGG)	pcaK ←	4‑hydroxybenzoate transporter PcaK
265.177	T→C	A378A (GCA→GCG)	pcaK ←	4‑hydroxybenzoate transporter PcaK
266.062	G→A	G83G (GGC→GGT)	pcaK ←	4‑hydroxybenzoate transporter PcaK
266.612	Δ1 bp	intergenic (‑302/‑4)	pcaK ← / → PA0236	4‑hydroxybenzoate transporter PcaK/transcriptional regulator
267.507	C→G	intergenic (+112/‑131)	PA0236 → / → PA0237	transcriptional regulator/oxidoreductase
267.553	C→T	intergenic (+158/‑85)	PA0236 → / → PA0237	transcriptional regulator/oxidoreductase
267.748	C→G	P37P (CCC→CCG)	PA0237 →	oxidoreductase
267.773	A→G	T46A (ACC→GCC)	PA0237 →	oxidoreductase
268.503	A→T	E289V (GAG→GTG)	PA0237 →	oxidoreductase
268.712	T→G	S3S (TCT→TCG)	PA0238 →	hypothetical protein
269.039	A→G	R112R (CGA→CGG)	PA0238 →	hypothetical protein
269.177	T→C	D158D (GAT→GAC)	PA0238 →	hypothetical protein
269.846	G→C	V60L (GTC→CTC)	PA0239 →	hypothetical protein
270.241	T→C	L191L (CTT→CTC)	PA0239 →	hypothetical protein
270.265	C→T	I199I (ATC→ATT)	PA0239 →	hypothetical protein
270.713	G→A	L376L (CTG→TTG)	PA0240 ←	porin
271.532	C→T	G103S (GGC→AGC)	PA0240 ←	porin
271.575	A→G	L88L (CTT→CTC)	PA0240 ←	porin
271.731	G→A	D36D (GAC→GAT)	PA0240 ←	porin
271.743	19 bp→GCCT	coding (78‑96/1266 nt)	PA0240 ←	porin
271.877	T→C	intergenic (‑39/+27)	PA0240 ← / ← PA0241	porin/major facilitator superfamily transporter
272.892	G→A	A113V (GCC→GTC)	PA0241 ←	major facilitator superfamily transporter
273.023	T→C	A69A (GCA→GCG)	PA0241 ←	major facilitator superfamily transporter
273.257	T→C	intergenic (‑28/‑518)	PA0241 ← / → PA0242	major facilitator superfamily transporter/hypothetical protein
273.524	C→T	intergenic (‑295/‑251)	PA0241 ← / → PA0242	major facilitator superfamily transporter/hypothetical protein
273.532	C→T	intergenic (‑303/‑243)	PA0241 ← / → PA0242	major facilitator superfamily transporter/hypothetical protein
274.005	T→C	N77N (AAT→AAC)	PA0242 →	hypothetical protein
274.321	C→T	P183S (CCG→TCG)	PA0242 →	hypothetical protein
274.586	A→G	H271R (CAC→CGC)	PA0242 →	hypothetical protein
274.722	G→A	Q316Q (CAG→CAA)	PA0242 →	hypothetical protein
274.876	T→C	C368R (TGC→CGC)	PA0242 →	hypothetical protein
275.091	G→A	R439R (CGG→CGA)	PA0242 →	hypothetical protein
275.223	T→C	S483S (AGT→AGC)	PA0242 →	hypothetical protein
275.226	C→T	R484R (CGC→CGT)	PA0242 →	hypothetical protein
275.301	T→A	R509R (CGT→CGA)	PA0242 →	hypothetical protein
275.4	A→G	A542A (GCA→GCG)	PA0242 →	hypothetical protein
275.493	C→T	V573V (GTC→GTT)	PA0242 →	hypothetical protein
275.556	G→A	E594E (GAG→GAA)	PA0242 →	hypothetical protein
275.642	C→T	A623V (GCG→GTG)	PA0242 →	hypothetical protein
275.669	T→C	V632A (GTC→GCC)	PA0242 →	hypothetical protein
275.719	G→A	intergenic (+40/‑53)	PA0242 → / → PA0243	hypothetical protein/transcriptional regulator
275.793	G→C	V8L (GTC→CTC)	PA0243 →	transcriptional regulator
276.463	T→C	intergenic (+23/+17)	PA0243 → / ← PA0244	transcriptional regulator/shikimate 5‑dehydrogenase
276.479	C→T	intergenic (+39/+1)	PA0243 → / ← PA0244	transcriptional regulator/shikimate 5‑dehydrogenase
276.53	T→C	T269A (ACG→GCG)	PA0244 ←	shikimate 5‑dehydrogenase
276.711	T→C	L208L (CTA→CTG)	PA0244 ←	shikimate 5‑dehydrogenase
277.098	G→T	I79I (ATC→ATA)	PA0244 ←	shikimate 5‑dehydrogenase
278.005	C→T	V465V (GTG→GTA)	PA0246 ←	major facilitator superfamily transporter
278.176	T→C	A408A (GCA→GCG)	PA0246 ←	major facilitator superfamily transporter
278.903	T→C	H166R (CAC→CGC)	PA0246 ←	major facilitator superfamily transporter
279.091	A→C	L103L (CTT→CTG)	PA0246 ←	major facilitator superfamily transporter
279.204	T→C	I66V (ATC→GTC)	PA0246 ←	major facilitator superfamily transporter
279.471	C→G	intergenic (‑72/+103)	PA0246 ← / ← pobA	major facilitator superfamily transporter/4‑hydroxybenzoate 3‑monooxygenase
279.489	G→A	intergenic (‑90/+85)	PA0246 ← / ← pobA	major facilitator superfamily transporter/4‑hydroxybenzoate 3‑monooxygenase
279.507	T→C	intergenic (‑108/+67)	PA0246 ← / ← pobA	major facilitator superfamily transporter/4‑hydroxybenzoate 3‑monooxygenase
279.562	G→A	intergenic (‑163/+12)	PA0246 ← / ← pobA	major facilitator superfamily transporter/4‑hydroxybenzoate 3‑monooxygenase
279.649	A→G	Y370Y (TAT→TAC)	pobA ←	4‑hydroxybenzoate 3‑monooxygenase
280.466	G→A	T98M (ACG→ATG)	pobA ←	4‑hydroxybenzoate 3‑monooxygenase
280.531	C→T	E76E (GAG→GAA)	pobA ←	4‑hydroxybenzoate 3‑monooxygenase
280.645	G→A	Y38Y (TAC→TAT)	pobA ←	4‑hydroxybenzoate 3‑monooxygenase
280.714	G→A	L15L (CTC→CTT)	pobA ←	4‑hydroxybenzoate 3‑monooxygenase
280.847	G→A	intergenic (‑89/‑89)	pobA ← / → PA0248	4‑hydroxybenzoate 3‑monooxygenase/transcriptional regulator
280.851	G→A	intergenic (‑93/‑85)	pobA ← / → PA0248	4‑hydroxybenzoate 3‑monooxygenase/transcriptional regulator
280.889	G→T	intergenic (‑131/‑47)	pobA ← / → PA0248	4‑hydroxybenzoate 3‑monooxygenase/transcriptional regulator
280.898	C→G	intergenic (‑140/‑38)	pobA ← / → PA0248	4‑hydroxybenzoate 3‑monooxygenase/transcriptional regulator
280.949	C→T	T5I (ACC→ATC)	PA0248 →	transcriptional regulator
280.983	G→T	A16A (GCG→GCT)	PA0248 →	transcriptional regulator
281.043	C→T	R36R (CGC→CGT)	PA0248 →	transcriptional regulator
281.052	T→C	D39D (GAT→GAC)	PA0248 →	transcriptional regulator
281.16	C→T	P75P (CCC→CCT)	PA0248 →	transcriptional regulator
281.229	A→G	V98V (GTA→GTG)	PA0248 →	transcriptional regulator
281.238	C→T	L101L (CTC→CTT)	PA0248 →	transcriptional regulator
281.256	C→G	A107A (GCC→GCG)	PA0248 →	transcriptional regulator
281.367	C→T	G144G (GGC→GGT)	PA0248 →	transcriptional regulator
281.373	C→T	Y146Y (TAC→TAT)	PA0248 →	transcriptional regulator
281.376	C→T	A147A (GCC→GCT)	PA0248 →	transcriptional regulator
281.382	T→A	A149A (GCT→GCA)	PA0248 →	transcriptional regulator
281.388	G→A	P151P (CCG→CCA)	PA0248 →	transcriptional regulator
281.472	C→A	A179A (GCC→GCA)	PA0248 →	transcriptional regulator
281.484	C→T	R183R (CGC→CGT)	PA0248 →	transcriptional regulator
281.596	G→A	G221S (GGC→AGC)	PA0248 →	transcriptional regulator
281.783	T→C	V283A (GTT→GCT)	PA0248 →	transcriptional regulator
281.79	T→C	R285R (CGT→CGC)	PA0248 →	transcriptional regulator
281.838	C→T	G136G (GGG→GGA)	PA0249 ←	acetyltransferase
281.847	G→A	D133D (GAC→GAT)	PA0249 ←	acetyltransferase
281.85	G→A	R132R (CGC→CGT)	PA0249 ←	acetyltransferase
281.931	C→T	E105E (GAG→GAA)	PA0249 ←	acetyltransferase
282.012	C→A	L78L (CTG→CTT)	PA0249 ←	acetyltransferase
282.171	G→A	A25A (GCC→GCT)	PA0249 ←	acetyltransferase
282.189	G→C	L19L (CTC→CTG)	PA0249 ←	acetyltransferase
282.228	C→T	K6K (AAG→AAA)	PA0249 ←	acetyltransferase
282.232	G→A	P5L (CCG→CTG)	PA0249 ←	acetyltransferase
282.252	G→A	intergenic (‑7/+71)	PA0249 ← / ← PA0250	acetyltransferase/hypothetical protein
282.264	C→G	intergenic (‑19/+59)	PA0249 ← / ← PA0250	acetyltransferase/hypothetical protein
282.304	C→T	intergenic (‑59/+19)	PA0249 ← / ← PA0250	acetyltransferase/hypothetical protein
282.308	G→T	intergenic (‑63/+15)	PA0249 ← / ← PA0250	acetyltransferase/hypothetical protein
282.315	C→T	intergenic (‑70/+8)	PA0249 ← / ← PA0250	acetyltransferase/hypothetical protein
282.317	2 bp→TA	intergenic (‑72/+5)	PA0249 ← / ← PA0250	acetyltransferase/hypothetical protein
282.611	G→T	V49V (GTC→GTA)	PA0250 ←	hypothetical protein
282.758	A→G	intergenic (‑1/+154)	PA0250 ← / ← PA0251	hypothetical protein/hypothetical protein
282.965	A→G	Y197H (TAT→CAT)	PA0251 ←	hypothetical protein
284.025	A→G	T27T (ACT→ACC)	PA0252 ←	hypothetical protein
284.076	A→G	P10P (CCT→CCC)	PA0252 ←	hypothetical protein
284.204	C→G	R157T (AGG→ACG)	PA0253 ←	transcriptional regulator
284.28	A→C	S132A (TCC→GCC)	PA0253 ←	transcriptional regulator
284.667	C→T	G3R (GGG→AGG)	PA0253 ←	transcriptional regulator
285.041	T→C	G388G (GGA→GGG)	PA0254 ←	hypothetical protein
285.119	T→C	Q362Q (CAA→CAG)	PA0254 ←	hypothetical protein
285.348	A→G	I286T (ATC→ACC)	PA0254 ←	hypothetical protein
285.436	T→C	T257A (ACC→GCC)	PA0254 ←	hypothetical protein
285.514	C→T	G231S (GGC→AGC)	PA0254 ←	hypothetical protein
285.652	G→C	P185A (CCC→GCC)	PA0254 ←	hypothetical protein
285.662	A→G	G181G (GGT→GGC)	PA0254 ←	hypothetical protein
285.71	A→G	S165S (AGT→AGC)	PA0254 ←	hypothetical protein
285.77	C→G	G145G (GGG→GGC)	PA0254 ←	hypothetical protein
285.797	A→G	V136V (GTT→GTC)	PA0254 ←	hypothetical protein
286.224	G→A	intergenic (‑20/+114)	PA0254 ← / ← PA0255	hypothetical protein/hypothetical protein
287.157	G→T	intergenic (‑133/+31)	PA0255 ← / ← PA0256	hypothetical protein/hypothetical protein
287.521	A→C	D200E (GAT→GAG)	PA0256 ←	hypothetical protein
287.596	T→C	Q175Q (CAA→CAG)	PA0256 ←	hypothetical protein
288.222	C→T	intergenic (‑102/+162)	PA0256 ← / ← PA0257	hypothetical protein/hypothetical protein
288.241	G→A	intergenic (‑121/+143)	PA0256 ← / ← PA0257	hypothetical protein/hypothetical protein
288.282	Δ1 bp	intergenic (‑162/+102)	PA0256 ← / ← PA0257	hypothetical protein/hypothetical protein
288.637	A→C	F180C (TTC→TGC)	PA0257 ←	hypothetical protein
288.698	A→G	L160L (TTA→CTA)	PA0257 ←	hypothetical protein
289.311	T→G	D27A (GAT→GCT)	PA0258 ←	hypothetical protein
289.42	+CCCTTGGC	intergenic (‑30/+142)	PA0258 ← / ← PA0259	hypothetical protein/hypothetical protein
289.514	T→G	intergenic (‑124/+48)	PA0258 ← / ← PA0259	hypothetical protein/hypothetical protein
289.565	T→C	L480L (TTA→TTG)	PA0259 ←	hypothetical protein
289.746	A→G	V420A (GTT→GCT)	PA0259 ←	hypothetical protein
289.864	T→C	T381A (ACC→GCC)	PA0259 ←	hypothetical protein
289.942	A→G	L355L (TTG→CTG)	PA0259 ←	hypothetical protein
289.952	A→G	S351S (AGT→AGC)	PA0259 ←	hypothetical protein
289.97	C→A	A345A (GCG→GCT)	PA0259 ←	hypothetical protein
290.006	A→C	G333G (GGT→GGG)	PA0259 ←	hypothetical protein
290.12	C→A	P295P (CCG→CCT)	PA0259 ←	hypothetical protein
290.124	T→C	H294R (CAC→CGC)	PA0259 ←	hypothetical protein
290.147	C→T	R286R (CGG→CGA)	PA0259 ←	hypothetical protein
290.24	C→A	V255V (GTG→GTT)	PA0259 ←	hypothetical protein
290.246	C→T	P253P (CCG→CCA)	PA0259 ←	hypothetical protein
290.369	96 bp→90 bp	coding (541‑636/1443 nt)	PA0259 ←	hypothetical protein
290.474	C→G	A177A (GCG→GCC)	PA0259 ←	hypothetical protein
290.48	C→T	V175I (GTG→ATA)	PA0259 ←	hypothetical protein
290.482	C→T	V175I (GTG→ATA)	PA0259 ←	hypothetical protein
290.485	2 bp→GT	coding (519‑520/1443 nt)	PA0259 ←	hypothetical protein
290.492	T→C	P171P (CCA→CCG)	PA0259 ←	hypothetical protein
290.504	G→A	N167N (AAC→AAT)	PA0259 ←	hypothetical protein
290.516	T→C	L163L (TTA→TTG)	PA0259 ←	hypothetical protein
290.519	A→T	S162R (AGT→AGA)	PA0259 ←	hypothetical protein
290.536	G→A	L157L (CTG→TTG)	PA0259 ←	hypothetical protein
290.558	A→G	C149C (TGT→TGC)	PA0259 ←	hypothetical protein
290.578	A→G	L143L (TTG→CTG)	PA0259 ←	hypothetical protein
290.583	G→A	A141V (GCC→GTC)	PA0259 ←	hypothetical protein
290.588	C→A	R139R (CGG→CGT)	PA0259 ←	hypothetical protein
293.02	T→C	A95A (GCA→GCG)	PA0260 ←	hypothetical protein
293.503	C→T	R99H (CGC→CAC)	PA0261 ←	hypothetical protein
294.296	C→T	G856S (GGT→AGT)	PA0262 ←	hypothetical protein
294.417	C→T	L815L (CTG→CTA)	PA0262 ←	hypothetical protein
294.507	T→C	Q785Q (CAA→CAG)	PA0262 ←	hypothetical protein
294.758	T→C	K702E (AAG→GAG)	PA0262 ←	hypothetical protein
294.762	C→T	E700E (GAG→GAA)	PA0262 ←	hypothetical protein
295.155	G→C	A569A (GCC→GCG)	PA0262 ←	hypothetical protein
295.422	A→G	S480S (AGT→AGC)	PA0262 ←	hypothetical protein
295.488	T→C	R458R (CGA→CGG)	PA0262 ←	hypothetical protein
295.509	G→A	R451R (CGC→CGT)	PA0262 ←	hypothetical protein
295.593	C→T	G423G (GGG→GGA)	PA0262 ←	hypothetical protein
295.608	T→C	A418A (GCA→GCG)	PA0262 ←	hypothetical protein
295.686	C→T	K392K (AAG→AAA)	PA0262 ←	hypothetical protein
295.809	T→C	V351V (GTA→GTG)	PA0262 ←	hypothetical protein
297.637	G→A	intergenic (‑76/+1179)	hcpC ← / ← PA0263.1	secreted protein Hcp/tRNA‑Arg
297.677	A→G	intergenic (‑116/+1139)	hcpC ← / ← PA0263.1	secreted protein Hcp/tRNA‑Arg
297.685	T→C	intergenic (‑124/+1131)	hcpC ← / ← PA0263.1	secreted protein Hcp/tRNA‑Arg
297.807	A→G	intergenic (‑246/+1009)	hcpC ← / ← PA0263.1	secreted protein Hcp/tRNA‑Arg
297.809	G→T	intergenic (‑248/+1007)	hcpC ← / ← PA0263.1	secreted protein Hcp/tRNA‑Arg
297.815	A→C	intergenic (‑254/+1001)	hcpC ← / ← PA0263.1	secreted protein Hcp/tRNA‑Arg
297.861	T→C	intergenic (‑300/+955)	hcpC ← / ← PA0263.1	secreted protein Hcp/tRNA‑Arg
297.908	C→G	intergenic (‑347/+908)	hcpC ← / ← PA0263.1	secreted protein Hcp/tRNA‑Arg
298.056	C→T	intergenic (‑495/+760)	hcpC ← / ← PA0263.1	secreted protein Hcp/tRNA‑Arg
298.481	+G	intergenic (‑920/+335)	hcpC ← / ← PA0263.1	secreted protein Hcp/tRNA‑Arg
298.569	G→A	intergenic (‑1008/+247)	hcpC ← / ← PA0263.1	secreted protein Hcp/tRNA‑Arg
298.579	(G)5→4	intergenic (‑1018/+237)	hcpC ← / ← PA0263.1	secreted protein Hcp/tRNA‑Arg
298.589	A→G	intergenic (‑1028/+227)	hcpC ← / ← PA0263.1	secreted protein Hcp/tRNA‑Arg
298.646	A→G	intergenic (‑1085/+170)	hcpC ← / ← PA0263.1	secreted protein Hcp/tRNA‑Arg
298.805	C→A	intergenic (‑1244/+11)	hcpC ← / ← PA0263.1	secreted protein Hcp/tRNA‑Arg
299.218	T→C	intergenic (‑326/‑304)	PA0263.1 ← / → gabD	tRNA‑Arg/glutarate‑semialdehyde dehydrogenase DavD
299.258	A→G	intergenic (‑366/‑264)	PA0263.1 ← / → gabD	tRNA‑Arg/glutarate‑semialdehyde dehydrogenase DavD
299.267	C→T	intergenic (‑375/‑255)	PA0263.1 ← / → gabD	tRNA‑Arg/glutarate‑semialdehyde dehydrogenase DavD
299.277	T→C	intergenic (‑385/‑245)	PA0263.1 ← / → gabD	tRNA‑Arg/glutarate‑semialdehyde dehydrogenase DavD
299.302	T→C	intergenic (‑410/‑220)	PA0263.1 ← / → gabD	tRNA‑Arg/glutarate‑semialdehyde dehydrogenase DavD
299.339	C→T	intergenic (‑447/‑183)	PA0263.1 ← / → gabD	tRNA‑Arg/glutarate‑semialdehyde dehydrogenase DavD
299.716	T→C	R65R (CGT→CGC)	gabD →	glutarate‑semialdehyde dehydrogenase DavD
299.965	C→T	G148G (GGC→GGT)	gabD →	glutarate‑semialdehyde dehydrogenase DavD
300.088	C→G	A189A (GCC→GCG)	gabD →	glutarate‑semialdehyde dehydrogenase DavD
300.373	T→C	N284N (AAT→AAC)	gabD →	glutarate‑semialdehyde dehydrogenase DavD
301.421	A→G	Q68Q (CAA→CAG)	PA0266 →	5‑aminovalerate aminotransferase DavT
301.866	G→A	V217I (GTC→ATC)	PA0266 →	5‑aminovalerate aminotransferase DavT
302.502	T→G	intergenic (+4/‑322)	PA0266 → / → PA0267	5‑aminovalerate aminotransferase DavT/hypothetical protein
302.973	A→G	R50R (CGA→CGG)	PA0267 →	hypothetical protein
303.383	C→A	A187D (GCT→GAT)	PA0267 →	hypothetical protein
303.762	C→G	R313R (CGC→CGG)	PA0267 →	hypothetical protein
303.984	G→C	G387G (GGG→GGC)	PA0267 →	hypothetical protein
304.044	+CAAGGGGCGGCGCC	intergenic (+21/+133)	PA0267 → / ← PA0268	hypothetical protein/transcriptional regulator
304.049	A→G	intergenic (+26/+128)	PA0267 → / ← PA0268	hypothetical protein/transcriptional regulator
304.091	+G	intergenic (+68/+86)	PA0267 → / ← PA0268	hypothetical protein/transcriptional regulator
304.113	T→G	intergenic (+90/+64)	PA0267 → / ← PA0268	hypothetical protein/transcriptional regulator
304.129	T→A	intergenic (+106/+48)	PA0267 → / ← PA0268	hypothetical protein/transcriptional regulator
304.134	+CT	intergenic (+111/+43)	PA0267 → / ← PA0268	hypothetical protein/transcriptional regulator
304.137	A→G	intergenic (+114/+40)	PA0267 → / ← PA0268	hypothetical protein/transcriptional regulator
304.169	G→A	intergenic (+146/+8)	PA0267 → / ← PA0268	hypothetical protein/transcriptional regulator
304.174	A→C	intergenic (+151/+3)	PA0267 → / ← PA0268	hypothetical protein/transcriptional regulator
304.209	G→A	L464L (CTG→TTG)	PA0268 ←	transcriptional regulator
304.45	T→C	G383R (GGA→CGG)	PA0268 ←	transcriptional regulator
304.452	C→G	G383R (GGA→CGG)	PA0268 ←	transcriptional regulator
304.717	A→G	D294D (GAT→GAC)	PA0268 ←	transcriptional regulator
304.843	G→A	T252T (ACC→ACT)	PA0268 ←	transcriptional regulator
305.973	A→G	P83P (CCA→CCG)	PA0269 →	hypothetical protein
306.241	T→C	V23A (GTT→GCT)	PA0270 →	hypothetical protein
306.265	A→G	H31R (CAC→CGC)	PA0270 →	hypothetical protein
306.417	T→C	S82P (TCG→CCG)	PA0270 →	hypothetical protein
306.425	G→A	E84E (GAG→GAA)	PA0270 →	hypothetical protein
306.566	A→G	E131E (GAA→GAG)	PA0270 →	hypothetical protein
306.587	T→C	intergenic (+6/‑28)	PA0270 → / → PA0271	hypothetical protein/hypothetical protein
306.597	C→T	intergenic (+16/‑18)	PA0270 → / → PA0271	hypothetical protein/hypothetical protein
306.632	A→C	V6V (GTA→GTC)	PA0271 →	hypothetical protein
306.653	T→C	N13N (AAT→AAC)	PA0271 →	hypothetical protein
306.737	G→A	V41V (GTG→GTA)	PA0271 →	hypothetical protein
306.911	C→T	E306E (GAG→GAA)	PA0272 ←	transcriptional regulator
306.929	T→C	V300V (GTA→GTG)	PA0272 ←	transcriptional regulator
306.935	C→T	E298E (GAG→GAA)	PA0272 ←	transcriptional regulator
306.965	C→G	E288D (GAG→GAC)	PA0272 ←	transcriptional regulator
307.013	G→T	P272S (CCC→TCA)	PA0272 ←	transcriptional regulator
307.015	G→A	P272S (CCC→TCA)	PA0272 ←	transcriptional regulator
307.032	T→C	H266R (CAC→CGC)	PA0272 ←	transcriptional regulator
307.055	T→C	A258A (GCA→GCG)	PA0272 ←	transcriptional regulator
307.058	A→G	H257H (CAT→CAC)	PA0272 ←	transcriptional regulator
307.067	C→T	R254R (CGG→CGA)	PA0272 ←	transcriptional regulator
307.07	T→C	P253P (CCA→CCG)	PA0272 ←	transcriptional regulator
307.132	C→A	A233S (GCC→TCC)	PA0272 ←	transcriptional regulator
307.145	C→T	E228E (GAG→GAA)	PA0272 ←	transcriptional regulator
307.234	T→G	R199R (AGG→CGG)	PA0272 ←	transcriptional regulator
307.286	T→C	V181V (GTA→GTG)	PA0272 ←	transcriptional regulator
307.298	C→T	E177E (GAG→GAA)	PA0272 ←	transcriptional regulator
307.526	C→A	R101R (CGG→CGT)	PA0272 ←	transcriptional regulator
307.577	G→T	I84I (ATC→ATA)	PA0272 ←	transcriptional regulator
307.586	G→A	L81L (CTC→CTT)	PA0272 ←	transcriptional regulator
307.601	G→A	H76H (CAC→CAT)	PA0272 ←	transcriptional regulator
307.73	G→C	H33Q (CAC→CAG)	PA0272 ←	transcriptional regulator
307.902	A→G	G397G (GGT→GGC)	PA0273 ←	major facilitator superfamily transporter
307.906	C→T	R396Q (CGA→CAA)	PA0273 ←	major facilitator superfamily transporter
307.91	C→G	A395P (GCG→CCG)	PA0273 ←	major facilitator superfamily transporter
307.914	C→T	R393R (CGG→CGA)	PA0273 ←	major facilitator superfamily transporter
307.921	G→T	A391D (GCC→GAC)	PA0273 ←	major facilitator superfamily transporter
307.965	T→C	G376G (GGA→GGG)	PA0273 ←	major facilitator superfamily transporter
307.971	C→T	L374L (CTG→CTA)	PA0273 ←	major facilitator superfamily transporter
308.184	C→G	L303L (CTG→CTC)	PA0273 ←	major facilitator superfamily transporter
308.623	G→A	T157I (ACC→ATC)	PA0273 ←	major facilitator superfamily transporter
308.924	T→C	M57V (ATG→GTG)	PA0273 ←	major facilitator superfamily transporter
309.016	A→G	L26P (CTC→CCC)	PA0273 ←	major facilitator superfamily transporter
309.636	C→T	P130P (CCG→CCA)	PA0274 ←	hypothetical protein
309.772	C→T	G85D (GGC→GAC)	PA0274 ←	hypothetical protein
309.813	C→G	R71R (CGG→CGC)	PA0274 ←	hypothetical protein
309.816	A→G	D70D (GAT→GAC)	PA0274 ←	hypothetical protein
309.957	A→G	A23A (GCT→GCC)	PA0274 ←	hypothetical protein
309.973	G→A	A18V (GCG→GTG)	PA0274 ←	hypothetical protein
310.161	G→A	A220A (GCC→GCT)	PA0275 ←	transcriptional regulator
310.251	C→T	S190S (TCG→TCA)	PA0275 ←	transcriptional regulator
310.274	A→G	L183L (TTG→CTG)	PA0275 ←	transcriptional regulator
310.278	C→T	E181E (GAG→GAA)	PA0275 ←	transcriptional regulator
310.491	T→C	V110V (GTA→GTG)	PA0275 ←	transcriptional regulator
310.527	A→G	D98D (GAT→GAC)	PA0275 ←	transcriptional regulator
310.798	C→T	R8H (CGT→CAT)	PA0275 ←	transcriptional regulator
311.174	G→T	A93A (GCG→GCT)	PA0276 →	hypothetical protein
311.413	2 bp→AA	intergenic (+2/+37)	PA0276 → / ← PA0277	hypothetical protein/hypothetical protein
311.442	3 bp→TCC	intergenic (+31/+7)	PA0276 → / ← PA0277	hypothetical protein/hypothetical protein
311.466	A→G	A248A (GCT→GCC)	PA0277 ←	hypothetical protein
311.826	T→C	V128V (GTA→GTG)	PA0277 ←	hypothetical protein
312.048	A→G	C54C (TGT→TGC)	PA0277 ←	hypothetical protein
312.093	A→T	A39A (GCT→GCA)	PA0277 ←	hypothetical protein
312.096	G→A	A38A (GCC→GCT)	PA0277 ←	hypothetical protein
312.132	C→A	G26G (GGG→GGT)	PA0277 ←	hypothetical protein
312.202	A→G	I3T (ATC→ACC)	PA0277 ←	hypothetical protein
312.308	G→A	intergenic (‑99/+73)	PA0277 ← / ← PA0278	hypothetical protein/hypothetical protein
312.561	G→A	H191H (CAC→CAT)	PA0278 ←	hypothetical protein
312.585	T→G	A183A (GCA→GCC)	PA0278 ←	hypothetical protein
312.732	A→G	G134G (GGT→GGC)	PA0278 ←	hypothetical protein
312.802	A→G	V111A (GTG→GCG)	PA0278 ←	hypothetical protein
312.884	C→T	V84I (GTC→ATC)	PA0278 ←	hypothetical protein
312.975	T→C	V53V (GTA→GTG)	PA0278 ←	hypothetical protein
313.077	G→C	A19A (GCC→GCG)	PA0278 ←	hypothetical protein
313.09	G→C	T15S (ACC→AGC)	PA0278 ←	hypothetical protein
313.104	C→T	P10P (CCG→CCA)	PA0278 ←	hypothetical protein
313.283	A→C	R19R (CGA→CGC)	PA0279 →	transcriptional regulator
313.349	A→G	A41A (GCA→GCG)	PA0279 →	transcriptional regulator
313.355	T→C	V43V (GTT→GTC)	PA0279 →	transcriptional regulator
313.42	C→A	A65E (GCG→GAG)	PA0279 →	transcriptional regulator
313.466	G→A	G80G (GGG→GGA)	PA0279 →	transcriptional regulator
313.695	G→A	G157R (GGG→AGG)	PA0279 →	transcriptional regulator
313.703	G→A	G159G (GGG→GGA)	PA0279 →	transcriptional regulator
313.933	+C	intergenic (+8/+5)	PA0279 → / ← cysA	transcriptional regulator/sulfate.thiosulfate ABC transporter ATP‑binding protein CysA
313.986	C→T	E314E (GAG→GAA)	cysA ←	sulfate.thiosulfate ABC transporter ATP‑binding protein CysA
314.415	T→C	V171V (GTA→GTG)	cysA ←	sulfate.thiosulfate ABC transporter ATP‑binding protein CysA
314.571	C→T	E119E (GAG→GAA)	cysA ←	sulfate.thiosulfate ABC transporter ATP‑binding protein CysA
315.048	G→A	H251H (CAC→CAT)	cysW ←	sulfate transporter CysW
315.258	T→C	E181E (GAA→GAG)	cysW ←	sulfate transporter CysW
315.264	C→T	E179E (GAG→GAA)	cysW ←	sulfate transporter CysW
315.273	T→G	G176G (GGA→GGC)	cysW ←	sulfate transporter CysW
315.279	C→T	E174E (GAG→GAA)	cysW ←	sulfate transporter CysW
315.291	T→C	P170P (CCA→CCG)	cysW ←	sulfate transporter CysW
315.964	T→C	P222P (CCA→CCG)	cysT ←	sulfate transporter CysT
316.189	G→A	T147T (ACC→ACT)	cysT ←	sulfate transporter CysT
316.315	C→T	L105L (CTG→CTA)	cysT ←	sulfate transporter CysT
316.342	G→A	D96D (GAC→GAT)	cysT ←	sulfate transporter CysT
316.399	A→G	G77G (GGT→GGC)	cysT ←	sulfate transporter CysT
316.411	A→G	N73N (AAT→AAC)	cysT ←	sulfate transporter CysT
316.842	C→T	P316P (CCG→CCA)	sbp ←	sulfate‑binding protein
316.947	A→G	Y281Y (TAT→TAC)	sbp ←	sulfate‑binding protein
316.959	T→C	A277A (GCA→GCG)	sbp ←	sulfate‑binding protein
317.073	G→A	L239L (CTC→CTT)	sbp ←	sulfate‑binding protein
317.211	G→A	G193G (GGC→GGT)	sbp ←	sulfate‑binding protein
317.223	C→T	V189V (GTG→GTA)	sbp ←	sulfate‑binding protein
317.277	G→A	G171G (GGC→GGT)	sbp ←	sulfate‑binding protein
317.352	T→C	T146T (ACA→ACG)	sbp ←	sulfate‑binding protein
317.4	G→T	G130G (GGC→GGA)	sbp ←	sulfate‑binding protein
317.724	C→T	A22A (GCG→GCA)	sbp ←	sulfate‑binding protein
318.438	G→A	H719H (CAC→CAT)	PA0285 ←	hypothetical protein
318.447	A→G	G716G (GGT→GGC)	PA0285 ←	hypothetical protein
318.468	G→C	G709G (GGC→GGG)	PA0285 ←	hypothetical protein
318.498	A→C	R699R (CGT→CGG)	PA0285 ←	hypothetical protein
318.57	T→C	V675V (GTA→GTG)	PA0285 ←	hypothetical protein
318.678	T→C	E639E (GAA→GAG)	PA0285 ←	hypothetical protein
318.771	T→C	E608E (GAA→GAG)	PA0285 ←	hypothetical protein
318.828	C→T	E589E (GAG→GAA)	PA0285 ←	hypothetical protein
318.849	C→T	E582E (GAG→GAA)	PA0285 ←	hypothetical protein
318.87	A→C	R575R (CGT→CGG)	PA0285 ←	hypothetical protein
319.077	C→T	E506E (GAG→GAA)	PA0285 ←	hypothetical protein
319.422	T→C	E391E (GAA→GAG)	PA0285 ←	hypothetical protein
319.443	G→A	T384T (ACC→ACT)	PA0285 ←	hypothetical protein
319.446	G→T	T383T (ACC→ACA)	PA0285 ←	hypothetical protein
319.449	G→A	H382H (CAC→CAT)	PA0285 ←	hypothetical protein
319.617	T→C	E326E (GAA→GAG)	PA0285 ←	hypothetical protein
319.629	G→A	R322R (CGC→CGT)	PA0285 ←	hypothetical protein
319.677	T→C	Q306Q (CAA→CAG)	PA0285 ←	hypothetical protein
319.699	G→A	A299V (GCG→GTG)	PA0285 ←	hypothetical protein
319.743	A→C	R284R (CGT→CGG)	PA0285 ←	hypothetical protein
319.755	C→T	E280E (GAG→GAA)	PA0285 ←	hypothetical protein
319.863	C→T	E244E (GAG→GAA)	PA0285 ←	hypothetical protein
319.869	A→G	R242R (CGT→CGC)	PA0285 ←	hypothetical protein
320.028	G→A	T189T (ACC→ACT)	PA0285 ←	hypothetical protein
320.186	A→G	Y137H (TAC→CAC)	PA0285 ←	hypothetical protein
320.193	C→G	P134P (CCG→CCC)	PA0285 ←	hypothetical protein
320.493	C→T	Q34Q (CAG→CAA)	PA0285 ←	hypothetical protein
320.972	T→G	A69A (GCT→GCG)	desA →	delta‑9 fatty acid desaturase DesA
321.949	Δ2 bp	intergenic (+5/‑225)	desA → / → gpuP	delta‑9 fatty acid desaturase DesA/3‑guanidinopropionate transporter
321.989	G→A	intergenic (+45/‑186)	desA → / → gpuP	delta‑9 fatty acid desaturase DesA/3‑guanidinopropionate transporter
322.029	G→A	intergenic (+85/‑146)	desA → / → gpuP	delta‑9 fatty acid desaturase DesA/3‑guanidinopropionate transporter
322.076	T→C	intergenic (+132/‑99)	desA → / → gpuP	delta‑9 fatty acid desaturase DesA/3‑guanidinopropionate transporter
322.351	T→C	I59I (ATT→ATC)	gpuP →	3‑guanidinopropionate transporter
322.846	C→A	I224I (ATC→ATA)	gpuP →	3‑guanidinopropionate transporter
323.146	C→T	C324C (TGC→TGT)	gpuP →	3‑guanidinopropionate transporter
323.155	A→G	A327A (GCA→GCG)	gpuP →	3‑guanidinopropionate transporter
323.254	C→G	G360G (GGC→GGG)	gpuP →	3‑guanidinopropionate transporter
323.256	T→G	V361G (GTG→GGG)	gpuP →	3‑guanidinopropionate transporter
323.29	C→T	D372D (GAC→GAT)	gpuP →	3‑guanidinopropionate transporter
323.371	T→C	R399R (CGT→CGC)	gpuP →	3‑guanidinopropionate transporter
323.66	C→A	P15P (CCC→CCA)	gpuA →	guanidinopropionase
323.672	T→C	G19G (GGT→GGC)	gpuA →	guanidinopropionase
323.876	T→C	D87D (GAT→GAC)	gpuA →	guanidinopropionase
323.882	C→T	G89G (GGC→GGT)	gpuA →	guanidinopropionase
323.885	C→T	D90D (GAC→GAT)	gpuA →	guanidinopropionase
323.962	G→A	G116D (GGT→GAT)	gpuA →	guanidinopropionase
324.128	A→G	R171R (CGA→CGG)	gpuA →	guanidinopropionase
324.134	A→C	I173I (ATA→ATC)	gpuA →	guanidinopropionase
324.143	C→T	G176G (GGC→GGT)	gpuA →	guanidinopropionase
324.152	T→C	D179D (GAT→GAC)	gpuA →	guanidinopropionase
324.179	C→T	I188I (ATC→ATT)	gpuA →	guanidinopropionase
324.251	G→A	E212E (GAG→GAA)	gpuA →	guanidinopropionase
324.293	G→T	A226A (GCG→GCT)	gpuA →	guanidinopropionase
324.31	C→A	A232D (GCC→GAC)	gpuA →	guanidinopropionase
324.365	C→T	P250P (CCC→CCT)	gpuA →	guanidinopropionase
324.416	G→A	Q267Q (CAG→CAA)	gpuA →	guanidinopropionase
324.53	G→A	E305E (GAG→GAA)	gpuA →	guanidinopropionase
324.589	C→T	intergenic (+17/‑36)	gpuA → / → gpuR	guanidinopropionase/transcriptional activator GpuR
324.649	A→C	I9L (ATC→CTC)	gpuR →	transcriptional activator GpuR
324.84	A→G	G72G (GGA→GGG)	gpuR →	transcriptional activator GpuR
324.846	A→G	E74E (GAA→GAG)	gpuR →	transcriptional activator GpuR
324.891	T→C	F89F (TTT→TTC)	gpuR →	transcriptional activator GpuR
325.065	A→G	E147E (GAA→GAG)	gpuR →	transcriptional activator GpuR
325.218	G→A	T198T (ACG→ACA)	gpuR →	transcriptional activator GpuR
325.223	G→A	G200D (GGC→GAC)	gpuR →	transcriptional activator GpuR
325.47	C→T	R282R (CGC→CGT)	gpuR →	transcriptional activator GpuR
325.537	C→T	L305L (CTG→TTG)	gpuR →	transcriptional activator GpuR
325.55	2 bp→CT	coding (926‑927/963 nt)	gpuR →	transcriptional activator GpuR
325.569	T→C	G315G (GGT→GGC)	gpuR →	transcriptional activator GpuR
325.582	C→T	L320L (CTG→TTG)	gpuR →	transcriptional activator GpuR
325.588	C→T	intergenic (+1/‑112)	gpuR → / → PA0290	transcriptional activator GpuR/hypothetical protein
325.642	T→C	intergenic (+55/‑58)	gpuR → / → PA0290	transcriptional activator GpuR/hypothetical protein
325.864	A→G	R55R (CGA→CGG)	PA0290 →	hypothetical protein
326.269	G→A	E190E (GAG→GAA)	PA0290 →	hypothetical protein
326.39	T→C	L231L (TTG→CTG)	PA0290 →	hypothetical protein
327.709	C→T	F142F (TTC→TTT)	oprE →	anaerobically‑induced outer membrane porin OprE
328.336	T→C	D351D (GAT→GAC)	oprE →	anaerobically‑induced outer membrane porin OprE
328.435	T→C	N384N (AAT→AAC)	oprE →	anaerobically‑induced outer membrane porin OprE
328.695	T→G	intergenic (+29/+106)	oprE → / ← aguA	anaerobically‑induced outer membrane porin OprE/agmatine deiminase
328.701	T→A	intergenic (+35/+100)	oprE → / ← aguA	anaerobically‑induced outer membrane porin OprE/agmatine deiminase
328.725	C→T	intergenic (+59/+76)	oprE → / ← aguA	anaerobically‑induced outer membrane porin OprE/agmatine deiminase
328.727	T→C	intergenic (+61/+74)	oprE → / ← aguA	anaerobically‑induced outer membrane porin OprE/agmatine deiminase
328.79	C→T	intergenic (+124/+11)	oprE → / ← aguA	anaerobically‑induced outer membrane porin OprE/agmatine deiminase
328.918	T→G	I330I (ATA→ATC)	aguA ←	agmatine deiminase
329.234	G→A	A225V (GCG→GTG)	aguA ←	agmatine deiminase
329.988	A→C	intergenic (‑81/+5)	aguA ← / ← aguB	agmatine deiminase/N‑carbamoylputrescine amidohydrolase
329.996	G→C	S292S (TCC→TCG)	aguB ←	N‑carbamoylputrescine amidohydrolase
330.23	A→G	N214N (AAT→AAC)	aguB ←	N‑carbamoylputrescine amidohydrolase
330.284	T→C	Q196Q (CAA→CAG)	aguB ←	N‑carbamoylputrescine amidohydrolase
331.02	G→A	intergenic (‑149/+14)	aguB ← / ← aguR	N‑carbamoylputrescine amidohydrolase/transcriptional regulator AguR
331.022	G→T	intergenic (‑151/+12)	aguB ← / ← aguR	N‑carbamoylputrescine amidohydrolase/transcriptional regulator AguR
331.063	A→C	S213A (TCC→GCC)	aguR ←	transcriptional regulator AguR
331.175	G→T	V175V (GTC→GTA)	aguR ←	transcriptional regulator AguR
331.277	G→A	R141R (CGC→CGT)	aguR ←	transcriptional regulator AguR
331.553	T→C	P49P (CCA→CCG)	aguR ←	transcriptional regulator AguR
331.58	G→A	Y40Y (TAC→TAT)	aguR ←	transcriptional regulator AguR
331.588	A→T	S38T (TCC→ACC)	aguR ←	transcriptional regulator AguR
331.64	C→T	A20A (GCG→GCA)	aguR ←	transcriptional regulator AguR
331.684	G→A	P6S (CCC→TCC)	aguR ←	transcriptional regulator AguR
331.701	Δ2 bp	intergenic (‑2/+60)	aguR ← / ← PA0295	transcriptional regulator AguR/polyamine binding protein
331.923	C→T	A301T (GCC→ACC)	PA0295 ←	polyamine binding protein
332.911	C→T	intergenic (‑88/+168)	PA0295 ← / ← spuI	polyamine binding protein/glutamine synthetase
333.376	G→A	G360G (GGC→GGT)	spuI ←	glutamine synthetase
333.385	G→C	R357R (CGC→CGG)	spuI ←	glutamine synthetase
333.388	G→A	H356H (CAC→CAT)	spuI ←	glutamine synthetase
334.15	G→T	R102R (CGC→CGA)	spuI ←	glutamine synthetase
334.799	T→C	H22H (CAT→CAC)	spuA →	glutamine amidotransferase
335.015	T→C	T94T (ACT→ACC)	spuA →	glutamine amidotransferase
335.916	C→T	D130D (GAC→GAT)	spuB →	glutamine synthetase
337.17	C→T	L74L (CTG→TTG)	spuC →	aminotransferase
337.581	T→C	L211L (TTG→CTG)	spuC →	aminotransferase
337.71	A→G	K254E (AAG→GAG)	spuC →	aminotransferase
338.73	G→A	K98K (AAG→AAA)	spuD →	putrescine ABC transporter substrate‑binding protein SpuD
339.387	G→A	A317A (GCG→GCA)	spuD →	putrescine ABC transporter substrate‑binding protein SpuD
339.62	C→T	intergenic (+80/‑339)	spuD → / → spuE	putrescine ABC transporter substrate‑binding protein SpuD/spermidine ABC transporter substrate‑binding protein SpuE
340.405	C→T	G149G (GGC→GGT)	spuE →	spermidine ABC transporter substrate‑binding protein SpuE
340.495	C→T	G179G (GGC→GGT)	spuE →	spermidine ABC transporter substrate‑binding protein SpuE
340.525	T→C	Y189Y (TAT→TAC)	spuE →	spermidine ABC transporter substrate‑binding protein SpuE
341.284	C→T	G58G (GGC→GGT)	spuF →	polyamine transporter PotG
341.305	A→G	L65L (TTA→TTG)	spuF →	polyamine transporter PotG
341.401	C→T	N97N (AAC→AAT)	spuF →	polyamine transporter PotG
341.602	T→C	A164A (GCT→GCC)	spuF →	polyamine transporter PotG
341.932	C→T	A274A (GCC→GCT)	spuF →	polyamine transporter PotG
342.145	G→C	A345A (GCG→GCC)	spuF →	polyamine transporter PotG
342.417	T→C	Y42Y (TAT→TAC)	spuG →	polyamine transporter PotH
342.711	A→C	L140L (CTA→CTC)	spuG →	polyamine transporter PotH
343.429	T→C	S58S (AGT→AGC)	spuH →	polyamine transporter PotI
343.481	T→C	F76L (TTC→CTC)	spuH →	polyamine transporter PotI
343.516	T→C	R87R (CGT→CGC)	spuH →	polyamine transporter PotI
344.187	A→G	intergenic (+62/+116)	spuH → / ← PA0305	polyamine transporter PotI/hypothetical protein
344.242	C→G	intergenic (+117/+61)	spuH → / ← PA0305	polyamine transporter PotI/hypothetical protein
344.252	C→T	intergenic (+127/+51)	spuH → / ← PA0305	polyamine transporter PotI/hypothetical protein
344.271	G→C	intergenic (+146/+32)	spuH → / ← PA0305	polyamine transporter PotI/hypothetical protein
344.363	A→G	Y776Y (TAT→TAC)	PA0305 ←	hypothetical protein
344.51	G→A	G727G (GGC→GGT)	PA0305 ←	hypothetical protein
344.613	C→T	R693K (AGG→AAG)	PA0305 ←	hypothetical protein
344.624	T→C	Q689Q (CAA→CAG)	PA0305 ←	hypothetical protein
344.704	C→T	G663S (GGC→AGC)	PA0305 ←	hypothetical protein
344.808	C→G	G628A (GGC→GCC)	PA0305 ←	hypothetical protein
344.963	G→C	N576K (AAC→AAG)	PA0305 ←	hypothetical protein
345.053	T→C	P546P (CCA→CCG)	PA0305 ←	hypothetical protein
345.54	T→C	K384R (AAG→AGG)	PA0305 ←	hypothetical protein
345.552	G→A	A380V (GCC→GTC)	PA0305 ←	hypothetical protein
345.718	C→T	V325I (GTC→ATC)	PA0305 ←	hypothetical protein
345.8	A→C	A297A (GCT→GCG)	PA0305 ←	hypothetical protein
346.157	A→G	A178A (GCT→GCC)	PA0305 ←	hypothetical protein
346.262	C→T	E143E (GAG→GAA)	PA0305 ←	hypothetical protein
346.585	G→C	L36V (CTG→GTG)	PA0305 ←	hypothetical protein
346.736	C→T	intergenic (‑46/‑65)	PA0305 ← / → PA0306	hypothetical protein/transcriptional regulator
348.117	A→G	N73N (AAT→AAC)	PA0306a ←	transcriptional regulator
348.673	C→G	A127P (GCC→CCC)	PA0307 ←	hypothetical protein
349.281	G→A	A78T (GCG→ACG)	PA0308 →	hypothetical protein
349.712	C→G	P221P (CCC→CCG)	PA0308 →	hypothetical protein
349.865	G→A	A272A (GCG→GCA)	PA0308 →	hypothetical protein
349.886	T→C	P279P (CCT→CCC)	PA0308 →	hypothetical protein
350.072	A→T	intergenic (+3/+17)	PA0308 → / ← PA0309	hypothetical protein/hypothetical protein
350.085	G→T	intergenic (+16/+4)	PA0308 → / ← PA0309	hypothetical protein/hypothetical protein
350.462	G→T	T127N (ACC→AAC)	PA0309 ←	hypothetical protein
350.982	C→A	P31P (CCC→CCA)	PA0310 →	hypothetical protein
351.483	T→C	F198F (TTT→TTC)	PA0310 →	hypothetical protein
351.582	C→T	L231L (CTC→CTT)	PA0310 →	hypothetical protein
351.6	G→C	intergenic (+12/+10)	PA0310 → / ← PA0311	hypothetical protein/hypothetical protein
351.763	G→C	T134T (ACC→ACG)	PA0311 ←	hypothetical protein
351.801	C→T	G122R (GGG→AGG)	PA0311 ←	hypothetical protein
352.119	G→A	L16L (CTG→TTG)	PA0311 ←	hypothetical protein
352.35	C→T	intergenic (‑186/‑80)	PA0311 ← / → PA0312	hypothetical protein/hypothetical protein
352.384	T→C	intergenic (‑220/‑46)	PA0311 ← / → PA0312	hypothetical protein/hypothetical protein
352.392	A→G	intergenic (‑228/‑38)	PA0311 ← / → PA0312	hypothetical protein/hypothetical protein
352.567	C→A	G46G (GGC→GGA)	PA0312 →	hypothetical protein
352.759	G→T	P110P (CCG→CCT)	PA0312 →	hypothetical protein
352.825	T→G	V132V (GTT→GTG)	PA0312 →	hypothetical protein
353.689	A→G	intergenic (‑70/+2)	PA0313 ← / ← PA0314	L‑cysteine ABC transporter protein YecS/L‑cysteine ABC transporter protein FliY
353.781	G→A	N227N (AAC→AAT)	PA0314 ←	L‑cysteine ABC transporter protein FliY
355.227	+T	intergenic (+36/+21)	PA0315 → / ← serA	hypothetical protein/D‑3‑phosphoglycerate dehydrogenase
355.386	G→A	I364I (ATC→ATT)	serA ←	D‑3‑phosphoglycerate dehydrogenase
355.47	T→C	P336P (CCA→CCG)	serA ←	D‑3‑phosphoglycerate dehydrogenase
355.488	C→G	V330V (GTG→GTC)	serA ←	D‑3‑phosphoglycerate dehydrogenase
357.253	C→T	D191D (GAC→GAT)	PA0317 →	hypothetical protein
357.316	T→C	R212R (CGT→CGC)	PA0317 →	hypothetical protein
357.475	T→C	D265D (GAT→GAC)	PA0317 →	hypothetical protein
357.481	A→G	P267P (CCA→CCG)	PA0317 →	hypothetical protein
357.493	G→A	E271E (GAG→GAA)	PA0317 →	hypothetical protein
358.883	A→G	intergenic (+51/‑48)	PA0318 → / → PA0319	hypothetical protein/hypothetical protein
359.311	C→T	R127R (CGC→CGT)	PA0319 →	hypothetical protein
359.479	T→C	I183I (ATT→ATC)	PA0319 →	hypothetical protein
360.396	T→C	intergenic (+64/+17)	PA0320 → / ← PA0321	hypothetical protein/acetylpolyamine aminohydrolase
360.452	T→C	A332A (GCA→GCG)	PA0321 ←	acetylpolyamine aminohydrolase
360.621	G→A	A276V (GCC→GTC)	PA0321 ←	acetylpolyamine aminohydrolase
362.978	A→T	intergenic (‑121/+300)	PA0322 ← / ← PA0323	transporter/ABC transporter
363.503	G→T	V273V (GTC→GTA)	PA0323 ←	ABC transporter
363.824	C→T	L166L (CTG→CTA)	PA0323 ←	ABC transporter
364.408	G→A	F250F (TTC→TTT)	PA0324 ←	ABC transporter permease
364.663	T→C	A165A (GCA→GCG)	PA0324 ←	ABC transporter permease
364.807	G→A	T117T (ACC→ACT)	PA0324 ←	ABC transporter permease
365.46	C→T	A208A (GCG→GCA)	PA0325 ←	ABC transporter permease
366.545	G→C	V195V (GTC→GTG)	PA0326 ←	ABC transporter ATP‑binding protein
367.351	T→G	intergenic (‑222/‑106)	PA0326 ← / → PA0327	ABC transporter ATP‑binding protein/hypothetical protein
368.179	T→C	S241S (AGT→AGC)	PA0327 →	hypothetical protein
368.392	C→G	V312V (GTC→GTG)	PA0327 →	hypothetical protein
368.498	T→C	Q636Q (CAA→CAG)	PA0328 ←	hypothetical protein
369.185	A→G	T407T (ACT→ACC)	PA0328 ←	hypothetical protein
369.465	T→A	Q314L (CAG→CTG)	PA0328 ←	hypothetical protein
369.822	T→C	N195S (AAC→AGC)	PA0328 ←	hypothetical protein
370.061	A→G	D115D (GAT→GAC)	PA0328 ←	hypothetical protein
370.139	G→A	G89G (GGC→GGT)	PA0328 ←	hypothetical protein
370.166	C→T	S80S (TCG→TCA)	PA0328 ←	hypothetical protein
370.243	T→C	K55E (AAA→GAA)	PA0328 ←	hypothetical protein
370.337	A→G	Y23Y (TAT→TAC)	PA0328 ←	hypothetical protein
370.349	A→G	G19G (GGT→GGC)	PA0328 ←	hypothetical protein
370.364	A→G	A14A (GCT→GCC)	PA0328 ←	hypothetical protein
370.832	C→T	V69V (GTG→GTA)	PA0329 ←	hypothetical protein
370.854	T→C	N62S (AAC→AGC)	PA0329 ←	hypothetical protein
371.147	Δ1 bp	intergenic (‑109/+15)	PA0329 ← / ← rpiA	hypothetical protein/ribose‑5‑phosphate isomerase A
371.154	A→G	intergenic (‑116/+8)	PA0329 ← / ← rpiA	hypothetical protein/ribose‑5‑phosphate isomerase A
371.201	T→C	L211L (CTA→CTG)	rpiA ←	ribose‑5‑phosphate isomerase A
371.209	G→A	L209L (CTG→TTG)	rpiA ←	ribose‑5‑phosphate isomerase A
371.851	+T	intergenic (‑18/‑240)	rpiA ← / → ilvA1	ribose‑5‑phosphate isomerase A/threonine dehydratase
371.972	G→C	intergenic (‑139/‑119)	rpiA ← / → ilvA1	ribose‑5‑phosphate isomerase A/threonine dehydratase
371.992	G→A	intergenic (‑159/‑99)	rpiA ← / → ilvA1	ribose‑5‑phosphate isomerase A/threonine dehydratase
372.576	T→C	I162I (ATT→ATC)	ilvA1 →	threonine dehydratase
372.861	T→C	T257T (ACT→ACC)	ilvA1 →	threonine dehydratase
373.458	T→C	R456R (CGT→CGC)	ilvA1 →	threonine dehydratase
373.467	T→C	G459G (GGT→GGC)	ilvA1 →	threonine dehydratase
373.686	C→T	intergenic (+81/‑39)	ilvA1 → / → PA0332	threonine dehydratase/hypothetical protein
373.737	C→A	L5I (CTC→ATC)	PA0332 →	hypothetical protein
374.653	G→A	P137P (CCG→CCA)	PA0333 →	hypothetical protein
374.931	T→C	V230A (GTG→GCG)	PA0333 →	hypothetical protein
375.06	A→C	E273A (GAG→GCG)	PA0333 →	hypothetical protein
375.097	G→C	R285R (CGG→CGC)	PA0333 →	hypothetical protein
375.136	T→G	A298A (GCT→GCG)	PA0333 →	hypothetical protein
375.217	C→T	G325G (GGC→GGT)	PA0333 →	hypothetical protein
375.301	C→T	G353G (GGC→GGT)	PA0333 →	hypothetical protein
375.337	T→C	R365R (CGT→CGC)	PA0333 →	hypothetical protein
375.494	A→G	T418A (ACC→GCC)	PA0333 →	hypothetical protein
375.534	G→A	intergenic (+20/+417)	PA0333 → / ← PA0334	hypothetical protein/major facilitator superfamily transporter
375.603	T→C	intergenic (+89/+348)	PA0333 → / ← PA0334	hypothetical protein/major facilitator superfamily transporter
375.636	A→G	intergenic (+122/+315)	PA0333 → / ← PA0334	hypothetical protein/major facilitator superfamily transporter
375.658	A→G	intergenic (+144/+293)	PA0333 → / ← PA0334	hypothetical protein/major facilitator superfamily transporter
375.687	C→A	intergenic (+173/+264)	PA0333 → / ← PA0334	hypothetical protein/major facilitator superfamily transporter
375.969	G→A	G407G (GGC→GGT)	PA0334 ←	major facilitator superfamily transporter
375.98	G→A	P404S (CCT→TCT)	PA0334 ←	major facilitator superfamily transporter
375.985	G→C	A402G (GCG→GGG)	PA0334 ←	major facilitator superfamily transporter
376.104	A→G	G362G (GGT→GGC)	PA0334 ←	major facilitator superfamily transporter
376.125	G→A	Y355Y (TAC→TAT)	PA0334 ←	major facilitator superfamily transporter
376.347	G→T	G281G (GGC→GGA)	PA0334 ←	major facilitator superfamily transporter
376.473	C→G	A239A (GCG→GCC)	PA0334 ←	major facilitator superfamily transporter
376.494	C→T	V232V (GTG→GTA)	PA0334 ←	major facilitator superfamily transporter
376.577	A→C	S205A (TCC→GCC)	PA0334 ←	major facilitator superfamily transporter
376.615	T→C	N192S (AAT→AGT)	PA0334 ←	major facilitator superfamily transporter
376.636	T→C	K185R (AAG→AGG)	PA0334 ←	major facilitator superfamily transporter
376.67	G→T	L174I (CTC→ATC)	PA0334 ←	major facilitator superfamily transporter
376.783	T→C	H136R (CAC→CGC)	PA0334 ←	major facilitator superfamily transporter
377.179	+CGG	coding (11/1239 nt)	PA0334 ←	major facilitator superfamily transporter
377.228	T→C	intergenic (‑39/+11)	PA0334 ← / ← PA0335	major facilitator superfamily transporter/hypothetical protein
377.287	T→C	L202L (CTA→CTG)	PA0335 ←	hypothetical protein
377.329	T→C	E188E (GAA→GAG)	PA0335 ←	hypothetical protein
377.362	G→A	Y177Y (TAC→TAT)	PA0335 ←	hypothetical protein
377.385	C→T	D170N (GAC→AAC)	PA0335 ←	hypothetical protein
377.419	C→A	V158V (GTG→GTT)	PA0335 ←	hypothetical protein
377.5	G→A	I131I (ATC→ATT)	PA0335 ←	hypothetical protein
377.521	C→T	R124R (CGG→CGA)	PA0335 ←	hypothetical protein
377.656	C→T	Q79Q (CAG→CAA)	PA0335 ←	hypothetical protein
377.749	G→C	V48V (GTC→GTG)	PA0335 ←	hypothetical protein
377.866	A→G	D9D (GAT→GAC)	PA0335 ←	hypothetical protein
377.92	C→T	intergenic (‑28/‑176)	PA0335 ← / → ygdP	hypothetical protein/RNA pyrophosphohydrolase
377.923	A→G	intergenic (‑31/‑173)	PA0335 ← / → ygdP	hypothetical protein/RNA pyrophosphohydrolase
377.971	G→A	intergenic (‑79/‑125)	PA0335 ← / → ygdP	hypothetical protein/RNA pyrophosphohydrolase
378.254	G→A	E53E (GAG→GAA)	ygdP →	RNA pyrophosphohydrolase
378.84	C→T	R81R (CGC→CGT)	ptsP →	phosphoenolpyruvate‑protein phosphotransferase PtsP
379.318	C→T	L241L (CTG→TTG)	ptsP →	phosphoenolpyruvate‑protein phosphotransferase PtsP
379.521	A→C	I308I (ATA→ATC)	ptsP →	phosphoenolpyruvate‑protein phosphotransferase PtsP
379.539	C→T	A314A (GCC→GCT)	ptsP →	phosphoenolpyruvate‑protein phosphotransferase PtsP
379.554	G→A	E319E (GAG→GAA)	ptsP →	phosphoenolpyruvate‑protein phosphotransferase PtsP
379.992	C→A	G465G (GGC→GGA)	ptsP →	phosphoenolpyruvate‑protein phosphotransferase PtsP
385.746	T→G	A202A (GCA→GCC)	PA0343 ←	hypothetical protein
385.758	C→A	A198A (GCG→GCT)	PA0343 ←	hypothetical protein
385.806	C→T	A182A (GCG→GCA)	PA0343 ←	hypothetical protein
385.83	C→T	E174E (GAG→GAA)	PA0343 ←	hypothetical protein
385.851	A→G	T167T (ACT→ACC)	PA0343 ←	hypothetical protein
387.197	C→T	R190Q (CGG→CAG)	PA0344 ←	hypothetical protein
387.28	T→C	E162E (GAA→GAG)	PA0344 ←	hypothetical protein
387.345	T→C	T141A (ACC→GCC)	PA0344 ←	hypothetical protein
387.379	C→T	V129V (GTG→GTA)	PA0344 ←	hypothetical protein
387.652	G→A	S38S (AGC→AGT)	PA0344 ←	hypothetical protein
387.682	A→G	R28R (CGT→CGC)	PA0344 ←	hypothetical protein
388.147	C→T	G333S (GGC→AGC)	PA0345 ←	hypothetical protein
388.191	T→A	D318V (GAC→GTC)	PA0345 ←	hypothetical protein
388.249	C→A	G299C (GGC→TGC)	PA0345 ←	hypothetical protein
388.663	A→G	L161L (TTG→CTG)	PA0345 ←	hypothetical protein
388.95	A→T	L65Q (CTG→CAG)	PA0345 ←	hypothetical protein
389.224	+A	intergenic (‑81/‑110)	PA0345 ← / → PA0346	hypothetical protein/hypothetical protein
390.129	C→G	V252V (GTG→GTC)	glpQ ←	glycerophosphoryl diester phosphodiesterase
390.57	T→C	E105E (GAA→GAG)	glpQ ←	glycerophosphoryl diester phosphodiesterase
390.702	C→A	R61R (CGG→CGT)	glpQ ←	glycerophosphoryl diester phosphodiesterase
390.741	C→T	P48P (CCG→CCA)	glpQ ←	glycerophosphoryl diester phosphodiesterase
390.929	T→G	intergenic (‑45/‑165)	glpQ ← / → PA0348	glycerophosphoryl diester phosphodiesterase/hypothetical protein
391.714	T→C	I207I (ATT→ATC)	PA0348 →	hypothetical protein
391.805	T→C	L238L (TTG→CTG)	PA0348 →	hypothetical protein
392.329	G→T	V49L (GTG→TTG)	PA0349 →	hypothetical protein
392.692	T→C	L170L (TTG→CTG)	PA0349 →	hypothetical protein
393.009	G→A	A275A (GCG→GCA)	PA0349 →	hypothetical protein
393.664	T→C	R119R (CGT→CGC)	folA →	dihydrofolate reductase
393.965	T→C	P113P (CCA→CCG)	PA0351 ←	hypothetical protein
394.437	C→G	intergenic (‑134/+5)	PA0351 ← / ← PA0352	hypothetical protein/transporter
394.526	T→C	E434E (GAA→GAG)	PA0352 ←	transporter
394.79	C→G	L346L (CTG→CTC)	PA0352 ←	transporter
394.856	A→G	S324S (AGT→AGC)	PA0352 ←	transporter
394.961	C→A	S289S (TCG→TCT)	PA0352 ←	transporter
395.237	G→A	G197G (GGC→GGT)	PA0352 ←	transporter
395.687	A→G	P47P (CCT→CCC)	PA0352 ←	transporter
396.049	T→G	intergenic (‑222/+8)	PA0352 ← / ← ilvD	transporter/dihydroxy‑acid dehydratase
396.324	G→A	G524G (GGC→GGT)	ilvD ←	dihydroxy‑acid dehydratase
397.203	T→C	L231L (CTA→CTG)	ilvD ←	dihydroxy‑acid dehydratase
397.449	T→C	E149E (GAA→GAG)	ilvD ←	dihydroxy‑acid dehydratase
397.863	G→C	H11Q (CAC→CAG)	ilvD ←	dihydroxy‑acid dehydratase
398.136	2 bp→C	intergenic (‑241/+87)	ilvD ← / ← PA0354	dihydroxy‑acid dehydratase/hypothetical protein
398.14	T→C	intergenic (‑245/+84)	ilvD ← / ← PA0354	dihydroxy‑acid dehydratase/hypothetical protein
398.145	C→G	intergenic (‑250/+79)	ilvD ← / ← PA0354	dihydroxy‑acid dehydratase/hypothetical protein
398.167	2 bp→AT	intergenic (‑272/+56)	ilvD ← / ← PA0354	dihydroxy‑acid dehydratase/hypothetical protein
398.172	A→C	intergenic (‑277/+52)	ilvD ← / ← PA0354	dihydroxy‑acid dehydratase/hypothetical protein
398.418	C→G	V335L (GTC→CTC)	PA0354 ←	hypothetical protein
398.536	T→C	V295V (GTA→GTG)	PA0354 ←	hypothetical protein
398.604	C→T	A273T (GCC→ACC)	PA0354 ←	hypothetical protein
398.629	C→T	A264A (GCG→GCA)	PA0354 ←	hypothetical protein
398.762	T→C	Q220R (CAG→CGG)	PA0354 ←	hypothetical protein
398.785	G→A	R212R (CGC→CGT)	PA0354 ←	hypothetical protein
399.058	A→G	F121F (TTT→TTC)	PA0354 ←	hypothetical protein
399.453	G→A	intergenic (‑33/+40)	PA0354 ← / ← pfpI	hypothetical protein/protease PfpI
399.47	A→G	intergenic (‑50/+23)	PA0354 ← / ← pfpI	hypothetical protein/protease PfpI
399.667	T→G	G122G (GGA→GGC)	pfpI ←	protease PfpI
400.125	T→C	intergenic (‑93/‑123)	pfpI ← / → PA0356	protease PfpI/hypothetical protein
401.506	T→C	L126L (TTG→CTG)	mutM →	formamidopyrimidine‑DNA glycosylase
401.691	C→T	P187P (CCC→CCT)	mutM →	formamidopyrimidine‑DNA glycosylase
402.109	G→A	Q30Q (CAG→CAA)	PA0358 →	hypothetical protein
402.139	C→T	I40I (ATC→ATT)	PA0358 →	hypothetical protein
402.181	T→C	L54L (CTT→CTC)	PA0358 →	hypothetical protein
402.202	C→T	R61R (CGC→CGT)	PA0358 →	hypothetical protein
402.274	T→C	G85G (GGT→GGC)	PA0358 →	hypothetical protein
402.277	C→T	G86G (GGC→GGT)	PA0358 →	hypothetical protein
403.987	C→A	S231S (TCC→TCA)	PA0360 →	hypothetical protein
404.014	G→A	A240A (GCG→GCA)	PA0360 →	hypothetical protein
404.062	C→T	I256I (ATC→ATT)	PA0360 →	hypothetical protein
404.069	T→C	L259L (TTG→CTG)	PA0360 →	hypothetical protein
404.122	C→T	H276H (CAC→CAT)	PA0360 →	hypothetical protein
404.149	C→T	G285G (GGC→GGT)	PA0360 →	hypothetical protein
404.305	C→T	intergenic (+24/+81)	PA0360 → / ← PA0361	hypothetical protein/gamma‑glutamyltranspeptidase
404.38	A→G	intergenic (+99/+6)	PA0360 → / ← PA0361	hypothetical protein/gamma‑glutamyltranspeptidase
404.894	T→C	D409G (GAT→GGT)	PA0361 ←	gamma‑glutamyltranspeptidase
405.007	A→G	A371A (GCT→GCC)	PA0361 ←	gamma‑glutamyltranspeptidase
405.187	G→A	R311R (CGC→CGT)	PA0361 ←	gamma‑glutamyltranspeptidase
405.351	G→A	L257L (CTG→TTG)	PA0361 ←	gamma‑glutamyltranspeptidase
405.925	A→G	A65A (GCT→GCC)	PA0361 ←	gamma‑glutamyltranspeptidase
406.155	G→A	intergenic (‑36/+92)	PA0361 ← / ← fdx1	gamma‑glutamyltranspeptidase/4Fe‑4S ferredoxin
406.946	A→C	V51V (GTT→GTG)	coaD ←	phosphopantetheine adenylyltransferase
407.246	(CGG)4→3	intergenic (‑148/+2)	coaD ← / ← PA0364	phosphopantetheine adenylyltransferase/oxidoreductase
407.658	T→C	P396P (CCA→CCG)	PA0364 ←	oxidoreductase
408.54	T→G	A102A (GCA→GCC)	PA0364 ←	oxidoreductase
409.096	G→C	L118L (CTC→CTG)	PA0365 ←	hypothetical protein
409.318	T→C	P44P (CCA→CCG)	PA0365 ←	hypothetical protein
409.808	C→T	R376H (CGC→CAC)	PA0366 ←	coniferyl aldehyde dehydrogenase
409.918	A→C	L339L (CTT→CTG)	PA0366 ←	coniferyl aldehyde dehydrogenase
411.125	2 bp→G	intergenic (‑191/‑98)	PA0366 ← / → PA0367	coniferyl aldehyde dehydrogenase/transcriptional regulator
411.523	T→C	H100H (CAT→CAC)	PA0367 →	transcriptional regulator
411.826	A→G	Q201Q (CAA→CAG)	PA0367 →	transcriptional regulator
412.338	C→T	R330R (CGG→CGA)	PA0368 ←	hypothetical protein
413.521	G→A	intergenic (‑194/+412)	PA0368 ← / ← PA0370	hypothetical protein/hypothetical protein
413.562	C→G	intergenic (‑235/+371)	PA0368 ← / ← PA0370	hypothetical protein/hypothetical protein
413.85	T→C	intergenic (‑523/+83)	PA0368 ← / ← PA0370	hypothetical protein/hypothetical protein
414.151	C→T	A127T (GCC→ACC)	PA0370 ←	hypothetical protein
414.524	G→A	S2S (AGC→AGT)	PA0370 ←	hypothetical protein
414.659	G→C	T453S (ACC→AGC)	PA0371 ←	hypothetical protein
414.717	C→T	D434N (GAC→AAC)	PA0371 ←	hypothetical protein
415.332	T→G	T229P (ACG→CCG)	PA0371 ←	hypothetical protein
415.48	A→G	A179A (GCT→GCC)	PA0371 ←	hypothetical protein
415.552	C→A	E155D (GAG→GAT)	PA0371 ←	hypothetical protein
415.789	T→C	V76V (GTA→GTG)	PA0371 ←	hypothetical protein
415.912	T→C	A35A (GCA→GCG)	PA0371 ←	hypothetical protein
416.182	A→G	L409L (TTG→CTG)	PA0372 ←	zinc protease
416.958	A→G	V150A (GTC→GCC)	PA0372 ←	zinc protease
417.005	T→C	V134V (GTA→GTG)	PA0372 ←	zinc protease
417.125	G→T	R94R (CGC→CGA)	PA0372 ←	zinc protease
417.754	125 bp→110 bp	coding (228‑352/1368 nt)	ftsY →	signal recognition particle receptor FtsY
418.98	T→C	I30I (ATT→ATC)	ftsE →	cell division protein FtsE
420.068	T→C	A169A (GCT→GCC)	ftsX →	cell division protein FtsX
420.368	G→A	L269L (CTG→CTA)	ftsX →	cell division protein FtsX
420.453	T→C	L298L (TTG→CTG)	ftsX →	cell division protein FtsX
421.521	G→A	G280E (GGG→GAG)	rpoH →	RNA polymerase sigma factor RpoH
421.758	T→C	L53L (TTG→CTG)	PA0377 →	hypothetical protein
421.817	G→A	L72L (CTG→CTA)	PA0377 →	hypothetical protein
422.614	C→T	E110E (GAG→GAA)	PA0378 ←	monofunctional biosynthetic peptidoglycan transglycosylase
423.532	T→C	L25L (TTG→CTG)	PA0380 →	sulfur carrier protein ThiS
423.9	A→G	D61G (GAC→GGC)	thiG →	thiazole synthase
423.936	G→A	R73H (CGC→CAC)	thiG →	thiazole synthase
424.171	A→G	Q151Q (CAA→CAG)	thiG →	thiazole synthase
424.267	C→T	L183L (CTC→CTT)	thiG →	thiazole synthase
424.294	A→C	V192V (GTA→GTC)	thiG →	thiazole synthase
424.326	C→T	A203V (GCG→GTG)	thiG →	thiazole synthase
424.708	C→T	R13R (CGC→CGT)	micA →	tRNA (guanine‑N(7)‑)‑methyltransferase
425.881	T→C	Y126Y (TAT→TAC)	PA0383 →	hypothetical protein
426.802	T→C	V433V (GTT→GTC)	PA0383 →	hypothetical protein
427.013	A→G	R36R (CGT→CGC)	PA0384 ←	hypothetical protein
427.65	T→C	H364R (CAC→CGC)	PA0386 ←	coproporphyrinogen III oxidase
428.037	T→G	E235A (GAG→GCG)	PA0386 ←	coproporphyrinogen III oxidase
429.042	T→G	E138A (GAG→GCG)	PA0387 ←	non‑canonical purine NTP pyrophosphatase
429.49	C→T	Q127Q (CAG→CAA)	PA0388 ←	hypothetical protein
429.595	T→C	R92R (CGA→CGG)	PA0388 ←	hypothetical protein
429.653	2 bp→CT	coding (217‑218/420 nt)	PA0388 ←	hypothetical protein
429.661	T→C	V70V (GTA→GTG)	PA0388 ←	hypothetical protein
429.718	T→C	V51V (GTA→GTG)	PA0388 ←	hypothetical protein
429.844	G→A	L9L (CTC→CTT)	PA0388 ←	hypothetical protein
429.872	A→G	intergenic (‑2/+130)	PA0388 ← / ← PA0389	hypothetical protein/hypothetical protein
430.125	G→A	R166R (CGC→CGT)	PA0389 ←	hypothetical protein
430.176	G→A	F149F (TTC→TTT)	PA0389 ←	hypothetical protein
430.608	A→G	L5L (CTT→CTC)	PA0389 ←	hypothetical protein
430.903	C→T	K289K (AAG→AAA)	metX ←	homoserine O‑acetyltransferase
431.128	C→T	E214E (GAG→GAA)	metX ←	homoserine O‑acetyltransferase
431.26	A→G	Y170Y (TAT→TAC)	metX ←	homoserine O‑acetyltransferase
431.353	C→T	A139A (GCG→GCA)	metX ←	homoserine O‑acetyltransferase
431.383	A→G	V129V (GTT→GTC)	metX ←	homoserine O‑acetyltransferase
431.449	T→A	G107G (GGA→GGT)	metX ←	homoserine O‑acetyltransferase
431.982	C→G	G615A (GGG→GCG)	PA0391 ←	hypothetical protein
432.106	C→T	A574T (GCG→ACG)	PA0391 ←	hypothetical protein
432.716	C→A	Q370H (CAG→CAT)	PA0391 ←	hypothetical protein
433.181	G→A	N215N (AAC→AAT)	PA0391 ←	hypothetical protein
433.19	G→A	P212P (CCC→CCT)	PA0391 ←	hypothetical protein
433.354	T→A	T158S (ACC→TCC)	PA0391 ←	hypothetical protein
433.553	C→T	G91G (GGG→GGA)	PA0391 ←	hypothetical protein
433.67	T→C	L52L (CTA→CTG)	PA0391 ←	hypothetical protein
434.073	T→C	intergenic (‑248/+153)	PA0391 ← / ← PA0392	hypothetical protein/hypothetical protein
434.589	C→T	Q77Q (CAG→CAA)	PA0392 ←	hypothetical protein
434.729	2 bp→GT	coding (90‑91/594 nt)	PA0392 ←	hypothetical protein
435.016	C→T	A212A (GCG→GCA)	proC ←	pyrroline‑5‑carboxylate reductase
435.024	G→A	L210F (CTC→TTC)	proC ←	pyrroline‑5‑carboxylate reductase
435.139	T→C	A171A (GCA→GCG)	proC ←	pyrroline‑5‑carboxylate reductase
435.19	C→T	V154V (GTG→GTA)	proC ←	pyrroline‑5‑carboxylate reductase
435.196	G→A	S152S (TCC→TCT)	proC ←	pyrroline‑5‑carboxylate reductase
435.222	A→G	C144R (TGC→CGC)	proC ←	pyrroline‑5‑carboxylate reductase
435.259	G→A	S131S (AGC→AGT)	proC ←	pyrroline‑5‑carboxylate reductase
436.14	C→T	L72L (CTG→CTA)	PA0394 ←	hypothetical protein
437.451	C→T	R294R (CGC→CGT)	pilT →	twitching motility protein PilT
437.736	C→T	intergenic (+132/‑46)	pilT → / → pilU	twitching motility protein PilT/twitching motility protein PilU
438.819	C→T	R346R (CGC→CGT)	pilU →	twitching motility protein PilU
439.166	T→C	L224L (CTA→CTG)	PA0397 ←	cation efflux system protein
440.449	G→T	intergenic (+54/‑189)	PA0398 → / → PA0399	hypothetical protein/cystathionine beta‑synthase
440.871	C→T	L78L (CTC→CTT)	PA0399 →	cystathionine beta‑synthase
440.895	G→C	A86A (GCG→GCC)	PA0399 →	cystathionine beta‑synthase
440.991	A→C	R118R (CGA→CGC)	PA0399 →	cystathionine beta‑synthase
441.369	C→T	L244L (CTC→CTT)	PA0399 →	cystathionine beta‑synthase
442.184	C→G	S59S (TCC→TCG)	PA0400 →	cystathionine gamma‑lyase
442.239	A→G	T78A (ACC→GCC)	PA0400 →	cystathionine gamma‑lyase
442.595	G→A	E196E (GAG→GAA)	PA0400 →	cystathionine gamma‑lyase
442.853	A→G	Q282Q (CAA→CAG)	PA0400 →	cystathionine gamma‑lyase
444.321	T→C	I124V (ATC→GTC)	PA0401 ←	dihydroorotase
444.424	G→A	S89S (AGC→AGT)	PA0401 ←	dihydroorotase
445.032	G→T	R220R (CGC→CGA)	pyrB ←	aspartate carbamoyltransferase
445.113	C→G	K193N (AAG→AAC)	pyrB ←	aspartate carbamoyltransferase
445.925	A→G	R101R (CGT→CGC)	pyrR ←	bifunctional pyrimidine regulatory protein PyrR/uracil phosphoribosyltransferase
447.781	G→A	D190D (GAC→GAT)	tonB3 ←	transporter TonB
447.92	A→G	V144A (GTC→GCC)	tonB3 ←	transporter TonB
447.958	A→T	A131A (GCT→GCA)	tonB3 ←	transporter TonB
448.042	T→A	G103G (GGA→GGT)	tonB3 ←	transporter TonB
448.412	C→T	intergenic (‑62/+19)	tonB3 ← / ← gshB	transporter TonB/glutathione synthetase
448.686	G→A	T233T (ACC→ACT)	gshB ←	glutathione synthetase
449.548	T→C	intergenic (‑164/‑91)	gshB ← / → pilG	glutathione synthetase/pilus biosynthesis/twitching motility protein PilG
451.906	T→C	G259G (GGT→GGC)	pilJ →	twitching motility protein PilJ
451.912	G→A	V261V (GTG→GTA)	pilJ →	twitching motility protein PilJ
452.071	C→T	Y314Y (TAC→TAT)	pilJ →	twitching motility protein PilJ
452.073	C→T	A315V (GCC→GTC)	pilJ →	twitching motility protein PilJ
452.527	T→C	I466I (ATT→ATC)	pilJ →	twitching motility protein PilJ
453.073	A→T	G648G (GGA→GGT)	pilJ →	twitching motility protein PilJ
453.778	T→C	A180A (GCT→GCC)	pilK →	methyltransferase PilK
455.058	G→A	G311G (GGG→GGA)	chpA →	chemotactic signal transduction system protein
456.133	T→C	S670P (TCG→CCG)	chpA →	chemotactic signal transduction system protein
456.337	C→T	L738L (CTG→TTG)	chpA →	chemotactic signal transduction system protein
456.478	G→A	V785M (GTG→ATG)	chpA →	chemotactic signal transduction system protein
456.864	A→G	G913G (GGA→GGG)	chpA →	chemotactic signal transduction system protein
457.338	A→G	P1071P (CCA→CCG)	chpA →	chemotactic signal transduction system protein
457.539	A→G	E1138E (GAA→GAG)	chpA →	chemotactic signal transduction system protein
457.614	C→T	H1163H (CAC→CAT)	chpA →	chemotactic signal transduction system protein
457.62	G→A	E1165E (GAG→GAA)	chpA →	chemotactic signal transduction system protein
458.138	A→T	Y1338F (TAC→TTC)	chpA →	chemotactic signal transduction system protein
458.152	G→A	A1343T (GCG→ACG)	chpA →	chemotactic signal transduction system protein
459.405	G→A	E1760E (GAG→GAA)	chpA →	chemotactic signal transduction system protein
459.756	A→G	R1877R (CGA→CGG)	chpA →	chemotactic signal transduction system protein
460.026	T→C	R1967R (CGT→CGC)	chpA →	chemotactic signal transduction system protein
460.407	C→T	D2094D (GAC→GAT)	chpA →	chemotactic signal transduction system protein
461.376	T→C	R2417R (CGT→CGC)	chpA →	chemotactic signal transduction system protein
461.385	A→G	E2420E (GAA→GAG)	chpA →	chemotactic signal transduction system protein
461.55	T→C	V5A (GTC→GCC)	chpB →	methylesterase
461.563	T→C	V9V (GTT→GTC)	chpB →	methylesterase
461.626	C→T	G30G (GGC→GGT)	chpB →	methylesterase
461.827	G→A	E97E (GAG→GAA)	chpB →	methylesterase
461.896	T→C	G120G (GGT→GGC)	chpB →	methylesterase
462.052	C→T	P172P (CCC→CCT)	chpB →	methylesterase
462.169	T→C	G211G (GGT→GGC)	chpB →	methylesterase
462.26	T→C	S242P (TCC→CCC)	chpB →	methylesterase
462.325	C→G	G263G (GGC→GGG)	chpB →	methylesterase
462.72	A→G	P52P (CCA→CCG)	chpC →	chemotaxis protein
462.879	T→A	R105R (CGT→CGA)	chpC →	chemotaxis protein
462.891	A→G	K109K (AAA→AAG)	chpC →	chemotaxis protein
462.952	G→A	G130S (GGC→AGC)	chpC →	chemotaxis protein
462.971	T→C	V136A (GTG→GCG)	chpC →	chemotaxis protein
463.014	G→A	A150A (GCG→GCA)	chpC →	chemotaxis protein
463.459	C→T	R127R (CGC→CGT)	chpD →	transcriptional regulator
463.495	G→T	E139D (GAG→GAT)	chpD →	transcriptional regulator
463.501	C→T	L141L (CTC→CTT)	chpD →	transcriptional regulator
463.606	G→A	E176E (GAG→GAA)	chpD →	transcriptional regulator
463.623	G→A	G182E (GGG→GAG)	chpD →	transcriptional regulator
463.972	T→C	A8A (GCT→GCC)	chpE →	chemotactic transduction protein ChpE
464.149	G→A	E67E (GAG→GAA)	chpE →	chemotactic transduction protein ChpE
464.332	G→T	G128G (GGG→GGT)	chpE →	chemotactic transduction protein ChpE
464.62	G→C	T455R (ACG→AGG)	PA0418 ←	hypothetical protein
465.021	C→T	E321E (GAG→GAA)	PA0418 ←	hypothetical protein
465.126	C→G	E286D (GAG→GAC)	PA0418 ←	hypothetical protein
465.423	T→C	E187E (GAA→GAG)	PA0418 ←	hypothetical protein
465.555	T→G	A143A (GCA→GCC)	PA0418 ←	hypothetical protein
466.222	T→C	V173V (GTA→GTG)	PA0419 ←	16S ribosomal RNA methyltransferase RsmE
466.225	T→A	P172P (CCA→CCT)	PA0419 ←	16S ribosomal RNA methyltransferase RsmE
467.076	C→T	A387A (GCG→GCA)	bioA ←	adenosylmethionine‑‑8‑amino‑7‑oxononanoate aminotransferase BioA
467.333	T→C	I302V (ATC→GTC)	bioA ←	adenosylmethionine‑‑8‑amino‑7‑oxononanoate aminotransferase BioA
467.373	G→A	G288G (GGC→GGT)	bioA ←	adenosylmethionine‑‑8‑amino‑7‑oxononanoate aminotransferase BioA
467.385	C→T	K284K (AAG→AAA)	bioA ←	adenosylmethionine‑‑8‑amino‑7‑oxononanoate aminotransferase BioA
467.394	G→A	C281C (TGC→TGT)	bioA ←	adenosylmethionine‑‑8‑amino‑7‑oxononanoate aminotransferase BioA
467.535	A→G	H234H (CAT→CAC)	bioA ←	adenosylmethionine‑‑8‑amino‑7‑oxononanoate aminotransferase BioA
467.628	G→A	H203H (CAC→CAT)	bioA ←	adenosylmethionine‑‑8‑amino‑7‑oxononanoate aminotransferase BioA
467.682	A→G	F185F (TTT→TTC)	bioA ←	adenosylmethionine‑‑8‑amino‑7‑oxononanoate aminotransferase BioA
467.715	C→G	L174L (CTG→CTC)	bioA ←	adenosylmethionine‑‑8‑amino‑7‑oxononanoate aminotransferase BioA
467.934	T→C	K101K (AAA→AAG)	bioA ←	adenosylmethionine‑‑8‑amino‑7‑oxononanoate aminotransferase BioA
469.441	G→C	V344V (GTG→GTC)	PA0421 →	hypothetical protein
469.507	C→T	D366D (GAC→GAT)	PA0421 →	hypothetical protein
469.591	C→T	D394D (GAC→GAT)	PA0421 →	hypothetical protein
469.597	C→T	G396G (GGC→GGT)	PA0421 →	hypothetical protein
469.603	C→T	G398G (GGC→GGT)	PA0421 →	hypothetical protein
469.642	C→T	R411R (CGC→CGT)	PA0421 →	hypothetical protein
469.941	A→C	intergenic (+41/‑140)	PA0421 → / → PA0422	hypothetical protein/hypothetical protein
473.016	G→A	K331K (AAG→AAA)	mexA →	multidrug resistance protein MexA
473.685	A→G	P165P (CCA→CCG)	mexB →	multidrug resistance protein MexB
475.205	T→G	L672R (CTG→CGG)	mexB →	multidrug resistance protein MexB
475.47	T→C	D760D (GAT→GAC)	mexB →	multidrug resistance protein MexB
475.92	T→C	G910G (GGT→GGC)	mexB →	multidrug resistance protein MexB
476.307	G→A	Q1039Q (CAG→CAA)	mexB →	multidrug resistance protein MexB
476.927	C→T	L199L (CTG→TTG)	oprM →	outer membrane protein OprM
477.319	A→G	Q329Q (CAA→CAG)	oprM →	outer membrane protein OprM
477.781	C→G	P483P (CCC→CCG)	oprM →	outer membrane protein OprM
477.787	T→C	A485A (GCT→GCC)	oprM →	outer membrane protein OprM
478.036	A→G	Y590Y (TAT→TAC)	PA0428 ←	ATP‑dependent RNA helicase
479.074	T→C	V244V (GTA→GTG)	PA0428 ←	ATP‑dependent RNA helicase
479.107	A→C	A233A (GCT→GCG)	PA0428 ←	ATP‑dependent RNA helicase
480.839	C→T	A96A (GCG→GCA)	PA0429 ←	hypothetical protein
480.851	C→G	E92D (GAG→GAC)	PA0429 ←	hypothetical protein
482.36	C→G	V102V (GTG→GTC)	PA0431 ←	hypothetical protein
482.526	T→G	E47A (GAG→GCG)	PA0431 ←	hypothetical protein
482.628	T→C	H13R (CAC→CGC)	PA0431 ←	hypothetical protein
482.699	G→C	intergenic (‑34/+7)	PA0431 ← / ← sahH	hypothetical protein/adenosylhomocysteinase
482.781	C→T	Q445Q (CAG→CAA)	sahH ←	adenosylhomocysteinase
483.051	G→A	D355D (GAC→GAT)	sahH ←	adenosylhomocysteinase
483.174	T→C	K314K (AAA→AAG)	sahH ←	adenosylhomocysteinase
483.312	T→G	V268V (GTA→GTC)	sahH ←	adenosylhomocysteinase
483.735	A→G	D127D (GAT→GAC)	sahH ←	adenosylhomocysteinase
483.954	C→T	A54A (GCG→GCA)	sahH ←	adenosylhomocysteinase
484.177	G→A	intergenic (‑62/‑227)	sahH ← / → PA0433	adenosylhomocysteinase/hypothetical protein
484.343	C→G	intergenic (‑228/‑61)	sahH ← / → PA0433	adenosylhomocysteinase/hypothetical protein
484.347	T→C	intergenic (‑232/‑57)	sahH ← / → PA0433	adenosylhomocysteinase/hypothetical protein
484.354	G→C	intergenic (‑239/‑50)	sahH ← / → PA0433	adenosylhomocysteinase/hypothetical protein
484.629	G→T	A76S (GCC→TCC)	PA0433 →	hypothetical protein
484.65	A→G	I83V (ATC→GTC)	PA0433 →	hypothetical protein
484.751	T→G	H116Q (CAT→CAG)	PA0433 →	hypothetical protein
485.097	C→G	A45G (GCC→GGC)	PA0434 →	hypothetical protein
485.659	G→A	S232S (TCG→TCA)	PA0434 →	hypothetical protein
485.773	A→G	T270T (ACA→ACG)	PA0434 →	hypothetical protein
486.373	+ACG	coding (1410/2193 nt)	PA0434 →	hypothetical protein
486.376	2 bp→GA	coding (1413‑1414/2193 nt)	PA0434 →	hypothetical protein
486.381	A→C	D473A (GAC→GCC)	PA0434 →	hypothetical protein
486.384	Δ2 bp	coding (1421‑1422/2193 nt)	PA0434 →	hypothetical protein
486.387	Δ1 bp	coding (1424/2193 nt)	PA0434 →	hypothetical protein
486.389	A→G	N476D (AAT→GAT)	PA0434 →	hypothetical protein
486.394	C→T	P477P (CCC→CCT)	PA0434 →	hypothetical protein
486.422	G→C	V487L (GTC→CTC)	PA0434 →	hypothetical protein
486.604	C→G	D547E (GAC→GAG)	PA0434 →	hypothetical protein
486.616	T→C	S551S (AGT→AGC)	PA0434 →	hypothetical protein
486.757	G→T	L598L (CTG→CTT)	PA0434 →	hypothetical protein
486.829	C→T	A622A (GCC→GCT)	PA0434 →	hypothetical protein
486.838	T→C	R625R (CGT→CGC)	PA0434 →	hypothetical protein
486.94	G→A	V659V (GTG→GTA)	PA0434 →	hypothetical protein
486.978	T→C	V672A (GTG→GCG)	PA0434 →	hypothetical protein
486.98	C→T	P673S (CCG→TCG)	PA0434 →	hypothetical protein
486.988	C→T	Y675Y (TAC→TAT)	PA0434 →	hypothetical protein
487.362	A→G	S66G (AGC→GGC)	PA0435 →	hypothetical protein
487.367	T→C	D67D (GAT→GAC)	PA0435 →	hypothetical protein
487.557	T→A	F131I (TTC→ATC)	PA0435 →	hypothetical protein
487.584	C→T	R140C (CGC→TGC)	PA0435 →	hypothetical protein
487.728	T→C	L188L (TTG→CTG)	PA0435 →	hypothetical protein
487.816	T→C	V217A (GTG→GCG)	PA0435 →	hypothetical protein
488.012	C→T	G282G (GGC→GGT)	PA0435 →	hypothetical protein
488.096	A→G	R310R (CGA→CGG)	PA0435 →	hypothetical protein
488.397	T→C	S411P (TCC→CCC)	PA0435 →	hypothetical protein
489.179	A→C	I150I (ATA→ATC)	PA0436 →	transcriptional regulator
489.185	T→G	P152P (CCT→CCG)	PA0436 →	transcriptional regulator
489.377	C→T	intergenic (+27/+10)	PA0436 → / ← codA	transcriptional regulator/cytosine deaminase
489.417	C→A	A414A (GCG→GCT)	codA ←	cytosine deaminase
489.765	G→A	G298G (GGC→GGT)	codA ←	cytosine deaminase
490.044	C→T	P205P (CCG→CCA)	codA ←	cytosine deaminase
490.71	A→G	L397L (TTG→CTG)	codB ←	cytosine permease
490.789	A→G	A370A (GCT→GCC)	codB ←	cytosine permease
491.854	C→T	A15A (GCG→GCA)	codB ←	cytosine permease
492.859	C→T	A167T (GCC→ACC)	PA0439 ←	dihydropyrimidine dehydrogenase
494.205	T→C	T173A (ACC→GCC)	PA0440 ←	oxidoreductase
494.229	C→T	D165N (GAC→AAC)	PA0440 ←	oxidoreductase
494.349	G→A	H125Y (CAC→TAC)	PA0440 ←	oxidoreductase
494.431	G→A	L97L (CTC→CTT)	PA0440 ←	oxidoreductase
494.488	G→A	I78I (ATC→ATT)	PA0440 ←	oxidoreductase
494.491	C→T	K77K (AAG→AAA)	PA0440 ←	oxidoreductase
495.029	G→A	H409H (CAC→CAT)	dht ←	D‑hydantoinase/dihydropyrimidinase
495.128	G→A	F376F (TTC→TTT)	dht ←	D‑hydantoinase/dihydropyrimidinase
495.542	T→C	V238V (GTA→GTG)	dht ←	D‑hydantoinase/dihydropyrimidinase
495.575	T→G	I227I (ATA→ATC)	dht ←	D‑hydantoinase/dihydropyrimidinase
495.629	A→C	P209P (CCT→CCG)	dht ←	D‑hydantoinase/dihydropyrimidinase
496.196	A→G	D20D (GAT→GAC)	dht ←	D‑hydantoinase/dihydropyrimidinase
496.392	G→A	N29N (AAC→AAT)	PA0442 ←	hypothetical protein
496.431	T→C	L16L (TTA→TTG)	PA0442 ←	hypothetical protein
496.759	C→G	intergenic (‑281/‑112)	PA0442 ← / → PA0443	hypothetical protein/transporter
496.948	C→T	S26S (AGC→AGT)	PA0443 →	transporter
497.317	C→T	L149L (CTC→CTT)	PA0443 →	transporter
497.347	A→G	K159K (AAA→AAG)	PA0443 →	transporter
497.521	C→T	S217S (AGC→AGT)	PA0443 →	transporter
497.548	C→G	R226R (CGC→CGG)	PA0443 →	transporter
497.617	G→T	T249T (ACG→ACT)	PA0443 →	transporter
497.656	T→C	R262R (CGT→CGC)	PA0443 →	transporter
497.68	G→A	G270G (GGG→GGA)	PA0443 →	transporter
497.797	G→C	G309G (GGG→GGC)	PA0443 →	transporter
497.971	G→A	A367A (GCG→GCA)	PA0443 →	transporter
498.133	T→C	D421D (GAT→GAC)	PA0443 →	transporter
498.413	G→A	intergenic (+52/‑7)	PA0443 → / → PA0444	transporter/allantoate amidohydrolase
499.157	T→C	D246D (GAT→GAC)	PA0444 →	allantoate amidohydrolase
499.349	G→A	E310E (GAG→GAA)	PA0444 →	allantoate amidohydrolase
499.731	C→T	intergenic (+28/+373)	PA0444 → / ← PA0445	allantoate amidohydrolase/transposase
499.765	Δ1,473 bp		PA0445	PA0445
501.346	C→T	intergenic (‑226/+30)	PA0445 ← / ← PA0446	transposase/hypothetical protein
501.448	G→A	D384D (GAC→GAT)	PA0446 ←	hypothetical protein
501.523	T→C	V359V (GTA→GTG)	PA0446 ←	hypothetical protein
501.685	G→C	T305T (ACC→ACG)	PA0446 ←	hypothetical protein
501.865	C→T	P245P (CCG→CCA)	PA0446 ←	hypothetical protein
502.62	(G)5→4	intergenic (‑21/+99)	PA0446 ← / ← gcdH	hypothetical protein/glutaryl‑CoA dehydrogenase
503.295	G→A	G202G (GGC→GGT)	gcdH ←	glutaryl‑CoA dehydrogenase
505.073	(C)5→4	coding (27/540 nt)	PA0449 →	acyl‑CoA thioesterase
506.011	T→C	Q414R (CAG→CGG)	PA0450 ←	phosphate transporter
506.028	T→C	K408K (AAA→AAG)	PA0450 ←	phosphate transporter
506.043	G→T	A403A (GCC→GCA)	PA0450 ←	phosphate transporter
506.062	C→T	G397D (GGC→GAC)	PA0450 ←	phosphate transporter
506.132	C→G	E374Q (GAA→CAA)	PA0450 ←	phosphate transporter
506.308	T→C	Q315R (CAG→CGG)	PA0450 ←	phosphate transporter
506.316	A→C	D312E (GAT→GAG)	PA0450 ←	phosphate transporter
506.34	C→T	A304A (GCG→GCA)	PA0450 ←	phosphate transporter
506.43	T→C	G274G (GGA→GGG)	PA0450 ←	phosphate transporter
506.49	T→G	I254I (ATA→ATC)	PA0450 ←	phosphate transporter
[truncated: 24,957 more rows]

## Sheet: MS6002
position	mutation	annotation	gene	description
154	T→C	intergenic (–/‑329)	– / → dnaA	–/chromosome replication initiator DnaA
167	T→C	intergenic (–/‑316)	– / → dnaA	–/chromosome replication initiator DnaA
752	C→T	I90I (ATC→ATT)	dnaA →	chromosome replication initiator DnaA
884	G→T	V134V (GTG→GTT)	dnaA →	chromosome replication initiator DnaA
938	C→T	A152A (GCC→GCT)	dnaA →	chromosome replication initiator DnaA
947	T→C	A155A (GCT→GCC)	dnaA →	chromosome replication initiator DnaA
1.775	C→T	A431A (GCC→GCT)	dnaA →	chromosome replication initiator DnaA
2.55	C→T	G165G (GGC→GGT)	dnaN →	DNA polymerase III subunit beta
2.559	C→T	R168R (CGC→CGT)	dnaN →	DNA polymerase III subunit beta
2.703	C→T	G216G (GGC→GGT)	dnaN →	DNA polymerase III subunit beta
2.793	G→A	E246E (GAG→GAA)	dnaN →	DNA polymerase III subunit beta
2.796	T→C	R247R (CGT→CGC)	dnaN →	DNA polymerase III subunit beta
3.009	A→C	I318I (ATA→ATC)	dnaN →	DNA polymerase III subunit beta
3.357	T→C	Y63Y (TAT→TAC)	recF →	DNA replication and repair protein RecF
3.435	G→A	E89E (GAG→GAA)	recF →	DNA replication and repair protein RecF
3.456	C→T	I96I (ATC→ATT)	recF →	DNA replication and repair protein RecF
3.48	G→A	R104R (CGG→CGA)	recF →	DNA replication and repair protein RecF
3.495	G→A	L109L (TTG→TTA)	recF →	DNA replication and repair protein RecF
3.504	T→A	T112T (ACT→ACA)	recF →	DNA replication and repair protein RecF
3.507	C→T	L113L (CTC→CTT)	recF →	DNA replication and repair protein RecF
3.567	G→C	R133R (CGG→CGC)	recF →	DNA replication and repair protein RecF
3.792	A→C	T208T (ACA→ACC)	recF →	DNA replication and repair protein RecF
3.873	T→C	V235V (GTT→GTC)	recF →	DNA replication and repair protein RecF
3.891	G→A	L241L (TTG→TTA)	recF →	DNA replication and repair protein RecF
4.67	A→G	L132L (CTA→CTG)	gyrB →	DNA gyrase subunit B
6.011	G→A	G579G (GGG→GGA)	gyrB →	DNA gyrase subunit B
6.014	G→A	A580A (GCG→GCA)	gyrB →	DNA gyrase subunit B
6.127	C→T	S618L (TCG→TTG)	gyrB →	DNA gyrase subunit B
6.587	T→C	D771D (GAT→GAC)	gyrB →	DNA gyrase subunit B
6.697	A→G	intergenic (+2/+321)	gyrB → / ← lptA	DNA gyrase subunit B/lysophosphatidic acid acyltransferase
6.756	C→T	intergenic (+61/+262)	gyrB → / ← lptA	DNA gyrase subunit B/lysophosphatidic acid acyltransferase
6.772	Δ11 bp	intergenic (+77/+236)	gyrB → / ← lptA	DNA gyrase subunit B/lysophosphatidic acid acyltransferase
6.783	G→T	intergenic (+88/+235)	gyrB → / ← lptA	DNA gyrase subunit B/lysophosphatidic acid acyltransferase
6.816	A→G	intergenic (+121/+202)	gyrB → / ← lptA	DNA gyrase subunit B/lysophosphatidic acid acyltransferase
6.823	G→A	intergenic (+128/+195)	gyrB → / ← lptA	DNA gyrase subunit B/lysophosphatidic acid acyltransferase
6.843	G→A	intergenic (+148/+175)	gyrB → / ← lptA	DNA gyrase subunit B/lysophosphatidic acid acyltransferase
6.886	C→T	intergenic (+191/+132)	gyrB → / ← lptA	DNA gyrase subunit B/lysophosphatidic acid acyltransferase
6.991	A→G	intergenic (+296/+27)	gyrB → / ← lptA	DNA gyrase subunit B/lysophosphatidic acid acyltransferase
8.554	C→T	intergenic (‑215/‑117)	PA0006 ← / → PA0007	D‑glycero‑beta‑D‑manno‑heptose‑1,7‑bisphosphate 7‑phosphatase/hypothetical protein
8.621	G→A	intergenic (‑282/‑50)	PA0006 ← / → PA0007	D‑glycero‑beta‑D‑manno‑heptose‑1,7‑bisphosphate 7‑phosphatase/hypothetical protein
9.164	C→A	P165Q (CCG→CAG)	PA0007 →	hypothetical protein
9.384	C→G	A238A (GCC→GCG)	PA0007 →	hypothetical protein
9.597	G→T	G309G (GGG→GGT)	PA0007 →	hypothetical protein
9.696	C→T	A342A (GCC→GCT)	PA0007 →	hypothetical protein
10.347	T→C	R559R (CGT→CGC)	PA0007 →	hypothetical protein
11.345	A→C	S382A (TCG→GCG)	glyS ←	glycine‑‑tRNA ligase subunit beta
11.607	A→C	P294P (CCT→CCG)	glyS ←	glycine‑‑tRNA ligase subunit beta
12.145	A→C	I115S (ATC→AGC)	glyS ←	glycine‑‑tRNA ligase subunit beta
13.668	A→G	G43G (GGA→GGG)	tag →	DNA‑3‑methyladenine glycosidase I
14.187	A→C	intergenic (+96/‑48)	tag → / → PA0011	DNA‑3‑methyladenine glycosidase I/lipid A biosynthesis lauroyl acyltransferase
14.681	G→C	V149V (GTG→GTC)	PA0011 →	lipid A biosynthesis lauroyl acyltransferase
14.687	G→A	E151E (GAG→GAA)	PA0011 →	lipid A biosynthesis lauroyl acyltransferase
14.72	T→C	N162N (AAT→AAC)	PA0011 →	lipid A biosynthesis lauroyl acyltransferase
14.756	T→C	S174S (AGT→AGC)	PA0011 →	lipid A biosynthesis lauroyl acyltransferase
14.858	A→C	A208A (GCA→GCC)	PA0011 →	lipid A biosynthesis lauroyl acyltransferase
15.08	G→A	K282K (AAG→AAA)	PA0011 →	lipid A biosynthesis lauroyl acyltransferase
15.119	T→C	Y295Y (TAT→TAC)	PA0011 →	lipid A biosynthesis lauroyl acyltransferase
15.161	A→G	intergenic (+39/‑46)	PA0011 → / → PA0012	lipid A biosynthesis lauroyl acyltransferase/hypothetical protein
15.173	Δ5 bp	intergenic (+51/‑30)	PA0011 → / → PA0012	lipid A biosynthesis lauroyl acyltransferase/hypothetical protein
15.179	G→A	intergenic (+57/‑28)	PA0011 → / → PA0012	lipid A biosynthesis lauroyl acyltransferase/hypothetical protein
15.27	T→C	L22L (TTA→CTA)	PA0012 →	hypothetical protein
15.305	C→G	L33L (CTC→CTG)	PA0012 →	hypothetical protein
15.338	T→G	D44E (GAT→GAG)	PA0012 →	hypothetical protein
15.386	2 bp→CT	coding (180‑181/267 nt)	PA0012 →	hypothetical protein
15.48	A→G	intergenic (+7/‑140)	PA0012 → / → PA0013	hypothetical protein/hypothetical protein
15.524	G→T	intergenic (+51/‑96)	PA0012 → / → PA0013	hypothetical protein/hypothetical protein
15.799	G→A	V60V (GTG→GTA)	PA0013 →	hypothetical protein
15.803	T→C	L62L (TTG→CTG)	PA0013 →	hypothetical protein
15.925	G→C	L102L (CTG→CTC)	PA0013 →	hypothetical protein
15.946	A→C	A109A (GCA→GCC)	PA0013 →	hypothetical protein
15.952	A→C	I111I (ATA→ATC)	PA0013 →	hypothetical protein
15.985	G→A	G122G (GGG→GGA)	PA0013 →	hypothetical protein
15.997	C→T	D126D (GAC→GAT)	PA0013 →	hypothetical protein
16.189	C→T	S190S (AGC→AGT)	PA0013 →	hypothetical protein
16.195	G→A	L192L (CTG→CTA)	PA0013 →	hypothetical protein
16.278	T→C	intergenic (+5/+57)	PA0013 → / ← PA0014	hypothetical protein/hypothetical protein
16.307	+A	intergenic (+34/+28)	PA0013 → / ← PA0014	hypothetical protein/hypothetical protein
16.315	+TGA	intergenic (+42/+20)	PA0013 → / ← PA0014	hypothetical protein/hypothetical protein
16.333	A→G	intergenic (+60/+2)	PA0013 → / ← PA0014	hypothetical protein/hypothetical protein
16.432	A→T	L59Q (CTG→CAG)	PA0014 ←	hypothetical protein
16.437	T→C	T57T (ACA→ACG)	PA0014 ←	hypothetical protein
16.654	T→G	intergenic (‑47/+246)	PA0014 ← / ← PA0015	hypothetical protein/hypothetical protein
16.985	A→T	L78Q (CTG→CAG)	PA0015 ←	hypothetical protein
19.238	C→T	E278E (GAG→GAA)	PA0017 ←	Ribosomal RNA small subunit methyltransferase B
19.359	T→A	Q238L (CAG→CTG)	PA0017 ←	Ribosomal RNA small subunit methyltransferase B
19.403	A→G	G223G (GGT→GGC)	PA0017 ←	Ribosomal RNA small subunit methyltransferase B
19.484	G→A	A196A (GCC→GCT)	PA0017 ←	Ribosomal RNA small subunit methyltransferase B
19.489	T→C	K195E (AAG→GAG)	PA0017 ←	Ribosomal RNA small subunit methyltransferase B
19.649	G→T	G141G (GGC→GGA)	PA0017 ←	Ribosomal RNA small subunit methyltransferase B
19.931	A→C	A47A (GCT→GCG)	PA0017 ←	Ribosomal RNA small subunit methyltransferase B
20.149	A→G	P288P (CCT→CCC)	fmt ←	methionyl‑tRNA formyltransferase
20.184	C→T	E277K (GAA→AAA)	fmt ←	methionyl‑tRNA formyltransferase
20.472	T→C	I181V (ATC→GTC)	fmt ←	methionyl‑tRNA formyltransferase
20.503	A→G	D170D (GAT→GAC)	fmt ←	methionyl‑tRNA formyltransferase
21.656	T→A	intergenic (‑83/‑56)	def ← / → PA0020	peptide deformylase/hypothetical protein
21.832	G→A	D41N (GAC→AAC)	PA0020 →	hypothetical protein
21.933	C→A	T74T (ACC→ACA)	PA0020 →	hypothetical protein
22.125	C→T	S138S (AGC→AGT)	PA0020 →	hypothetical protein
22.188	C→T	Y159Y (TAC→TAT)	PA0020 →	hypothetical protein
22.317	A→G	V202V (GTA→GTG)	PA0020 →	hypothetical protein
22.347	A→G	A212A (GCA→GCG)	PA0020 →	hypothetical protein
22.581	A→G	E290E (GAA→GAG)	PA0020 →	hypothetical protein
22.871	G→A	intergenic (+134/‑1)	PA0020 → / → PA0021	hypothetical protein/hypothetical protein
23.107	T→C	L79P (CTG→CCG)	PA0021 →	hypothetical protein
23.438	G→A	E189E (GAG→GAA)	PA0021 →	hypothetical protein
24.534	T→C	T178T (ACT→ACC)	PA0022 →	threonylcarbamoyl‑AMP synthase
24.796	G→C	L250L (CTC→CTG)	qor ←	oxygen‑dependent quinone oxidoreductase
24.964	G→A	H194H (CAC→CAT)	qor ←	oxygen‑dependent quinone oxidoreductase
24.97	G→A	Y192Y (TAC→TAT)	qor ←	oxygen‑dependent quinone oxidoreductase
25.045	T→C	Q167Q (CAA→CAG)	qor ←	oxygen‑dependent quinone oxidoreductase
25.273	G→C	P91P (CCC→CCG)	qor ←	oxygen‑dependent quinone oxidoreductase
25.351	A→C	G65G (GGT→GGG)	qor ←	oxygen‑dependent quinone oxidoreductase
27.374	G→A	A222T (GCC→ACC)	aroE →	shikimate dehydrogenase
27.548	C→A	intergenic (+13/‑98)	aroE → / → plcB	shikimate dehydrogenase/phospholipase C
27.729	C→T	H28H (CAC→CAT)	plcB →	phospholipase C
27.747	T→C	D34D (GAT→GAC)	plcB →	phospholipase C
28.221	T→C	D192D (GAT→GAC)	plcB →	phospholipase C
28.272	G→A	Q209Q (CAG→CAA)	plcB →	phospholipase C
28.293	T→C	H216H (CAT→CAC)	plcB →	phospholipase C
28.44	C→T	D265D (GAC→GAT)	plcB →	phospholipase C
28.493	C→A	A283E (GCG→GAG)	plcB →	phospholipase C
28.497	C→T	R284R (CGC→CGT)	plcB →	phospholipase C
28.633	T→C	D7D (GAT→GAC)	PA0027 →	hypothetical protein
28.639	C→T	A9A (GCC→GCT)	PA0027 →	hypothetical protein
28.667	A→G	I19V (ATC→GTC)	PA0027 →	hypothetical protein
28.671	T→C	V20A (GTC→GCC)	PA0027 →	hypothetical protein
28.673	C→T	L21F (CTC→TTC)	PA0027 →	hypothetical protein
28.758	G→A	R49K (AGA→AAA)	PA0027 →	hypothetical protein
28.763	A→G	I51V (ATC→GTC)	PA0027 →	hypothetical protein
28.769	T→C	L53L (TTG→CTG)	PA0027 →	hypothetical protein
28.784	C→T	L58L (CTG→TTG)	PA0027 →	hypothetical protein
28.855	G→A	A81A (GCG→GCA)	PA0027 →	hypothetical protein
29.194	G→C	V194V (GTG→GTC)	PA0027 →	hypothetical protein
29.218	T→C	A202A (GCT→GCC)	PA0027 →	hypothetical protein
29.398	T→G	D262E (GAT→GAG)	PA0027 →	hypothetical protein
29.602	C→T	D330D (GAC→GAT)	PA0027 →	hypothetical protein
30.022	G→C	V43L (GTT→CTT)	PA0028 →	hypothetical protein
30.111	G→T	P72P (CCG→CCT)	PA0028 →	hypothetical protein
30.116	T→C	V74A (GTG→GCG)	PA0028 →	hypothetical protein
30.486	G→T	P197P (CCG→CCT)	PA0028 →	hypothetical protein
30.758	C→T	R433H (CGC→CAC)	PA0029 ←	sulfate transporter
30.782	C→T	R425H (CGC→CAC)	PA0029 ←	sulfate transporter
31.334	C→T	S241N (AGT→AAT)	PA0029 ←	sulfate transporter
31.906	C→T	E50E (GAG→GAA)	PA0029 ←	sulfate transporter
32.951	T→G	A11A (GCA→GCC)	PA0030 ←	hypothetical protein
32.987	G→A	intergenic (‑4/+13)	PA0030 ← / ← betC	hypothetical protein/choline sulfatase
33.075	A→G	D479D (GAT→GAC)	betC ←	choline sulfatase
33.111	T→C	G467G (GGA→GGG)	betC ←	choline sulfatase
33.264	T→C	E416E (GAA→GAG)	betC ←	choline sulfatase
33.273	A→G	D413D (GAT→GAC)	betC ←	choline sulfatase
33.411	G→A	D367D (GAC→GAT)	betC ←	choline sulfatase
33.683	T→C	K277E (AAA→GAA)	betC ←	choline sulfatase
34.284	A→G	A76A (GCT→GCC)	betC ←	choline sulfatase
34.314	T→C	L66L (TTA→TTG)	betC ←	choline sulfatase
34.371	T→C	A47A (GCA→GCG)	betC ←	choline sulfatase
34.689	A→G	Q22Q (CAA→CAG)	PA0032 →	transcriptional regulator
34.716	A→G	E31E (GAA→GAG)	PA0032 →	transcriptional regulator
34.767	A→G	K48K (AAA→AAG)	PA0032 →	transcriptional regulator
34.797	T→C	V58V (GTT→GTC)	PA0032 →	transcriptional regulator
34.833	T→C	L70L (CTT→CTC)	PA0032 →	transcriptional regulator
34.944	T→C	A107A (GCT→GCC)	PA0032 →	transcriptional regulator
34.98	T→C	H119H (CAT→CAC)	PA0032 →	transcriptional regulator
34.995	C→T	H124H (CAC→CAT)	PA0032 →	transcriptional regulator
35.145	G→C	R174R (CGG→CGC)	PA0032 →	transcriptional regulator
35.18	C→T	A186V (GCG→GTG)	PA0032 →	transcriptional regulator
35.508	A→G	L295L (CTA→CTG)	PA0032 →	transcriptional regulator
35.728	G→A	A60A (GCG→GCA)	PA0032a →	DOPA 4,5‑dioxygenase
36.416	A→G	N162N (AAT→AAC)	PA0034 ←	two‑component response regulator
36.629	T→G	R91R (CGA→CGC)	PA0034 ←	two‑component response regulator
37.306	C→T	A196A (GCG→GCA)	trpA ←	tryptophan synthase subunit alpha
37.321	T→C	E191E (GAA→GAG)	trpA ←	tryptophan synthase subunit alpha
37.393	T→G	L167L (CTA→CTC)	trpA ←	tryptophan synthase subunit alpha
37.452	T→G	I148L (ATC→CTC)	trpA ←	tryptophan synthase subunit alpha
37.473	G→C	H141D (CAC→GAC)	trpA ←	tryptophan synthase subunit alpha
37.528	T→C	G122G (GGA→GGG)	trpA ←	tryptophan synthase subunit alpha
37.549	G→A	I115I (ATC→ATT)	trpA ←	tryptophan synthase subunit alpha
37.675	G→T	D73E (GAC→GAA)	trpA ←	tryptophan synthase subunit alpha
37.678	C→G	L72L (CTG→CTC)	trpA ←	tryptophan synthase subunit alpha
38.037	T→C	A354A (GCA→GCG)	trpB ←	tryptophan synthase subunit beta
38.475	G→A	R208R (CGC→CGT)	trpB ←	tryptophan synthase subunit beta
38.532	G→A	S189S (AGC→AGT)	trpB ←	tryptophan synthase subunit beta
38.553	G→A	D182D (GAC→GAT)	trpB ←	tryptophan synthase subunit beta
38.724	A→G	T125T (ACT→ACC)	trpB ←	tryptophan synthase subunit beta
38.919	T→C	R60R (CGA→CGG)	trpB ←	tryptophan synthase subunit beta
38.922	A→G	G59G (GGT→GGC)	trpB ←	tryptophan synthase subunit beta
39.172	2 bp→CA	intergenic (‑74/‑29)	trpB ← / → trpI	tryptophan synthase subunit beta/HTH‑type transcriptional regulator TrpI
39.545	A→G	Q115R (CAG→CGG)	trpI →	HTH‑type transcriptional regulator TrpI
39.934	C→G	P245A (CCG→GCG)	trpI →	HTH‑type transcriptional regulator TrpI
40.026	A→G	A275A (GCA→GCG)	trpI →	HTH‑type transcriptional regulator TrpI
40.032	C→G	L277L (CTC→CTG)	trpI →	HTH‑type transcriptional regulator TrpI
40.88	T→G	intergenic (+64/‑233)	PA0039 → / → PA0040	hypothetical protein/hypothetical protein
40.932	A→G	intergenic (+116/‑181)	PA0039 → / → PA0040	hypothetical protein/hypothetical protein
40.957	A→C	intergenic (+141/‑156)	PA0039 → / → PA0040	hypothetical protein/hypothetical protein
41.007	C→T	intergenic (+191/‑106)	PA0039 → / → PA0040	hypothetical protein/hypothetical protein
41.309	G→A	G66D (GGC→GAC)	PA0040 →	hypothetical protein
41.349	A→G	E79E (GAA→GAG)	PA0040 →	hypothetical protein
41.599	A→G	T163A (ACG→GCG)	PA0040 →	hypothetical protein
41.622	C→T	T170T (ACC→ACT)	PA0040 →	hypothetical protein
42.417	G→A	Q435Q (CAG→CAA)	PA0040 →	hypothetical protein
43.582	G→A	Q223Q (CAG→CAA)	PA0041 →	hemagglutinin
44.145	C→G	A411G (GCC→GGC)	PA0041 →	hemagglutinin
44.149	G→A	G412G (GGG→GGA)	PA0041 →	hemagglutinin
44.317	T→C	D468D (GAT→GAC)	PA0041 →	hemagglutinin
44.392	C→T	S493S (AGC→AGT)	PA0041 →	hemagglutinin
44.449	T→C	A512A (GCT→GCC)	PA0041 →	hemagglutinin
44.458	T→C	G515G (GGT→GGC)	PA0041 →	hemagglutinin
44.67	A→G	N586S (AAC→AGC)	PA0041 →	hemagglutinin
44.89	C→T	V659V (GTC→GTT)	PA0041 →	hemagglutinin
44.953	G→A	A680A (GCG→GCA)	PA0041 →	hemagglutinin
45.349	T→G	G812G (GGT→GGG)	PA0041 →	hemagglutinin
45.566	C→A	Q885K (CAG→AAG)	PA0041 →	hemagglutinin
45.64	A→G	V909V (GTA→GTG)	PA0041 →	hemagglutinin
45.728	G→A	V939I (GTC→ATC)	PA0041 →	hemagglutinin
45.794	A→G	I961V (ATC→GTC)	PA0041 →	hemagglutinin
46.044	C→G	A1044G (GCC→GGC)	PA0041 →	hemagglutinin
46.216	G→C	S1101S (TCG→TCC)	PA0041 →	hemagglutinin
46.321	C→G	V1136V (GTC→GTG)	PA0041 →	hemagglutinin
46.936	G→C	A1341A (GCG→GCC)	PA0041 →	hemagglutinin
48.338	T→C	L1809L (TTG→CTG)	PA0041 →	hemagglutinin
48.786	A→G	D1958G (GAC→GGC)	PA0041 →	hemagglutinin
48.793	G→C	A1960A (GCG→GCC)	PA0041 →	hemagglutinin
49.105	T→C	S2064S (AGT→AGC)	PA0041 →	hemagglutinin
49.171	C→T	T2086T (ACC→ACT)	PA0041 →	hemagglutinin
49.309	C→T	I2132I (ATC→ATT)	PA0041 →	hemagglutinin
49.609	T→C	V2232V (GTT→GTC)	PA0041 →	hemagglutinin
49.639	T→C	G2242G (GGT→GGC)	PA0041 →	hemagglutinin
49.672	T→C	F2253F (TTT→TTC)	PA0041 →	hemagglutinin
49.732	T→C	G2273G (GGT→GGC)	PA0041 →	hemagglutinin
49.77	C→T	A2286V (GCC→GTC)	PA0041 →	hemagglutinin
49.962	T→G	L2350R (CTG→CGG)	PA0041 →	hemagglutinin
50.019	A→C	D2369A (GAT→GCT)	PA0041 →	hemagglutinin
50.191	T→G	G2426G (GGT→GGG)	PA0041 →	hemagglutinin
50.197	C→T	G2428G (GGC→GGT)	PA0041 →	hemagglutinin
50.239	C→G	V2442V (GTC→GTG)	PA0041 →	hemagglutinin
50.56	A→G	V2549V (GTA→GTG)	PA0041 →	hemagglutinin
50.617	A→G	E2568E (GAA→GAG)	PA0041 →	hemagglutinin
50.716	C→T	S2601S (AGC→AGT)	PA0041 →	hemagglutinin
50.809	C→A	L2632L (CTC→CTA)	PA0041 →	hemagglutinin
50.842	C→T	S2643S (AGC→AGT)	PA0041 →	hemagglutinin
50.872	C→G	G2653G (GGC→GGG)	PA0041 →	hemagglutinin
50.879	T→C	L2656L (TTG→CTC)	PA0041 →	hemagglutinin
50.881	G→C	L2656L (TTG→CTC)	PA0041 →	hemagglutinin
50.883	2 bp→GC	coding (7970‑7971/10608 nt)	PA0041 →	hemagglutinin
50.887	G→A	A2658A (GCG→GCA)	PA0041 →	hemagglutinin
50.897	A→G	T2662A (ACC→GCC)	PA0041 →	hemagglutinin
50.921	G→A	A2670T (GCC→ACC)	PA0041 →	hemagglutinin
51.406	A→G	E2831E (GAA→GAG)	PA0041 →	hemagglutinin
51.412	C→T	H2833H (CAC→CAT)	PA0041 →	hemagglutinin
51.571	A→G	V2886V (GTA→GTG)	PA0041 →	hemagglutinin
52.567	G→A	K3218K (AAG→AAA)	PA0041 →	hemagglutinin
52.789	T→C	N3292N (AAT→AAC)	PA0041 →	hemagglutinin
52.792	T→C	V3293V (GTT→GTC)	PA0041 →	hemagglutinin
52.855	T→C	G3314G (GGT→GGC)	PA0041 →	hemagglutinin
52.891	A→G	L3326L (CTA→CTG)	PA0041 →	hemagglutinin
52.958	A→T	T3349S (ACG→TCG)	PA0041 →	hemagglutinin
54.095	T→C	intergenic (+574/‑26)	PA0041 → / → PA0041a	hemagglutinin/transposase
54.489	A→G	E123E (GAA→GAG)	PA0041a →	transposase
54.492	G→T	L124L (CTG→CTT)	PA0041a →	transposase
56.185	G→A	intergenic (+1363/‑361)	PA0041a → / → PA0042	transposase/hypothetical protein
56.2	Δ1 bp	intergenic (+1378/‑346)	PA0041a → / → PA0042	transposase/hypothetical protein
56.214	G→A	intergenic (+1392/‑332)	PA0041a → / → PA0042	transposase/hypothetical protein
56.27	A→G	intergenic (+1448/‑276)	PA0041a → / → PA0042	transposase/hypothetical protein
56.273	C→T	intergenic (+1451/‑273)	PA0041a → / → PA0042	transposase/hypothetical protein
56.287	2 bp→TA	intergenic (+1465/‑258)	PA0041a → / → PA0042	transposase/hypothetical protein
56.29	2 bp→GG	intergenic (+1468/‑255)	PA0041a → / → PA0042	transposase/hypothetical protein
56.334	C→T	intergenic (+1512/‑212)	PA0041a → / → PA0042	transposase/hypothetical protein
56.339	2 bp→AA	intergenic (+1517/‑206)	PA0041a → / → PA0042	transposase/hypothetical protein
56.375	G→A	intergenic (+1553/‑171)	PA0041a → / → PA0042	transposase/hypothetical protein
56.398	C→G	intergenic (+1576/‑148)	PA0041a → / → PA0042	transposase/hypothetical protein
56.543	C→A	intergenic (+1721/‑3)	PA0041a → / → PA0042	transposase/hypothetical protein
56.589	T→C	V15A (GTG→GCG)	PA0042 →	hypothetical protein
56.677	T→C	D44D (GAT→GAC)	PA0042 →	hypothetical protein
56.946	G→A	intergenic (+5/+266)	PA0042 → / ← PA0043	hypothetical protein/hypothetical protein
56.952	C→T	intergenic (+11/+260)	PA0042 → / ← PA0043	hypothetical protein/hypothetical protein
56.97	C→T	intergenic (+29/+242)	PA0042 → / ← PA0043	hypothetical protein/hypothetical protein
57.027	A→G	intergenic (+86/+185)	PA0042 → / ← PA0043	hypothetical protein/hypothetical protein
57.104	Δ4 bp	intergenic (+163/+105)	PA0042 → / ← PA0043	hypothetical protein/hypothetical protein
57.109	Δ2 bp	intergenic (+168/+102)	PA0042 → / ← PA0043	hypothetical protein/hypothetical protein
57.169	T→C	intergenic (+228/+43)	PA0042 → / ← PA0043	hypothetical protein/hypothetical protein
57.189	C→T	intergenic (+248/+23)	PA0042 → / ← PA0043	hypothetical protein/hypothetical protein
57.196	A→G	intergenic (+255/+16)	PA0042 → / ← PA0043	hypothetical protein/hypothetical protein
57.217	G→A	L460L (CTG→TTG)	PA0043 ←	hypothetical protein
57.263	T→C	L444L (CTA→CTG)	PA0043 ←	hypothetical protein
57.442	G→A	L385L (CTG→TTG)	PA0043 ←	hypothetical protein
57.452	G→A	Y381Y (TAC→TAT)	PA0043 ←	hypothetical protein
57.464	A→G	D377D (GAT→GAC)	PA0043 ←	hypothetical protein
57.509	G→A	S362S (AGC→AGT)	PA0043 ←	hypothetical protein
57.527	G→A	R356R (CGC→CGT)	PA0043 ←	hypothetical protein
57.532	G→T	L355M (CTG→ATG)	PA0043 ←	hypothetical protein
57.668	T→C	E309E (GAA→GAG)	PA0043 ←	hypothetical protein
58.274	C→T	A107A (GCG→GCA)	PA0043 ←	hypothetical protein
58.295	C→G	L100L (CTG→CTC)	PA0043 ←	hypothetical protein
58.538	T→C	A19A (GCA→GCG)	PA0043 ←	hypothetical protein
58.585	A→G	W4R (TGG→CGG)	PA0043 ←	hypothetical protein
58.592	Δ1 bp	coding (3/1383 nt)	PA0043 ←	hypothetical protein
58.842	C→T	A19A (GCC→GCT)	exoT →	exoenzyme T
58.962	T→C	A59A (GCT→GCC)	exoT →	exoenzyme T
59.032	G→T	A83S (GCC→TCC)	exoT →	exoenzyme T
59.085	T→G	S100S (TCT→TCG)	exoT →	exoenzyme T
59.189	C→T	A135V (GCG→GTG)	exoT →	exoenzyme T
59.226	T→C	A147A (GCT→GCC)	exoT →	exoenzyme T
59.232	A→C	R149R (CGA→CGC)	exoT →	exoenzyme T
59.982	T→C	S399S (AGT→AGC)	exoT →	exoenzyme T
60.205	A→G	intergenic (+46/‑451)	exoT → / → PA0045	exoenzyme T/hypothetical protein
60.245	2 bp→GG	intergenic (+86/‑410)	exoT → / → PA0045	exoenzyme T/hypothetical protein
60.272	2 bp→GC	intergenic (+113/‑383)	exoT → / → PA0045	exoenzyme T/hypothetical protein
60.278	A→G	intergenic (+119/‑378)	exoT → / → PA0045	exoenzyme T/hypothetical protein
60.283	C→T	intergenic (+124/‑373)	exoT → / → PA0045	exoenzyme T/hypothetical protein
60.287	T→C	intergenic (+128/‑369)	exoT → / → PA0045	exoenzyme T/hypothetical protein
60.291	A→G	intergenic (+132/‑365)	exoT → / → PA0045	exoenzyme T/hypothetical protein
60.414	G→A	intergenic (+255/‑242)	exoT → / → PA0045	exoenzyme T/hypothetical protein
60.445	G→C	intergenic (+286/‑211)	exoT → / → PA0045	exoenzyme T/hypothetical protein
60.46	Δ1 bp	intergenic (+301/‑196)	exoT → / → PA0045	exoenzyme T/hypothetical protein
60.606	T→G	intergenic (+447/‑50)	exoT → / → PA0045	exoenzyme T/hypothetical protein
60.784	A→C	P43P (CCA→CCC)	PA0045 →	hypothetical protein
61.033	C→T	D126D (GAC→GAT)	PA0045 →	hypothetical protein
61.078	T→C	F141F (TTT→TTC)	PA0045 →	hypothetical protein
61.087	C→T	L144L (CTC→CTT)	PA0045 →	hypothetical protein
61.318	C→G	G221G (GGC→GGG)	PA0045 →	hypothetical protein
61.57	G→A	V66V (GTG→GTA)	PA0046 →	hypothetical protein
61.75	T→G	intergenic (+24/‑129)	PA0046 → / → PA0047	hypothetical protein/hypothetical protein
61.809	T→C	intergenic (+83/‑70)	PA0046 → / → PA0047	hypothetical protein/hypothetical protein
61.944	G→A	V22V (GTG→GTA)	PA0047 →	hypothetical protein
62.313	T→C	S145S (AGT→AGC)	PA0047 →	hypothetical protein
62.361	C→G	P161P (CCC→CCG)	PA0047 →	hypothetical protein
62.415	T→C	E124E (GAA→GAG)	PA0048 ←	transcriptional regulator
62.708	T→C	I27V (ATC→GTC)	PA0048 ←	transcriptional regulator
62.806	A→G	intergenic (‑20/+262)	PA0048 ← / ← PA0049	transcriptional regulator/hypothetical protein
62.869	C→G	intergenic (‑83/+199)	PA0048 ← / ← PA0049	transcriptional regulator/hypothetical protein
62.876	C→T	intergenic (‑90/+192)	PA0048 ← / ← PA0049	transcriptional regulator/hypothetical protein
62.973	G→T	intergenic (‑187/+95)	PA0048 ← / ← PA0049	transcriptional regulator/hypothetical protein
62.986	C→T	intergenic (‑200/+82)	PA0048 ← / ← PA0049	transcriptional regulator/hypothetical protein
63.018	C→T	intergenic (‑232/+50)	PA0048 ← / ← PA0049	transcriptional regulator/hypothetical protein
63.041	T→A	intergenic (‑255/+27)	PA0048 ← / ← PA0049	transcriptional regulator/hypothetical protein
63.158	G→A	Y524Y (TAC→TAT)	PA0049 ←	hypothetical protein
63.242	G→T	V496V (GTC→GTA)	PA0049 ←	hypothetical protein
63.407	T→C	G441G (GGA→GGG)	PA0049 ←	hypothetical protein
63.496	C→T	A412T (GCG→ACG)	PA0049 ←	hypothetical protein
63.539	A→G	T397T (ACT→ACC)	PA0049 ←	hypothetical protein
64.139	T→C	P197P (CCA→CCG)	PA0049 ←	hypothetical protein
64.193	T→C	A179A (GCA→GCG)	PA0049 ←	hypothetical protein
64.69	T→C	T14A (ACC→GCC)	PA0049 ←	hypothetical protein
65.062	G→T	intergenic (‑333/‑277)	PA0049 ← / → PA0050	hypothetical protein/hypothetical protein
65.82	A→G	intergenic (+341/‑483)	PA0050 → / → phzH	hypothetical protein/phenazine‑modifying protein
66.066	C→A	intergenic (+587/‑237)	PA0050 → / → phzH	hypothetical protein/phenazine‑modifying protein
66.084	G→A	intergenic (+605/‑219)	PA0050 → / → phzH	hypothetical protein/phenazine‑modifying protein
66.227	+T	intergenic (+748/‑76)	PA0050 → / → phzH	hypothetical protein/phenazine‑modifying protein
66.29	T→G	intergenic (+811/‑13)	PA0050 → / → phzH	hypothetical protein/phenazine‑modifying protein
66.971	C→T	Y223Y (TAC→TAT)	phzH →	phenazine‑modifying protein
66.98	G→A	V226V (GTG→GTA)	phzH →	phenazine‑modifying protein
67.056	G→T	A252S (GCG→TCG)	phzH →	phenazine‑modifying protein
67.175	G→A	S291S (TCG→TCA)	phzH →	phenazine‑modifying protein
67.544	G→A	P414P (CCG→CCA)	phzH →	phenazine‑modifying protein
67.984	T→C	V561A (GTG→GCG)	phzH →	phenazine‑modifying protein
68.341	G→C	T92T (ACC→ACG)	PA0052 ←	hypothetical protein
68.353	A→T	G88G (GGT→GGA)	PA0052 ←	hypothetical protein
68.395	G→A	L74L (CTC→CTT)	PA0052 ←	hypothetical protein
68.482	G→A	L45L (CTC→CTT)	PA0052 ←	hypothetical protein
68.639	A→G	intergenic (‑23/+904)	PA0052 ← / ← PA0054	hypothetical protein/RNA 2'‑phosphotransferase‑like protein
68.712	825 bp→107 bp	intergenic (‑96/+7)	PA0052 ← / ← PA0054	hypothetical protein/RNA 2'‑phosphotransferase‑like protein
69.627	A→G	H155H (CAT→CAC)	PA0054 ←	RNA 2'‑phosphotransferase‑like protein
70.706	G→A	A306V (GCG→GTG)	PA0056 ←	transcriptional regulator
71.422	C→T	P67P (CCG→CCA)	PA0056 ←	transcriptional regulator
71.614	G→A	R3R (CGC→CGT)	PA0056 ←	transcriptional regulator
71.783	G→T	G18G (GGG→GGT)	PA0057 →	hypothetical protein
72.841	T→C	G54G (GGT→GGC)	PA0058 →	hypothetical protein
73.401	A→G	intergenic (+17/‑67)	PA0058 → / → osmC	hypothetical protein/osmotically inducible protein OsmC
73.698	C→T	G77G (GGC→GGT)	osmC →	osmotically inducible protein OsmC
74.735	T→C	intergenic (‑19/+38)	PA0061 ← / ← PA0062	hypothetical protein/hypothetical protein
74.791	C→T	G133G (GGG→GGA)	PA0062 ←	hypothetical protein
75.861	A→G	D194G (GAC→GGC)	PA0063 →	hypothetical protein
76.05	C→T	A257V (GCG→GTG)	PA0063 →	hypothetical protein
76.297	C→A	R339R (CGC→CGA)	PA0063 →	hypothetical protein
76.706	A→G	L232L (TTG→CTG)	PA0064 ←	hypothetical protein
77.241	A→G	I53I (ATT→ATC)	PA0064 ←	hypothetical protein
77.271	T→C	V43V (GTA→GTG)	PA0064 ←	hypothetical protein
77.388	G→A	N4N (AAC→AAT)	PA0064 ←	hypothetical protein
77.651	C→G	E149D (GAG→GAC)	PA0065 ←	5'‑nucleotidase
78.085	C→T	A5T (GCG→ACG)	PA0065 ←	5'‑nucleotidase
78.155	C→T	A160T (GCC→ACC)	PA0066 ←	hypothetical protein
78.278	C→G	E119Q (GAA→CAA)	PA0066 ←	hypothetical protein
78.973	C→T	Y88Y (TAC→TAT)	prlC →	oligopeptidase A
78.982	C→T	C91C (TGC→TGT)	prlC →	oligopeptidase A
79.333	C→T	G208G (GGC→GGT)	prlC →	oligopeptidase A
79.508	T→C	L267L (TTG→CTG)	prlC →	oligopeptidase A
80.041	A→G	L444L (CTA→CTG)	prlC →	oligopeptidase A
80.286	T→A	V526E (GTG→GAG)	prlC →	oligopeptidase A
80.468	C→T	P587S (CCG→TCG)	prlC →	oligopeptidase A
83.656	C→T	Q479Q (CAG→CAA)	PA0071 ←	hypothetical protein
83.965	T→C	Q376Q (CAA→CAG)	PA0071 ←	hypothetical protein
84.604	T→C	G163G (GGA→GGG)	PA0071 ←	hypothetical protein
85.057	G→A	G12G (GGC→GGT)	PA0071 ←	hypothetical protein
85.385	C→G	R300R (CGG→CGC)	PA0072 ←	hypothetical protein
85.646	T→C	G213G (GGA→GGG)	PA0072 ←	hypothetical protein
85.934	G→A	A117A (GCC→GCT)	PA0072 ←	hypothetical protein
86.33	C→T	R225H (CGC→CAC)	PA0073 ←	ABC transporter ATP‑binding protein
86.527	G→A	A159A (GCC→GCT)	PA0073 ←	ABC transporter ATP‑binding protein
86.56	T→C	L148L (CTA→CTG)	PA0073 ←	ABC transporter ATP‑binding protein
86.583	G→A	L141L (CTG→TTG)	PA0073 ←	ABC transporter ATP‑binding protein
87.228	T→C	V957V (GTA→GTG)	ppkA ←	serine/threonine protein kinase PpkA
88.647	A→G	A484A (GCT→GCC)	ppkA ←	serine/threonine protein kinase PpkA
88.833	C→G	T422T (ACG→ACC)	ppkA ←	serine/threonine protein kinase PpkA
89.349	G→T	P250P (CCC→CCA)	ppkA ←	serine/threonine protein kinase PpkA
89.469	G→A	D210D (GAC→GAT)	ppkA ←	serine/threonine protein kinase PpkA
89.697	G→A	N134N (AAC→AAT)	ppkA ←	serine/threonine protein kinase PpkA
89.715	G→T	R128R (CGC→CGA)	ppkA ←	serine/threonine protein kinase PpkA
89.776	G→A	A108V (GCC→GTC)	ppkA ←	serine/threonine protein kinase PpkA
89.785	T→A	Q105L (CAG→CTG)	ppkA ←	serine/threonine protein kinase PpkA
89.97	C→T	L43L (CTG→CTA)	ppkA ←	serine/threonine protein kinase PpkA
90.562	A→G	A91A (GCT→GCC)	pppA ←	serine/threonine phosphatase
90.735	C→A	A34S (GCG→TCG)	pppA ←	serine/threonine phosphatase
90.739	G→T	P32P (CCC→CCA)	pppA ←	serine/threonine phosphatase
91.396	C→T	E43E (GAG→GAA)	PA0076 ←	hypothetical protein
91.91	T→C	T973A (ACG→GCG)	icmF1 ←	type VI secretion protein IcmF
91.914	T→C	Q971Q (CAA→CAG)	icmF1 ←	type VI secretion protein IcmF
91.956	C→T	A957A (GCG→GCA)	icmF1 ←	type VI secretion protein IcmF
92.709	C→T	G706G (GGG→GGA)	icmF1 ←	type VI secretion protein IcmF
93.72	C→T	K369K (AAG→AAA)	icmF1 ←	type VI secretion protein IcmF
94.59	C→T	A79A (GCG→GCA)	icmF1 ←	type VI secretion protein IcmF
94.608	G→C	L73L (CTC→CTG)	icmF1 ←	type VI secretion protein IcmF
94.709	A→G	L40L (TTG→CTG)	icmF1 ←	type VI secretion protein IcmF
94.934	A→G	intergenic (‑108/+114)	icmF1 ← / ← PA0078	type VI secretion protein IcmF/hypothetical protein
95.117	A→G	N427N (AAT→AAC)	PA0078 ←	hypothetical protein
95.121	G→C	T426S (ACC→AGC)	PA0078 ←	hypothetical protein
95.438	T→C	R320R (CGA→CGG)	PA0078 ←	hypothetical protein
95.486	C→T	E304E (GAG→GAA)	PA0078 ←	hypothetical protein
95.918	G→A	G160G (GGC→GGT)	PA0078 ←	hypothetical protein
96.044	T→C	E118E (GAA→GAG)	PA0078 ←	hypothetical protein
97.07	G→T	A223A (GCC→GCA)	PA0079 ←	hypothetical protein
97.169	T→C	V190V (GTA→GTG)	PA0079 ←	hypothetical protein
97.31	T→C	P143P (CCA→CCG)	PA0079 ←	hypothetical protein
97.313	C→G	A142A (GCG→GCC)	PA0079 ←	hypothetical protein
97.331	G→A	A136A (GCC→GCT)	PA0079 ←	hypothetical protein
97.457	A→G	R94R (CGT→CGC)	PA0079 ←	hypothetical protein
97.937	C→A	E94D (GAG→GAT)	PA0080 ←	hypothetical protein
98.29	T→C	E489E (GAA→GAG)	fha1 ←	Fha domain‑containing protein
99.888	A→G	intergenic (‑132/‑236)	fha1 ← / → PA0082	Fha domain‑containing protein/hypothetical protein
100.027	A→G	intergenic (‑271/‑97)	fha1 ← / → PA0082	Fha domain‑containing protein/hypothetical protein
100.273	G→A	E50E (GAG→GAA)	PA0082 →	hypothetical protein
100.276	G→A	P51P (CCG→CCA)	PA0082 →	hypothetical protein
100.454	T→C	L111L (TTG→CTG)	PA0082 →	hypothetical protein
100.606	C→T	A161A (GCC→GCT)	PA0082 →	hypothetical protein
100.714	T→A	D197E (GAT→GAA)	PA0082 →	hypothetical protein
100.722	A→T	Q200L (CAG→CTG)	PA0082 →	hypothetical protein
100.906	T→C	G261G (GGT→GGC)	PA0082 →	hypothetical protein
100.993	T→C	D290D (GAT→GAC)	PA0082 →	hypothetical protein
101.032	T→C	S303S (AGT→AGC)	PA0082 →	hypothetical protein
101.325	C→T	L27L (CTG→TTG)	PA0083 →	hypothetical protein
101.432	C→T	F62F (TTC→TTT)	PA0083 →	hypothetical protein
101.997	C→A	L74I (CTT→ATC)	PA0084 →	hypothetical protein
101.999	T→C	L74I (CTT→ATC)	PA0084 →	hypothetical protein
102.359	C→T	I194I (ATC→ATT)	PA0084 →	hypothetical protein
103.124	G→A	P449P (CCG→CCA)	PA0084 →	hypothetical protein
103.901	A→G	intergenic (+63/‑105)	hcp1 → / → PA0086	protein secretion apparatus assembly protein/hypothetical protein
104.452	G→A	A149A (GCG→GCA)	PA0086 →	hypothetical protein
104.467	T→G	G154G (GGT→GGG)	PA0086 →	hypothetical protein
104.54	G→T	V179F (GTC→TTC)	PA0086 →	hypothetical protein
104.617	T→C	D204D (GAT→GAC)	PA0086 →	hypothetical protein
104.731	A→G	G242G (GGA→GGG)	PA0086 →	hypothetical protein
105.686	A→G	I110V (ATC→GTC)	PA0088 →	hypothetical protein
106.279	A→G	A307A (GCA→GCG)	PA0088 →	hypothetical protein
106.522	A→C	R388S (AGA→AGC)	PA0088 →	hypothetical protein
106.593	G→A	S412N (AGC→AAC)	PA0088 →	hypothetical protein
107.595	C→G	A138A (GCC→GCG)	PA0089 →	hypothetical protein
108.451	T→C	R77R (CGT→CGC)	clpV1 →	secretion protein ClpV1
108.832	C→T	R204R (CGC→CGT)	clpV1 →	secretion protein ClpV1
108.858	G→A	G213E (GGG→GAG)	clpV1 →	secretion protein ClpV1
109.186	C→A	G322G (GGC→GGA)	clpV1 →	secretion protein ClpV1
109.249	A→G	A343A (GCA→GCG)	clpV1 →	secretion protein ClpV1
109.369	C→T	G383G (GGC→GGT)	clpV1 →	secretion protein ClpV1
109.397	C→A	Q393K (CAG→AAG)	clpV1 →	secretion protein ClpV1
109.564	T→G	R448R (CGT→CGG)	clpV1 →	secretion protein ClpV1
109.685	G→T	A489S (GCC→TCC)	clpV1 →	secretion protein ClpV1
109.78	T→C	D520D (GAT→GAC)	clpV1 →	secretion protein ClpV1
109.812	T→C	V531A (GTG→GCG)	clpV1 →	secretion protein ClpV1
109.843	G→A	L541L (CTG→CTA)	clpV1 →	secretion protein ClpV1
109.861	G→A	E547E (GAG→GAA)	clpV1 →	secretion protein ClpV1
109.96	C→A	G580G (GGC→GGA)	clpV1 →	secretion protein ClpV1
110.17	A→G	A650A (GCA→GCG)	clpV1 →	secretion protein ClpV1
111.345	A→G	N124D (AAC→GAC)	vgrG1 →	type VI secretion system protein VgrG
111.461	A→G	E162E (GAA→GAG)	vgrG1 →	type VI secretion system protein VgrG
111.544	G→C	G190A (GGT→GCT)	vgrG1 →	type VI secretion system protein VgrG
112.07	G→A	R365R (CGG→CGA)	vgrG1 →	type VI secretion system protein VgrG
112.614	T→C	L547L (TTG→CTG)	vgrG1 →	type VI secretion system protein VgrG
112.802	C→T	D609D (GAC→GAT)	vgrG1 →	type VI secretion system protein VgrG
112.981	Δ1 bp	intergenic (+74/+41)	vgrG1 → / ← PA0092	type VI secretion system protein VgrG/hypothetical protein
113.07	G→A	Y79Y (TAC→TAT)	PA0092 ←	hypothetical protein
113.22	A→G	S29S (TCT→TCC)	PA0092 ←	hypothetical protein
113.96	G→C	G212G (GGC→GGG)	PA0093 ←	hypothetical protein
113.975	C→G	V207F (GTG→TTC)	PA0093 ←	hypothetical protein
113.977	2 bp→AG	coding (618‑619/1293 nt)	PA0093 ←	hypothetical protein
113.981	2 bp→GG	coding (614‑615/1293 nt)	PA0093 ←	hypothetical protein
114.029	T→A	L189L (CTA→CTT)	PA0093 ←	hypothetical protein
114.067	G→A	L177L (CTG→TTG)	PA0093 ←	hypothetical protein
114.127	T→C	N157D (AAC→GAC)	PA0093 ←	hypothetical protein
114.149	C→T	A149A (GCG→GCA)	PA0093 ←	hypothetical protein
114.209	C→G	A129A (GCG→GCC)	PA0093 ←	hypothetical protein
114.284	A→G	V104V (GTT→GTC)	PA0093 ←	hypothetical protein
114.437	A→G	G53G (GGT→GGC)	PA0093 ←	hypothetical protein
114.863	G→A	N61N (AAC→AAT)	PA0094 ←	hypothetical protein
114.866	T→C	E60E (GAA→GAG)	PA0094 ←	hypothetical protein
114.92	A→G	R42R (CGT→CGC)	PA0094 ←	hypothetical protein
115.976	G→A	S226S (TCG→TCA)	PA0095 →	hypothetical protein
116.132	T→C	R278R (CGT→CGC)	PA0095 →	hypothetical protein
116.444	G→A	E382E (GAG→GAA)	PA0095 →	hypothetical protein
116.471	C→G	V391V (GTC→GTG)	PA0095 →	hypothetical protein
116.48	C→T	H394H (CAC→CAT)	PA0095 →	hypothetical protein
116.492	T→C	D398D (GAT→GAC)	PA0095 →	hypothetical protein
116.507	G→C	S403S (TCG→TCC)	PA0095 →	hypothetical protein
116.531	T→G	I411M (ATT→ATG)	PA0095 →	hypothetical protein
116.537	G→C	V413V (GTG→GTC)	PA0095 →	hypothetical protein
116.552	C→G	A418A (GCC→GCG)	PA0095 →	hypothetical protein
116.567	T→C	G423G (GGT→GGC)	PA0095 →	hypothetical protein
116.573	G→C	M425I (ATG→ATC)	PA0095 →	hypothetical protein
116.812	A→G	K505R (AAG→AGG)	PA0095 →	hypothetical protein
118.563	C→T	G211G (GGC→GGT)	PA0097 →	hypothetical protein
118.767	C→G	A279A (GCC→GCG)	PA0097 →	hypothetical protein
120.026	T→C	G300G (GGT→GGC)	PA0098 →	3‑oxoacyl‑ACP synthase
120.11	T→C	D328D (GAT→GAC)	PA0098 →	3‑oxoacyl‑ACP synthase
120.216	A→G	N18S (AAC→AGC)	PA0099 →	hypothetical protein
120.706	C→T	G181G (GGC→GGT)	PA0099 →	hypothetical protein
121.776	C→G	T144S (ACC→AGC)	PA0100 →	hypothetical protein
122.529	A→C	G94G (GGA→GGC)	PA0101 →	hypothetical protein
122.541	C→T	A98A (GCC→GCT)	PA0101 →	hypothetical protein
122.987	C→A	A247D (GCC→GAC)	PA0101 →	hypothetical protein
123.16	C→T	L305L (CTG→TTG)	PA0101 →	hypothetical protein
123.182	C→T	A312V (GCC→GTC)	PA0101 →	hypothetical protein
123.218	T→C	L324P (CTC→CCC)	PA0101 →	hypothetical protein
123.312	T→C	R355R (CGT→CGC)	PA0101 →	hypothetical protein
123.348	G→T	P367P (CCG→CCT)	PA0101 →	hypothetical protein
123.362	G→A	R372H (CGC→CAC)	PA0101 →	hypothetical protein
123.636	T→C	intergenic (+141/‑235)	PA0101 → / → PA0102	hypothetical protein/carbonic anhydrase
124.592	G→A	S241N (AGC→AAC)	PA0102 →	carbonic anhydrase
124.733	C→T	intergenic (+134/‑77)	PA0102 → / → PA0103	carbonic anhydrase/sulfate transporter
125.415	T→C	G202G (GGT→GGC)	PA0103 →	sulfate transporter
125.513	T→A	V235D (GTC→GAC)	PA0103 →	sulfate transporter
125.739	A→G	V310V (GTA→GTG)	PA0103 →	sulfate transporter
125.754	C→T	N315N (AAC→AAT)	PA0103 →	sulfate transporter
125.76	T→C	N317N (AAT→AAC)	PA0103 →	sulfate transporter
125.928	T→C	S373S (TCT→TCC)	PA0103 →	sulfate transporter
125.971	C→T	L388L (CTG→TTG)	PA0103 →	sulfate transporter
125.976	C→G	A389A (GCC→GCG)	PA0103 →	sulfate transporter
126.141	G→T	A444A (GCG→GCT)	PA0103 →	sulfate transporter
126.515	T→C	A164A (GCA→GCG)	PA0103a ←	hypothetical protein
126.86	G→A	L49L (CTC→CTT)	PA0103a ←	hypothetical protein
126.909	T→C	H33R (CAC→CGC)	PA0103a ←	hypothetical protein
126.943	G→A	H22Y (CAC→TAC)	PA0103a ←	hypothetical protein
127.792	G→A	V139I (GTC→ATC)	coxB →	cytochrome C oxidase subunit II
127.827	T→C	D150D (GAT→GAC)	coxB →	cytochrome C oxidase subunit II
127.833	C→T	I152I (ATC→ATT)	coxB →	cytochrome C oxidase subunit II
128.914	T→C	L135L (TTG→CTG)	coxA →	cytochrome C oxidase subunit I
129.147	2 bp→GC	coding (636‑637/1593 nt)	coxA →	cytochrome C oxidase subunit I
129.651	A→G	A380A (GCA→GCG)	coxA →	cytochrome C oxidase subunit I
129.921	C→T	V470V (GTC→GTT)	coxA →	cytochrome C oxidase subunit I
130.213	T→C	Y33Y (TAT→TAC)	PA0107 →	cytochrome C oxidase assembly protein
130.276	A→G	E54E (GAA→GAG)	PA0107 →	cytochrome C oxidase assembly protein
130.462	C→T	I116I (ATC→ATT)	PA0107 →	cytochrome C oxidase assembly protein
130.477	C→T	A121A (GCC→GCT)	PA0107 →	cytochrome C oxidase assembly protein
130.48	A→C	A122A (GCA→GCC)	PA0107 →	cytochrome C oxidase assembly protein
130.576	T→C	R154R (CGT→CGC)	PA0107 →	cytochrome C oxidase assembly protein
130.895	T→C	S72S (AGT→AGC)	coIII →	cytochrome C oxidase subunit III
131.268	C→T	L197L (CTG→TTG)	coIII →	cytochrome C oxidase subunit III
131.36	C→T	G227G (GGC→GGT)	coIII →	cytochrome C oxidase subunit III
131.525	C→T	D282D (GAC→GAT)	coIII →	cytochrome C oxidase subunit III
131.644	A→G	V50A (GTG→GCG)	PA0109 ←	hypothetical protein
131.875	G→C	R23P (CGT→CCT)	PA0110 →	hypothetical protein
131.933	A→G	V42V (GTA→GTG)	PA0110 →	hypothetical protein
132.096	G→C	E97Q (GAG→CAG)	PA0110 →	hypothetical protein
132.173	C→T	D122D (GAC→GAT)	PA0110 →	hypothetical protein
132.871	A→G	I99V (ATC→GTC)	PA0111 →	hypothetical protein
132.927	C→T	S117S (AGC→AGT)	PA0111 →	hypothetical protein
133.223	T→A	S2T (TCA→ACA)	PA0112 →	hypothetical protein
133.435	G→A	A72A (GCG→GCA)	PA0112 →	hypothetical protein
133.594	T→C	A125A (GCT→GCC)	PA0112 →	hypothetical protein
133.699	T→C	R160R (CGT→CGC)	PA0112 →	hypothetical protein
133.816	C→T	Y199Y (TAC→TAT)	PA0112 →	hypothetical protein
134.519	A→G	A67A (GCA→GCG)	PA0113 →	protoheme IX farnesyltransferase
134.72	T→C	Y134Y (TAT→TAC)	PA0113 →	protoheme IX farnesyltransferase
134.9	C→A	L194L (CTC→CTA)	PA0113 →	protoheme IX farnesyltransferase
135.047	C→T	S243S (AGC→AGT)	PA0113 →	protoheme IX farnesyltransferase
135.059	T→C	Y247Y (TAT→TAC)	PA0113 →	protoheme IX farnesyltransferase
135.083	C→T	G255G (GGC→GGT)	PA0113 →	protoheme IX farnesyltransferase
135.687	T→C	G143G (GGT→GGC)	senC →	cytochrome c oxidase assembly protein SenC
135.902	T→C	intergenic (+8/+32)	senC → / ← PA0115	cytochrome c oxidase assembly protein SenC/hypothetical protein
135.906	T→C	intergenic (+12/+28)	senC → / ← PA0115	cytochrome c oxidase assembly protein SenC/hypothetical protein
135.921	Δ5 bp	intergenic (+27/+9)	senC → / ← PA0115	cytochrome c oxidase assembly protein SenC/hypothetical protein
136.057	G→A	D110D (GAC→GAT)	PA0115 ←	hypothetical protein
136.105	G→A	H94H (CAC→CAT)	PA0115 ←	hypothetical protein
136.111	G→A	L92L (CTC→CTT)	PA0115 ←	hypothetical protein
136.327	T→C	A20A (GCA→GCG)	PA0115 ←	hypothetical protein
136.407	G→A	intergenic (‑21/‑111)	PA0115 ← / → PA0116	hypothetical protein/hypothetical protein
136.486	G→A	intergenic (‑100/‑32)	PA0115 ← / → PA0116	hypothetical protein/hypothetical protein
136.541	G→A	E8E (GAG→GAA)	PA0116 →	hypothetical protein
136.667	C→T	R50R (CGC→CGT)	PA0116 →	hypothetical protein
137.016	T→C	intergenic (+25/‑232)	PA0116 → / → PA0117	hypothetical protein/short‑chain dehydrogenase
137.183	C→T	intergenic (+192/‑65)	PA0116 → / → PA0117	hypothetical protein/short‑chain dehydrogenase
137.771	A→G	D175G (GAC→GGC)	PA0117 →	short‑chain dehydrogenase
137.856	A→G	K203K (AAA→AAG)	PA0117 →	short‑chain dehydrogenase
138.294	T→C	Y98Y (TAT→TAC)	PA0118 →	hypothetical protein
138.315	G→T	Q105H (CAG→CAT)	PA0118 →	hypothetical protein
138.405	T→C	A135A (GCT→GCC)	PA0118 →	hypothetical protein
138.408	A→G	G136G (GGA→GGG)	PA0118 →	hypothetical protein
138.501	T→C	V167V (GTT→GTC)	PA0118 →	hypothetical protein
138.575	T→C	V192A (GTC→GCC)	PA0118 →	hypothetical protein
138.648	C→T	intergenic (+60/‑170)	PA0118 → / → PA0119	hypothetical protein/C4‑dicarboxylate transporter DctA
138.67	2 bp→GA	intergenic (+82/‑147)	PA0118 → / → PA0119	hypothetical protein/C4‑dicarboxylate transporter DctA
139.213	G→A	E132E (GAG→GAA)	PA0119 →	C4‑dicarboxylate transporter DctA
139.219	C→T	H134H (CAC→CAT)	PA0119 →	C4‑dicarboxylate transporter DctA
139.564	G→A	L249L (CTG→CTA)	PA0119 →	C4‑dicarboxylate transporter DctA
139.696	T→C	R293R (CGT→CGC)	PA0119 →	C4‑dicarboxylate transporter DctA
140.134	T→C	S439S (AGT→AGC)	PA0119 →	C4‑dicarboxylate transporter DctA
140.329	A→G	E38E (GAA→GAG)	PA0120 →	transcriptional regulator
141.226	A→C	E75A (GAG→GCG)	PA0121 →	hypothetical protein
141.665	G→T	P221P (CCG→CCT)	PA0121 →	hypothetical protein
141.677	G→C	T225T (ACG→ACC)	PA0121 →	hypothetical protein
141.711	A→C	S237R (AGC→CGC)	PA0121 →	hypothetical protein
141.887	A→G	intergenic (+150/‑30)	PA0121 → / → PA0122	hypothetical protein/hypothetical protein
142.252	T→C	A112A (GCT→GCC)	PA0122 →	hypothetical protein
142.264	T→C	S116S (AGT→AGC)	PA0122 →	hypothetical protein
143.079	C→T	E63E (GAG→GAA)	PA0123 ←	transcriptional regulator
143.145	T→C	E41E (GAA→GAG)	PA0123 ←	transcriptional regulator
143.221	T→C	K16R (AAG→AGG)	PA0123 ←	transcriptional regulator
143.295	T→C	intergenic (‑28/+272)	PA0123 ← / ← PA0124	transcriptional regulator/hypothetical protein
143.301	A→G	intergenic (‑34/+266)	PA0123 ← / ← PA0124	transcriptional regulator/hypothetical protein
143.331	G→A	intergenic (‑64/+236)	PA0123 ← / ← PA0124	transcriptional regulator/hypothetical protein
143.358	T→A	intergenic (‑91/+209)	PA0123 ← / ← PA0124	transcriptional regulator/hypothetical protein
143.376	A→G	intergenic (‑109/+191)	PA0123 ← / ← PA0124	transcriptional regulator/hypothetical protein
143.441	T→C	intergenic (‑174/+126)	PA0123 ← / ← PA0124	transcriptional regulator/hypothetical protein
143.452	T→C	intergenic (‑185/+115)	PA0123 ← / ← PA0124	transcriptional regulator/hypothetical protein
143.479	T→G	intergenic (‑212/+88)	PA0123 ← / ← PA0124	transcriptional regulator/hypothetical protein
143.505	C→A	intergenic (‑238/+62)	PA0123 ← / ← PA0124	transcriptional regulator/hypothetical protein
143.585	T→C	R88R (AGA→AGG)	PA0124 ←	hypothetical protein
143.876	A→G	I66T (ATC→ACC)	PA0125 ←	hypothetical protein
143.989	T→G	R28R (CGA→CGC)	PA0125 ←	hypothetical protein
144.084	C→T	intergenic (‑12/+164)	PA0125 ← / ← PA0126	hypothetical protein/hypothetical protein
144.175	G→A	intergenic (‑103/+73)	PA0125 ← / ← PA0126	hypothetical protein/hypothetical protein
144.244	T→G	intergenic (‑172/+4)	PA0125 ← / ← PA0126	hypothetical protein/hypothetical protein
145.797	T→C	L86L (TTG→CTG)	PA0128 →	hypothetical protein
145.947	C→A	intergenic (+64/+18)	PA0128 → / ← gabP	hypothetical protein/gamma‑aminobutyrate permease
146.082	T→A	R437R (CGA→CGT)	gabP ←	gamma‑aminobutyrate permease
146.169	A→G	R408R (CGT→CGC)	gabP ←	gamma‑aminobutyrate permease
146.601	A→G	I264I (ATT→ATC)	gabP ←	gamma‑aminobutyrate permease
148.424	A→G	L211L (TTG→CTG)	PA0130 ←	3‑oxopropanoate dehydrogenase
148.906	C→T	R50K (AGG→AAG)	PA0130 ←	3‑oxopropanoate dehydrogenase
150.214	A→C	L186L (CTT→CTG)	PA0132 ←	beta alanine‑‑pyruvate transaminase
150.229	A→G	H181H (CAT→CAC)	PA0132 ←	beta alanine‑‑pyruvate transaminase
150.271	A→G	G167G (GGT→GGC)	PA0132 ←	beta alanine‑‑pyruvate transaminase
150.529	G→A	G81G (GGC→GGT)	PA0132 ←	beta alanine‑‑pyruvate transaminase
152.773	T→C	L178L (CTA→CTG)	PA0134 ←	guanine deaminase
153.016	A→G	D97D (GAT→GAC)	PA0134 ←	guanine deaminase
153.22	A→G	A29A (GCT→GCC)	PA0134 ←	guanine deaminase
153.445	G→T	intergenic (‑139/‑251)	PA0134 ← / → PA0135	guanine deaminase/hypothetical protein
153.45	A→G	intergenic (‑144/‑246)	PA0134 ← / → PA0135	guanine deaminase/hypothetical protein
153.489	T→G	intergenic (‑183/‑207)	PA0134 ← / → PA0135	guanine deaminase/hypothetical protein
153.507	G→A	intergenic (‑201/‑189)	PA0134 ← / → PA0135	guanine deaminase/hypothetical protein
153.528	A→G	intergenic (‑222/‑168)	PA0134 ← / → PA0135	guanine deaminase/hypothetical protein
153.815	T→C	I40I (ATT→ATC)	PA0135 →	hypothetical protein
154.044	+A	intergenic (+208/‑373)	PA0135 → / → PA0136	hypothetical protein/ABC transporter ATP‑binding protein
154.045	G→A	intergenic (+209/‑372)	PA0135 → / → PA0136	hypothetical protein/ABC transporter ATP‑binding protein
154.101	G→T	intergenic (+265/‑316)	PA0135 → / → PA0136	hypothetical protein/ABC transporter ATP‑binding protein
154.106	G→A	intergenic (+270/‑311)	PA0135 → / → PA0136	hypothetical protein/ABC transporter ATP‑binding protein
154.12	T→C	intergenic (+284/‑297)	PA0135 → / → PA0136	hypothetical protein/ABC transporter ATP‑binding protein
154.13	G→A	intergenic (+294/‑287)	PA0135 → / → PA0136	hypothetical protein/ABC transporter ATP‑binding protein
154.278	T→C	intergenic (+442/‑139)	PA0135 → / → PA0136	hypothetical protein/ABC transporter ATP‑binding protein
154.283	C→T	intergenic (+447/‑134)	PA0135 → / → PA0136	hypothetical protein/ABC transporter ATP‑binding protein
154.308	G→C	intergenic (+472/‑109)	PA0135 → / → PA0136	hypothetical protein/ABC transporter ATP‑binding protein
154.316	T→C	intergenic (+480/‑101)	PA0135 → / → PA0136	hypothetical protein/ABC transporter ATP‑binding protein
154.33	T→C	intergenic (+494/‑87)	PA0135 → / → PA0136	hypothetical protein/ABC transporter ATP‑binding protein
154.386	2 bp→TG	intergenic (+550/‑30)	PA0135 → / → PA0136	hypothetical protein/ABC transporter ATP‑binding protein
154.389	C→T	intergenic (+553/‑28)	PA0135 → / → PA0136	hypothetical protein/ABC transporter ATP‑binding protein
154.406	T→C	intergenic (+570/‑11)	PA0135 → / → PA0136	hypothetical protein/ABC transporter ATP‑binding protein
154.429	T→A	S5T (TCC→ACC)	PA0136 →	ABC transporter ATP‑binding protein
154.476	T→C	R20R (CGT→CGC)	PA0136 →	ABC transporter ATP‑binding protein
154.618	A→G	I68V (ATC→GTC)	PA0136 →	ABC transporter ATP‑binding protein
154.638	A→G	P74P (CCA→CCG)	PA0136 →	ABC transporter ATP‑binding protein
154.998	T→C	G194G (GGT→GGC)	PA0136 →	ABC transporter ATP‑binding protein
155.634	A→C	A406A (GCA→GCC)	PA0136 →	ABC transporter ATP‑binding protein
155.67	T→C	I418I (ATT→ATC)	PA0136 →	ABC transporter ATP‑binding protein
155.911	A→C	K499Q (AAG→CAG)	PA0136 →	ABC transporter ATP‑binding protein
155.955	G→A	A513A (GCG→GCA)	PA0136 →	ABC transporter ATP‑binding protein
156.017	G→A	R10R (CGG→CGA)	PA0137 →	ABC transporter permease
156.023	G→A	S12S (TCG→TCA)	PA0137 →	ABC transporter permease
156.06	T→C	L25L (TTG→CTG)	PA0137 →	ABC transporter permease
156.08	C→T	G31G (GGC→GGT)	PA0137 →	ABC transporter permease
156.113	C→G	P42P (CCC→CCG)	PA0137 →	ABC transporter permease
156.506	C→T	D173D (GAC→GAT)	PA0137 →	ABC transporter permease
156.953	A→G	P322P (CCA→CCG)	PA0137 →	ABC transporter permease
156.963	T→A	S326T (TCC→ACC)	PA0137 →	ABC transporter permease
157.007	C→T	C340C (TGC→TGT)	PA0137 →	ABC transporter permease
157.086	Δ1 bp	intergenic (+1/‑22)	PA0137 → / → PA0138	ABC transporter permease/ABC transporter permease
157.389	C→G	G94G (GGC→GGG)	PA0138 →	ABC transporter permease
157.42	G→T	A105S (GCG→TCG)	PA0138 →	ABC transporter permease
157.632	T→C	P175P (CCT→CCC)	PA0138 →	ABC transporter permease
157.728	G→A	L207L (CTG→CTA)	PA0138 →	ABC transporter permease
157.822	C→T	L239F (CTC→TTC)	PA0138 →	ABC transporter permease
157.888	G→A	V261I (GTC→ATC)	PA0138 →	ABC transporter permease
158.04	+G	intergenic (+6/‑159)	PA0138 → / → ahpC	ABC transporter permease/alkyl hydroperoxide reductase
158.279	A→G	E27E (GAA→GAG)	ahpC →	alkyl hydroperoxide reductase
159.575	C→A	G223G (GGC→GGA)	ahpF →	alkyl hydroperoxide reductase
159.713	A→G	A269A (GCA→GCG)	ahpF →	alkyl hydroperoxide reductase
159.798	G→A	A298T (GCC→ACC)	ahpF →	alkyl hydroperoxide reductase
159.82	G→A	R305Q (CGG→CAG)	ahpF →	alkyl hydroperoxide reductase
159.911	G→A	E335E (GAG→GAA)	ahpF →	alkyl hydroperoxide reductase
160.043	T→C	H379H (CAT→CAC)	ahpF →	alkyl hydroperoxide reductase
160.082	T→C	D392D (GAT→GAC)	ahpF →	alkyl hydroperoxide reductase
160.235	C→T	G443G (GGC→GGT)	ahpF →	alkyl hydroperoxide reductase
160.304	T→C	R466R (CGT→CGC)	ahpF →	alkyl hydroperoxide reductase
160.522	C→T	intergenic (+50/+30)	ahpF → / ← PA0141	alkyl hydroperoxide reductase/hypothetical protein
160.66	G→C	P263P (CCC→CCG)	PA0141 ←	hypothetical protein
161.755	T→G	intergenic (‑307/‑151)	PA0141 ← / → PA0142	hypothetical protein/8‑oxoguanine deaminase
162.022	A→G	Q39Q (CAA→CAG)	PA0142 →	8‑oxoguanine deaminase
162.031	G→A	A42A (GCG→GCA)	PA0142 →	8‑oxoguanine deaminase
162.034	G→A	Q43Q (CAG→CAA)	PA0142 →	8‑oxoguanine deaminase
162.037	C→T	P44P (CCC→CCT)	PA0142 →	8‑oxoguanine deaminase
162.055	C→T	D50D (GAC→GAT)	PA0142 →	8‑oxoguanine deaminase
162.233	C→T	L110L (CTG→TTG)	PA0142 →	8‑oxoguanine deaminase
162.487	C→T	D194D (GAC→GAT)	PA0142 →	8‑oxoguanine deaminase
162.566	G→C	V221L (GTG→CTG)	PA0142 →	8‑oxoguanine deaminase
162.58	T→C	H225H (CAT→CAC)	PA0142 →	8‑oxoguanine deaminase
162.598	C→A	T231T (ACC→ACA)	PA0142 →	8‑oxoguanine deaminase
162.655	T→C	R250R (CGT→CGC)	PA0142 →	8‑oxoguanine deaminase
162.874	C→T	A323A (GCC→GCT)	PA0142 →	8‑oxoguanine deaminase
162.982	C→A	A359A (GCC→GCA)	PA0142 →	8‑oxoguanine deaminase
163.161	C→T	A419V (GCC→GTC)	PA0142 →	8‑oxoguanine deaminase
163.659	C→T	I99I (ATC→ATT)	nuh →	nonspecific ribonucleoside hydrolase
163.909	G→A	V183I (GTC→ATC)	nuh →	nonspecific ribonucleoside hydrolase
164.364	T→C	D334D (GAT→GAC)	nuh →	nonspecific ribonucleoside hydrolase
164.424	T→C	intergenic (+9/+19)	nuh → / ← PA0144	nonspecific ribonucleoside hydrolase/hypothetical protein
164.617	T→C	R151R (CGA→CGG)	PA0144 ←	hypothetical protein
164.857	T→C	E71E (GAA→GAG)	PA0144 ←	hypothetical protein
164.863	G→A	G69G (GGC→GGT)	PA0144 ←	hypothetical protein
164.89	C→T	A60A (GCG→GCA)	PA0144 ←	hypothetical protein
164.926	G→A	D48D (GAC→GAT)	PA0144 ←	hypothetical protein
164.956	T→C	R38R (AGA→AGG)	PA0144 ←	hypothetical protein
165.019	C→T	A17A (GCG→GCA)	PA0144 ←	hypothetical protein
165.03	A→G	L14L (TTG→CTG)	PA0144 ←	hypothetical protein
167.013	G→T	K346N (AAG→AAT)	PA0146 →	hypothetical protein
168.575	G→A	R121R (CGG→CGA)	PA0148 →	adenosine deaminase
169.284	Δ1 bp	intergenic (+121/‑77)	PA0148 → / → PA0149	adenosine deaminase/ECF subfamily sigma‑70 factor
169.908	T→C	T2T (ACT→ACC)	PA0150 →	transmembrane sensor
169.915	G→A	D5N (GAT→AAT)	PA0150 →	transmembrane sensor
170.223	T→C	L107L (CTT→CTC)	PA0150 →	transmembrane sensor
170.434	G→A	A178T (GCG→ACG)	PA0150 →	transmembrane sensor
170.466	T→C	G188G (GGT→GGC)	PA0150 →	transmembrane sensor
170.697	C→T	Y265Y (TAC→TAT)	PA0150 →	transmembrane sensor
170.769	C→G	D289E (GAC→GAG)	PA0150 →	transmembrane sensor
170.811	T→C	D303D (GAT→GAC)	PA0150 →	transmembrane sensor
170.902	T→C	intergenic (+4/‑145)	PA0150 → / → PA0151	transmembrane sensor/TonB‑dependent receptor
170.91	G→C	intergenic (+12/‑137)	PA0150 → / → PA0151	transmembrane sensor/TonB‑dependent receptor
170.921	Δ1 bp	intergenic (+23/‑126)	PA0150 → / → PA0151	transmembrane sensor/TonB‑dependent receptor
170.964	(G)5→4	intergenic (+66/‑83)	PA0150 → / → PA0151	transmembrane sensor/TonB‑dependent receptor
170.974	T→G	intergenic (+76/‑73)	PA0150 → / → PA0151	transmembrane sensor/TonB‑dependent receptor
171.021	A→G	intergenic (+123/‑26)	PA0150 → / → PA0151	transmembrane sensor/TonB‑dependent receptor
171.055	G→C	P3P (CCG→CCC)	PA0151 →	TonB‑dependent receptor
171.256	T→C	A70A (GCT→GCC)	PA0151 →	TonB‑dependent receptor
171.279	T→A	V78D (GTC→GAC)	PA0151 →	TonB‑dependent receptor
171.406	C→G	V120V (GTC→GTG)	PA0151 →	TonB‑dependent receptor
171.476	G→C	V144L (GTA→CTA)	PA0151 →	TonB‑dependent receptor
171.484	A→T	E146D (GAA→GAT)	PA0151 →	TonB‑dependent receptor
171.76	T→C	D238D (GAT→GAC)	PA0151 →	TonB‑dependent receptor
172.069	T→C	G341G (GGT→GGC)	PA0151 →	TonB‑dependent receptor
172.081	C→T	D345D (GAC→GAT)	PA0151 →	TonB‑dependent receptor
172.34	A→G	T432A (ACC→GCC)	PA0151 →	TonB‑dependent receptor
172.758	T→C	M571T (ATG→ACG)	PA0151 →	TonB‑dependent receptor
172.951	C→T	A635A (GCC→GCT)	PA0151 →	TonB‑dependent receptor
173.275	C→T	F743F (TTC→TTT)	PA0151 →	TonB‑dependent receptor
173.302	G→A	G752G (GGG→GGA)	PA0151 →	TonB‑dependent receptor
173.491	(C)6→7	intergenic (+57/‑320)	PA0151 → / → pcaQ	TonB‑dependent receptor/transcriptional regulator PcaQ
173.71	C→A	intergenic (+276/‑101)	PA0151 → / → pcaQ	TonB‑dependent receptor/transcriptional regulator PcaQ
174.203	C→T	G131G (GGC→GGT)	pcaQ →	transcriptional regulator PcaQ
174.273	G→T	A155S (GCG→TCG)	pcaQ →	transcriptional regulator PcaQ
174.371	G→A	Q187Q (CAG→CAA)	pcaQ →	transcriptional regulator PcaQ
174.704	T→C	intergenic (+66/‑69)	pcaQ → / → pcaH	transcriptional regulator PcaQ/protocatechuate 3,4‑dioxygenase subunit beta
175.468	T→C	R232R (CGT→CGC)	pcaH →	protocatechuate 3,4‑dioxygenase subunit beta
175.633	G→A	G44D (GGC→GAC)	pcaG →	protocatechuate 3,4‑dioxygenase subunit alpha
175.639	G→C	R46P (CGG→CCG)	pcaG →	protocatechuate 3,4‑dioxygenase subunit alpha
176.338	C→T	P8P (CCC→CCT)	pcaR →	transcriptional regulator PcaR
176.977	A→G	E221E (GAA→GAG)	pcaR →	transcriptional regulator PcaR
177.87	C→T	T188T (ACC→ACT)	PA0156 →	resistance‑nodulation‑cell division (RND) efflux membrane fusion protein
178.068	C→G	P254P (CCC→CCG)	PA0156 →	resistance‑nodulation‑cell division (RND) efflux membrane fusion protein
178.778	A→G	A108A (GCA→GCG)	PA0157 →	resistance‑nodulation‑cell division (RND) efflux membrane fusion protein
179.051	A→G	E199E (GAA→GAG)	PA0157 →	resistance‑nodulation‑cell division (RND) efflux membrane fusion protein
179.063	A→G	A203A (GCA→GCG)	PA0157 →	resistance‑nodulation‑cell division (RND) efflux membrane fusion protein
179.33	C→G	R292R (CGC→CGG)	PA0157 →	resistance‑nodulation‑cell division (RND) efflux membrane fusion protein
179.818	C→G	L99L (CTC→CTG)	PA0158 →	resistance‑nodulation‑cell division (RND) efflux transporter
179.905	G→A	Q128Q (CAG→CAA)	PA0158 →	resistance‑nodulation‑cell division (RND) efflux transporter
179.977	T→C	D152D (GAT→GAC)	PA0158 →	resistance‑nodulation‑cell division (RND) efflux transporter
180.103	T→C	S194S (TCT→TCC)	PA0158 →	resistance‑nodulation‑cell division (RND) efflux transporter
180.16	G→A	Q213Q (CAG→CAA)	PA0158 →	resistance‑nodulation‑cell division (RND) efflux transporter
180.472	T→C	V317V (GTT→GTC)	PA0158 →	resistance‑nodulation‑cell division (RND) efflux transporter
180.475	C→G	G318G (GGC→GGG)	PA0158 →	resistance‑nodulation‑cell division (RND) efflux transporter
180.54	G→A	R340Q (CGG→CAG)	PA0158 →	resistance‑nodulation‑cell division (RND) efflux transporter
180.79	A→G	L423L (CTA→CTG)	PA0158 →	resistance‑nodulation‑cell division (RND) efflux transporter
180.871	A→G	V450V (GTA→GTG)	PA0158 →	resistance‑nodulation‑cell division (RND) efflux transporter
180.925	A→G	A468A (GCA→GCG)	PA0158 →	resistance‑nodulation‑cell division (RND) efflux transporter
180.94	G→C	A473A (GCG→GCC)	PA0158 →	resistance‑nodulation‑cell division (RND) efflux transporter
181.039	C→G	G506G (GGC→GGG)	PA0158 →	resistance‑nodulation‑cell division (RND) efflux transporter
181.045	T→C	I508I (ATT→ATC)	PA0158 →	resistance‑nodulation‑cell division (RND) efflux transporter
181.216	G→A	Q565Q (CAG→CAA)	PA0158 →	resistance‑nodulation‑cell division (RND) efflux transporter
181.375	G→A	Q618Q (CAG→CAA)	PA0158 →	resistance‑nodulation‑cell division (RND) efflux transporter
182.167	A→G	L882L (CTA→CTG)	PA0158 →	resistance‑nodulation‑cell division (RND) efflux transporter
182.491	C→T	V990V (GTC→GTT)	PA0158 →	resistance‑nodulation‑cell division (RND) efflux transporter
182.575	G→A	intergenic (+6/‑193)	PA0158 → / → PA0159	resistance‑nodulation‑cell division (RND) efflux transporter/transcriptional regulator
182.578	T→G	intergenic (+9/‑190)	PA0158 → / → PA0159	resistance‑nodulation‑cell division (RND) efflux transporter/transcriptional regulator
182.636	C→T	intergenic (+67/‑132)	PA0158 → / → PA0159	resistance‑nodulation‑cell division (RND) efflux transporter/transcriptional regulator
182.718	T→C	intergenic (+149/‑50)	PA0158 → / → PA0159	resistance‑nodulation‑cell division (RND) efflux transporter/transcriptional regulator
183.697	T→G	C310W (TGT→TGG)	PA0159 →	transcriptional regulator
183.902	C→T	S27S (TCC→TCT)	PA0160 →	hypothetical protein
184.112	(T)8→9	intergenic (+105/‑482)	PA0160 → / → opdC	hypothetical protein/histidine porin OpdC
184.126	C→T	intergenic (+119/‑468)	PA0160 → / → opdC	hypothetical protein/histidine porin OpdC
184.347	T→C	intergenic (+340/‑247)	PA0160 → / → opdC	hypothetical protein/histidine porin OpdC
184.915	T→G	S108A (TCG→GCG)	opdC →	histidine porin OpdC
185.839	A→G	T416A (ACC→GCC)	opdC →	histidine porin OpdC
185.877	T→C	N428N (AAT→AAC)	opdC →	histidine porin OpdC
185.932	C→G	intergenic (+4/+25)	opdC → / ← PA0163	histidine porin OpdC/transcriptional regulator
186.017	A→G	Y246Y (TAT→TAC)	PA0163 ←	transcriptional regulator
186.229	C→G	E176Q (GAA→CAA)	PA0163 ←	transcriptional regulator
186.524	T→C	Q77Q (CAA→CAG)	PA0163 ←	transcriptional regulator
186.65	A→G	S35S (TCT→TCC)	PA0163 ←	transcriptional regulator
187.365	A→G	L178L (CTA→CTG)	PA0164 →	gamma‑glutamyltranspeptidase
187.528	T→C	C233R (TGC→CGC)	PA0164 →	gamma‑glutamyltranspeptidase
187.596	G→A	S255S (TCG→TCA)	PA0164 →	gamma‑glutamyltranspeptidase
188.509	A→G	intergenic (+61/‑611)	PA0164 → / → PA0165	gamma‑glutamyltranspeptidase/hypothetical protein
188.657	T→C	intergenic (+209/‑463)	PA0164 → / → PA0165	gamma‑glutamyltranspeptidase/hypothetical protein
188.845	G→A	intergenic (+397/‑275)	PA0164 → / → PA0165	gamma‑glutamyltranspeptidase/hypothetical protein
188.932	T→C	intergenic (+484/‑188)	PA0164 → / → PA0165	gamma‑glutamyltranspeptidase/hypothetical protein
190.046	T→G	intergenic (+90/‑152)	PA0165 → / → PA0166	hypothetical protein/transporter
190.073	C→T	intergenic (+117/‑125)	PA0165 → / → PA0166	hypothetical protein/transporter
190.098	T→C	intergenic (+142/‑100)	PA0165 → / → PA0166	hypothetical protein/transporter
190.159	A→T	intergenic (+203/‑39)	PA0165 → / → PA0166	hypothetical protein/transporter
190.372	T→C	L59L (TTG→CTG)	PA0166 →	transporter
190.71	C→T	G171G (GGC→GGT)	PA0166 →	transporter
190.891	T→C	L232L (TTG→CTG)	PA0166 →	transporter
191.013	T→C	D272D (GAT→GAC)	PA0166 →	transporter
191.043	G→A	Q282Q (CAG→CAA)	PA0166 →	transporter
191.055	A→G	G286G (GGA→GGG)	PA0166 →	transporter
191.205	G→C	G336G (GGG→GGC)	PA0166 →	transporter
191.211	T→C	Y338Y (TAT→TAC)	PA0166 →	transporter
191.292	T→C	G365G (GGT→GGC)	PA0166 →	transporter
191.579	C→G	A461G (GCG→GGG)	PA0166 →	transporter
192.939	C→T	P191L (CCG→CTG)	PA0168 →	hypothetical protein
193.229	C→T	P148P (CCG→CCA)	PA0169 ←	hypothetical protein
194.025	T→G	D52A (GAC→GCC)	PA0170 ←	hypothetical protein
194.952	A→G	T599T (ACT→ACC)	PA0172 ←	hypothetical protein
196.112	C→T	V213I (GTC→ATC)	PA0172 ←	hypothetical protein
196.398	G→C	H117Q (CAC→CAG)	PA0172 ←	hypothetical protein
197.057	G→A	A335V (GCG→GTG)	PA0173 ←	chemotaxis response regulator protein‑glutamate methylesterase
198.065	G→A	intergenic (‑5/+15)	PA0173 ← / ← PA0174	chemotaxis response regulator protein‑glutamate methylesterase/hypothetical protein
198.976	A→G	T185T (ACT→ACC)	PA0175 ←	chemotaxis protein methyltransferase
199.069	C→T	G154G (GGG→GGA)	PA0175 ←	chemotaxis protein methyltransferase
199.354	C→G	G59G (GGG→GGC)	PA0175 ←	chemotaxis protein methyltransferase
199.365	G→A	L56L (CTG→TTG)	PA0175 ←	chemotaxis protein methyltransferase
199.948	T→C	V564V (GTA→GTG)	aer2 ←	aerotaxis transducer Aer2
200.062	A→G	R526R (CGT→CGC)	aer2 ←	aerotaxis transducer Aer2
200.845	G→A	D265D (GAC→GAT)	aer2 ←	aerotaxis transducer Aer2
200.991	2 bp→AC	coding (648‑649/2040 nt)	aer2 ←	aerotaxis transducer Aer2
201.064	A→G	D192D (GAT→GAC)	aer2 ←	aerotaxis transducer Aer2
202.264	G→A	R601R (CGC→CGT)	PA0178 ←	two‑component sensor
202.27	G→A	F599F (TTC→TTT)	PA0178 ←	two‑component sensor
202.725	T→C	T448A (ACG→GCG)	PA0178 ←	two‑component sensor
202.828	G→A	R413R (CGC→CGT)	PA0178 ←	two‑component sensor
202.831	T→C	P412P (CCA→CCG)	PA0178 ←	two‑component sensor
203.353	G→T	P238P (CCC→CCA)	PA0178 ←	two‑component sensor
203.376	G→T	P231T (CCG→ACG)	PA0178 ←	two‑component sensor
204.175	G→A	R95R (CGC→CGT)	PA0179 ←	two‑component response regulator
204.178	T→C	G94G (GGA→GGG)	PA0179 ←	two‑component response regulator
204.499	C→T	intergenic (‑40/+158)	PA0179 ← / ← cttP	two‑component response regulator/trichloroethylene chemotactic transducer CttP
204.798	G→A	A344A (GCC→GCT)	cttP ←	trichloroethylene chemotactic transducer CttP
204.804	G→A	A342A (GCC→GCT)	cttP ←	trichloroethylene chemotactic transducer CttP
205.825	C→T	R2H (CGC→CAC)	cttP ←	trichloroethylene chemotactic transducer CttP
206.447	T→C	T170A (ACC→GCC)	PA0181 ←	transcriptional regulator
206.505	A→C	P150P (CCT→CCG)	PA0181 ←	transcriptional regulator
206.52	G→A	G145G (GGC→GGT)	PA0181 ←	transcriptional regulator
206.559	C→G	V132V (GTG→GTC)	PA0181 ←	transcriptional regulator
207.154	C→T	R28R (CGC→CGT)	PA0182 →	3‑ketoacyl‑ACP reductase
207.21	A→G	K47R (AAG→AGG)	PA0182 →	3‑ketoacyl‑ACP reductase
207.221	C→T	L51L (CTG→TTG)	PA0182 →	3‑ketoacyl‑ACP reductase
207.355	T→C	N95N (AAT→AAC)	PA0182 →	3‑ketoacyl‑ACP reductase
207.931	C→G	V535L (GTG→CTG)	atsA ←	arylsulfatase
208.217	C→A	S439S (TCG→TCT)	atsA ←	arylsulfatase
208.4	G→T	T378T (ACC→ACA)	atsA ←	arylsulfatase
208.643	G→A	V297V (GTC→GTT)	atsA ←	arylsulfatase
208.685	G→A	Y283Y (TAC→TAT)	atsA ←	arylsulfatase
209.632	T→G	I277L (ATC→CTC)	PA0184 ←	ABC transporter ATP‑binding protein
209.801	C→T	P220P (CCG→CCA)	PA0184 ←	ABC transporter ATP‑binding protein
209.882	G→A	R193R (CGC→CGT)	PA0184 ←	ABC transporter ATP‑binding protein
209.918	C→T	Q181Q (CAG→CAA)	PA0184 ←	ABC transporter ATP‑binding protein
209.93	T→G	A177A (GCA→GCC)	PA0184 ←	ABC transporter ATP‑binding protein
211.123	A→G	D317D (GAT→GAC)	PA0185 ←	ABC transporter permease
211.747	C→T	L109L (CTG→CTA)	PA0185 ←	ABC transporter permease
212.094	A→C	intergenic (‑21/‑246)	PA0185 ← / → PA0186	ABC transporter permease/ABC transporter
212.135	C→A	intergenic (‑62/‑205)	PA0185 ← / → PA0186	ABC transporter permease/ABC transporter
212.225	G→T	intergenic (‑152/‑115)	PA0185 ← / → PA0186	ABC transporter permease/ABC transporter
213.426	G→C	intergenic (+25/‑393)	PA0186 → / → PA0187	ABC transporter/hypothetical protein
215.334	C→A	A235E (GCG→GAG)	PA0188 →	hypothetical protein
215.545	A→G	intergenic (+33/+5)	PA0188 → / ← PA0189	hypothetical protein/porin
215.704	T→C	N402S (AAC→AGC)	PA0189 ←	porin
216.012	A→C	H299Q (CAT→CAG)	PA0189 ←	porin
216.041	T→C	T290A (ACC→GCC)	PA0189 ←	porin
216.093	A→G	A272A (GCT→GCC)	PA0189 ←	porin
217.141	A→C	intergenic (‑233/‑15)	PA0189 ← / → PA0190	porin/acid phosphatase
217.722	T→G	R189R (CGT→CGG)	PA0190 →	acid phosphatase
217.827	C→T	F224F (TTC→TTT)	PA0190 →	acid phosphatase
218.136	A→G	R229R (CGT→CGC)	PA0191 ←	transcriptional regulator
218.935	A→G	intergenic (‑113/‑237)	PA0191 ← / → PA0192	transcriptional regulator/TonB‑dependent receptor
219.319	G→A	G50S (GGC→AGC)	PA0192 →	TonB‑dependent receptor
219.326	2 bp→TC	coding (155‑156/2373 nt)	PA0192 →	TonB‑dependent receptor
219.332	C→A	A54D (GCC→GAC)	PA0192 →	TonB‑dependent receptor
219.442	G→A	A91T (GCC→ACC)	PA0192 →	TonB‑dependent receptor
220.034	G→C	G288A (GGC→GCC)	PA0192 →	TonB‑dependent receptor
220.146	T→C	G325G (GGT→GGC)	PA0192 →	TonB‑dependent receptor
220.185	T→C	G338G (GGT→GGC)	PA0192 →	TonB‑dependent receptor
220.209	C→T	A346A (GCC→GCT)	PA0192 →	TonB‑dependent receptor
220.566	T→C	R465R (CGT→CGC)	PA0192 →	TonB‑dependent receptor
221.818	T→C	V78V (GTT→GTC)	PA0193 →	hypothetical protein
221.896	T→C	N104N (AAT→AAC)	PA0193 →	hypothetical protein
222.268	C→T	H228H (CAC→CAT)	PA0193 →	hypothetical protein
222.667	G→A	R38Q (CGG→CAG)	PA0194 →	hypothetical protein
223.529	A→C	intergenic (+75/‑572)	PA0194 → / → pntAA	hypothetical protein/NAD(P) transhydrogenase subunit alpha
223.689	A→G	intergenic (+235/‑412)	PA0194 → / → pntAA	hypothetical protein/NAD(P) transhydrogenase subunit alpha
223.755	G→C	intergenic (+301/‑346)	PA0194 → / → pntAA	hypothetical protein/NAD(P) transhydrogenase subunit alpha
223.792	G→A	intergenic (+338/‑309)	PA0194 → / → pntAA	hypothetical protein/NAD(P) transhydrogenase subunit alpha
223.897	C→T	intergenic (+443/‑204)	PA0194 → / → pntAA	hypothetical protein/NAD(P) transhydrogenase subunit alpha
223.92	A→G	intergenic (+466/‑181)	PA0194 → / → pntAA	hypothetical protein/NAD(P) transhydrogenase subunit alpha
224.225	G→A	S42N (AGC→AAC)	pntAA →	NAD(P) transhydrogenase subunit alpha
224.358	C→T	G86G (GGC→GGT)	pntAA →	NAD(P) transhydrogenase subunit alpha
224.661	C→T	G187G (GGC→GGT)	pntAA →	NAD(P) transhydrogenase subunit alpha
224.874	C→T	T258T (ACC→ACT)	pntAA →	NAD(P) transhydrogenase subunit alpha
225.108	T→C	D336D (GAT→GAC)	pntAA →	NAD(P) transhydrogenase subunit alpha
225.519	G→A	A75A (GCG→GCA)	pntAB →	NAD(P) transhydrogenase subunit alpha
225.827	T→C	G75G (GGT→GGC)	pntB →	pyridine nucleotide transhydrogenase subunit beta
225.839	A→G	S79S (TCA→TCG)	pntB →	pyridine nucleotide transhydrogenase subunit beta
226.076	C→T	L158L (CTC→CTT)	pntB →	pyridine nucleotide transhydrogenase subunit beta
226.094	T→C	F164F (TTT→TTC)	pntB →	pyridine nucleotide transhydrogenase subunit beta
226.118	G→A	V172V (GTG→GTA)	pntB →	pyridine nucleotide transhydrogenase subunit beta
226.163	A→G	A187A (GCA→GCG)	pntB →	pyridine nucleotide transhydrogenase subunit beta
226.334	T→G	G244G (GGT→GGG)	pntB →	pyridine nucleotide transhydrogenase subunit beta
226.61	T→C	R336R (CGT→CGC)	pntB →	pyridine nucleotide transhydrogenase subunit beta
226.652	T→C	H350H (CAT→CAC)	pntB →	pyridine nucleotide transhydrogenase subunit beta
226.994	T→C	G464G (GGT→GGC)	pntB →	pyridine nucleotide transhydrogenase subunit beta
227.105	A→G	intergenic (+66/‑277)	pntB → / → tonB2	pyridine nucleotide transhydrogenase subunit beta/transporter TonB
227.227	T→C	intergenic (+188/‑155)	pntB → / → tonB2	pyridine nucleotide transhydrogenase subunit beta/transporter TonB
227.729	A→G	P116P (CCA→CCG)	tonB2 →	transporter TonB
228.053	G→A	Q224Q (CAG→CAA)	tonB2 →	transporter TonB
229.452	T→C	intergenic (+107/+74)	exbD1 → / ← PA0200	biopolymer transport protein ExbD/hypothetical protein
229.455	G→A	intergenic (+110/+71)	exbD1 → / ← PA0200	biopolymer transport protein ExbD/hypothetical protein
230.52	C→T	A189A (GCC→GCT)	PA0201 →	hypothetical protein
230.536	6627 bp→41 bp		PA0202–PA0207	PA0202, PA0203, PA0204, PA0205, PA0206, PA0207
237.318	C→T	A29A (GCC→GCT)	mdcA →	malonate decarboxylase subunit alpha
237.343	G→C	G38R (GGC→CGC)	mdcA →	malonate decarboxylase subunit alpha
237.573	C→T	S114S (AGC→AGT)	mdcA →	malonate decarboxylase subunit alpha
238.365	T→C	G378G (GGT→GGC)	mdcA →	malonate decarboxylase subunit alpha
238.536	C→T	R435R (CGC→CGT)	mdcA →	malonate decarboxylase subunit alpha
238.671	T→C	R480R (CGT→CGC)	mdcA →	malonate decarboxylase subunit alpha
238.929	G→T	G12C (GGC→TGC)	PA0209 →	2‑(5''‑triphosphoribosyl)‑3'‑dephosphocoenzyme‑A synthase
239.117	A→C	A74A (GCA→GCC)	PA0209 →	2‑(5''‑triphosphoribosyl)‑3'‑dephosphocoenzyme‑A synthase
239.421	T→G	C176G (TGC→GGC)	PA0209 →	2‑(5''‑triphosphoribosyl)‑3'‑dephosphocoenzyme‑A synthase
239.581	C→T	A229V (GCG→GTG)	PA0209 →	2‑(5''‑triphosphoribosyl)‑3'‑dephosphocoenzyme‑A synthase
239.844	T→C	C22C (TGT→TGC)	mdcC →	malonate decarboxylase acyl carrier protein
240.166	C→G	R32R (CGC→CGG)	mdcD →	malonate decarboxylase subunit beta
240.752	G→T	D228Y (GAC→TAC)	mdcD →	malonate decarboxylase subunit beta
241.298	C→T	A123V (GCC→GTC)	mdcE →	malonate decarboxylase subunit gamma
241.401	T→C	A157A (GCT→GCC)	mdcE →	malonate decarboxylase subunit gamma
241.45	G→T	A174S (GCG→TCG)	mdcE →	malonate decarboxylase subunit gamma
244.467	T→C	S209S (AGT→AGC)	PA0216 →	malonate transporter MadM
244.554	T→C	C238C (TGT→TGC)	PA0216 →	malonate transporter MadM
244.613	G→C	intergenic (+8/+77)	PA0216 → / ← PA0217	malonate transporter MadM/transcriptional regulator
244.622	T→A	intergenic (+17/+68)	PA0216 → / ← PA0217	malonate transporter MadM/transcriptional regulator
244.649	2 bp→GG	intergenic (+44/+40)	PA0216 → / ← PA0217	malonate transporter MadM/transcriptional regulator
244.665	Δ11 bp	intergenic (+60/+15)	PA0216 → / ← PA0217	malonate transporter MadM/transcriptional regulator
244.747	C→T	A291A (GCG→GCA)	PA0217 ←	transcriptional regulator
244.924	G→T	I232I (ATC→ATA)	PA0217 ←	transcriptional regulator
244.942	C→G	A226A (GCG→GCC)	PA0217 ←	transcriptional regulator
245.209	G→A	D137D (GAC→GAT)	PA0217 ←	transcriptional regulator
245.239	A→G	N127N (AAT→AAC)	PA0217 ←	transcriptional regulator
245.326	G→A	R98R (CGC→CGT)	PA0217 ←	transcriptional regulator
245.377	T→C	V81V (GTA→GTG)	PA0217 ←	transcriptional regulator
245.663	C→T	intergenic (‑44/+285)	PA0217 ← / ← PA0218	transcriptional regulator/transcriptional regulator
245.911	A→G	intergenic (‑292/+37)	PA0217 ← / ← PA0218	transcriptional regulator/transcriptional regulator
245.918	G→A	intergenic (‑299/+30)	PA0217 ← / ← PA0218	transcriptional regulator/transcriptional regulator
246.476	T→G	G131G (GGA→GGC)	PA0218 ←	transcriptional regulator
246.536	T→C	P111P (CCA→CCG)	PA0218 ←	transcriptional regulator
246.966	G→A	intergenic (‑98/‑253)	PA0218 ← / → PA0219	transcriptional regulator/aldehyde dehydrogenase
247.92	G→T	E234D (GAG→GAT)	PA0219 →	aldehyde dehydrogenase
249.384	G→T	W206C (TGG→TGT)	PA0220 →	amino acid APC family transporter
249.582	C→T	R272R (CGC→CGT)	PA0220 →	amino acid APC family transporter
249.624	G→C	A286A (GCG→GCC)	PA0220 →	amino acid APC family transporter
250.935	C→T	G235G (GGC→GGT)	PA0221 →	aminotransferase
251.878	T→G	T34T (ACT→ACG)	PA0222 →	hypothetical protein
252.103	G→A	P109P (CCG→CCA)	PA0222 →	hypothetical protein
253.986	C→T	G217G (GGG→GGA)	PA0224 ←	class II aldolase/adducin domain‑containing protein
254.853	G→C	E21D (GAG→GAC)	PA0225 →	transcriptional regulator
255.03	G→A	S80S (TCG→TCA)	PA0225 →	transcriptional regulator
255.335	G→A	intergenic (+5/‑146)	PA0225 → / → PA0226	transcriptional regulator/CoA transferase subunit A
255.368	A→C	intergenic (+38/‑113)	PA0225 → / → PA0226	transcriptional regulator/CoA transferase subunit A
255.714	C→T	G78G (GGC→GGT)	PA0226 →	CoA transferase subunit A
255.843	A→G	A121A (GCA→GCG)	PA0226 →	CoA transferase subunit A
255.951	T→C	R157R (CGT→CGC)	PA0226 →	CoA transferase subunit A
256.283	C→T	T268I (ACC→ATC)	PA0226 →	CoA transferase subunit A
256.296	G→C	G272G (GGG→GGC)	PA0226 →	CoA transferase subunit A
256.751	A→G	V141V (GTA→GTG)	PA0227 →	CoA transferase subunit B
257.515	T→G	G136G (GGT→GGG)	pcaF →	beta‑ketoadipyl CoA thiolase
258.825	G→C	A121A (GCG→GCC)	pcaT →	dicarboxylic acid transporter PcaT
259.017	A→G	E185E (GAA→GAG)	pcaT →	dicarboxylic acid transporter PcaT
259.047	T→C	I195I (ATT→ATC)	pcaT →	dicarboxylic acid transporter PcaT
259.827	T→C	M15T (ATG→ACG)	pcaB →	3‑carboxy‑cis,cis‑muconate cycloisomerase
259.833	C→A	A17E (GCG→GAG)	pcaB →	3‑carboxy‑cis,cis‑muconate cycloisomerase
261.175	Δ1 bp	intergenic (+12/‑4)	pcaB → / → pcaD	3‑carboxy‑cis,cis‑muconate cycloisomerase/3‑oxoadipate enol‑lactonase
261.326	G→A	V50M (GTG→ATG)	pcaD →	3‑oxoadipate enol‑lactonase
262.039	C→A	A20D (GCC→GAC)	pcaC →	4‑carboxymuconolactone decarboxylase
262.483	G→A	intergenic (+101/‑74)	pcaC → / → PA0233	4‑carboxymuconolactone decarboxylase/transcriptional regulator
262.505	T→A	intergenic (+123/‑52)	pcaC → / → PA0233	4‑carboxymuconolactone decarboxylase/transcriptional regulator
262.847	C→T	G97G (GGC→GGT)	PA0233 →	transcriptional regulator
262.919	G→A	E121E (GAG→GAA)	PA0233 →	transcriptional regulator
263.396	C→T	R280R (CGC→CGT)	PA0233 →	transcriptional regulator
264.315	T→G	D209E (GAT→GAG)	PA0234 →	hypothetical protein
264.34	C→G	H218D (CAC→GAC)	PA0234 →	hypothetical protein
264.566	G→A	intergenic (+44/+398)	PA0234 → / ← pcaK	hypothetical protein/4‑hydroxybenzoate transporter PcaK
264.572	G→A	intergenic (+50/+392)	PA0234 → / ← pcaK	hypothetical protein/4‑hydroxybenzoate transporter PcaK
264.582	2 bp→TG	intergenic (+60/+381)	PA0234 → / ← pcaK	hypothetical protein/4‑hydroxybenzoate transporter PcaK
264.916	A→G	intergenic (+394/+48)	PA0234 → / ← pcaK	hypothetical protein/4‑hydroxybenzoate transporter PcaK
265.153	A→C	R386R (CGT→CGG)	pcaK ←	4‑hydroxybenzoate transporter PcaK
265.177	T→C	A378A (GCA→GCG)	pcaK ←	4‑hydroxybenzoate transporter PcaK
266.062	G→A	G83G (GGC→GGT)	pcaK ←	4‑hydroxybenzoate transporter PcaK
266.612	Δ1 bp	intergenic (‑302/‑4)	pcaK ← / → PA0236	4‑hydroxybenzoate transporter PcaK/transcriptional regulator
267.507	C→G	intergenic (+112/‑131)	PA0236 → / → PA0237	transcriptional regulator/oxidoreductase
267.553	C→T	intergenic (+158/‑85)	PA0236 → / → PA0237	transcriptional regulator/oxidoreductase
267.748	C→G	P37P (CCC→CCG)	PA0237 →	oxidoreductase
267.773	A→G	T46A (ACC→GCC)	PA0237 →	oxidoreductase
268.503	A→T	E289V (GAG→GTG)	PA0237 →	oxidoreductase
268.712	T→G	S3S (TCT→TCG)	PA0238 →	hypothetical protein
269.039	A→G	R112R (CGA→CGG)	PA0238 →	hypothetical protein
269.177	T→C	D158D (GAT→GAC)	PA0238 →	hypothetical protein
269.846	G→C	V60L (GTC→CTC)	PA0239 →	hypothetical protein
270.241	T→C	L191L (CTT→CTC)	PA0239 →	hypothetical protein
270.265	C→T	I199I (ATC→ATT)	PA0239 →	hypothetical protein
270.713	G→A	L376L (CTG→TTG)	PA0240 ←	porin
271.532	C→T	G103S (GGC→AGC)	PA0240 ←	porin
271.575	A→G	L88L (CTT→CTC)	PA0240 ←	porin
271.731	G→A	D36D (GAC→GAT)	PA0240 ←	porin
271.743	19 bp→GCCT	coding (78‑96/1266 nt)	PA0240 ←	porin
271.877	T→C	intergenic (‑39/+27)	PA0240 ← / ← PA0241	porin/major facilitator superfamily transporter
272.892	G→A	A113V (GCC→GTC)	PA0241 ←	major facilitator superfamily transporter
273.023	T→C	A69A (GCA→GCG)	PA0241 ←	major facilitator superfamily transporter
273.257	T→C	intergenic (‑28/‑518)	PA0241 ← / → PA0242	major facilitator superfamily transporter/hypothetical protein
273.524	C→T	intergenic (‑295/‑251)	PA0241 ← / → PA0242	major facilitator superfamily transporter/hypothetical protein
273.532	C→T	intergenic (‑303/‑243)	PA0241 ← / → PA0242	major facilitator superfamily transporter/hypothetical protein
274.005	T→C	N77N (AAT→AAC)	PA0242 →	hypothetical protein
274.321	C→T	P183S (CCG→TCG)	PA0242 →	hypothetical protein
274.586	A→G	H271R (CAC→CGC)	PA0242 →	hypothetical protein
274.722	G→A	Q316Q (CAG→CAA)	PA0242 →	hypothetical protein
274.876	T→C	C368R (TGC→CGC)	PA0242 →	hypothetical protein
275.091	G→A	R439R (CGG→CGA)	PA0242 →	hypothetical protein
275.223	T→C	S483S (AGT→AGC)	PA0242 →	hypothetical protein
275.226	C→T	R484R (CGC→CGT)	PA0242 →	hypothetical protein
275.301	T→A	R509R (CGT→CGA)	PA0242 →	hypothetical protein
275.4	A→G	A542A (GCA→GCG)	PA0242 →	hypothetical protein
275.493	C→T	V573V (GTC→GTT)	PA0242 →	hypothetical protein
275.556	G→A	E594E (GAG→GAA)	PA0242 →	hypothetical protein
275.642	C→T	A623V (GCG→GTG)	PA0242 →	hypothetical protein
275.669	T→C	V632A (GTC→GCC)	PA0242 →	hypothetical protein
275.719	G→A	intergenic (+40/‑53)	PA0242 → / → PA0243	hypothetical protein/transcriptional regulator
275.793	G→C	V8L (GTC→CTC)	PA0243 →	transcriptional regulator
276.463	T→C	intergenic (+23/+17)	PA0243 → / ← PA0244	transcriptional regulator/shikimate 5‑dehydrogenase
276.479	C→T	intergenic (+39/+1)	PA0243 → / ← PA0244	transcriptional regulator/shikimate 5‑dehydrogenase
276.53	T→C	T269A (ACG→GCG)	PA0244 ←	shikimate 5‑dehydrogenase
276.711	T→C	L208L (CTA→CTG)	PA0244 ←	shikimate 5‑dehydrogenase
277.098	G→T	I79I (ATC→ATA)	PA0244 ←	shikimate 5‑dehydrogenase
278.005	C→T	V465V (GTG→GTA)	PA0246 ←	major facilitator superfamily transporter
278.176	T→C	A408A (GCA→GCG)	PA0246 ←	major facilitator superfamily transporter
278.903	T→C	H166R (CAC→CGC)	PA0246 ←	major facilitator superfamily transporter
279.091	A→C	L103L (CTT→CTG)	PA0246 ←	major facilitator superfamily transporter
279.204	T→C	I66V (ATC→GTC)	PA0246 ←	major facilitator superfamily transporter
279.471	C→G	intergenic (‑72/+103)	PA0246 ← / ← pobA	major facilitator superfamily transporter/4‑hydroxybenzoate 3‑monooxygenase
279.489	G→A	intergenic (‑90/+85)	PA0246 ← / ← pobA	major facilitator superfamily transporter/4‑hydroxybenzoate 3‑monooxygenase
279.507	T→C	intergenic (‑108/+67)	PA0246 ← / ← pobA	major facilitator superfamily transporter/4‑hydroxybenzoate 3‑monooxygenase
279.562	G→A	intergenic (‑163/+12)	PA0246 ← / ← pobA	major facilitator superfamily transporter/4‑hydroxybenzoate 3‑monooxygenase
279.649	A→G	Y370Y (TAT→TAC)	pobA ←	4‑hydroxybenzoate 3‑monooxygenase
280.466	G→A	T98M (ACG→ATG)	pobA ←	4‑hydroxybenzoate 3‑monooxygenase
280.531	C→T	E76E (GAG→GAA)	pobA ←	4‑hydroxybenzoate 3‑monooxygenase
280.645	G→A	Y38Y (TAC→TAT)	pobA ←	4‑hydroxybenzoate 3‑monooxygenase
280.714	G→A	L15L (CTC→CTT)	pobA ←	4‑hydroxybenzoate 3‑monooxygenase
280.847	G→A	intergenic (‑89/‑89)	pobA ← / → PA0248	4‑hydroxybenzoate 3‑monooxygenase/transcriptional regulator
280.851	G→A	intergenic (‑93/‑85)	pobA ← / → PA0248	4‑hydroxybenzoate 3‑monooxygenase/transcriptional regulator
280.889	G→T	intergenic (‑131/‑47)	pobA ← / → PA0248	4‑hydroxybenzoate 3‑monooxygenase/transcriptional regulator
280.898	C→G	intergenic (‑140/‑38)	pobA ← / → PA0248	4‑hydroxybenzoate 3‑monooxygenase/transcriptional regulator
280.949	C→T	T5I (ACC→ATC)	PA0248 →	transcriptional regulator
280.983	G→T	A16A (GCG→GCT)	PA0248 →	transcriptional regulator
281.043	C→T	R36R (CGC→CGT)	PA0248 →	transcriptional regulator
281.052	T→C	D39D (GAT→GAC)	PA0248 →	transcriptional regulator
281.16	C→T	P75P (CCC→CCT)	PA0248 →	transcriptional regulator
281.229	A→G	V98V (GTA→GTG)	PA0248 →	transcriptional regulator
281.238	C→T	L101L (CTC→CTT)	PA0248 →	transcriptional regulator
281.256	C→G	A107A (GCC→GCG)	PA0248 →	transcriptional regulator
281.367	C→T	G144G (GGC→GGT)	PA0248 →	transcriptional regulator
281.373	C→T	Y146Y (TAC→TAT)	PA0248 →	transcriptional regulator
281.376	C→T	A147A (GCC→GCT)	PA0248 →	transcriptional regulator
281.382	T→A	A149A (GCT→GCA)	PA0248 →	transcriptional regulator
281.388	G→A	P151P (CCG→CCA)	PA0248 →	transcriptional regulator
281.472	C→A	A179A (GCC→GCA)	PA0248 →	transcriptional regulator
281.484	C→T	R183R (CGC→CGT)	PA0248 →	transcriptional regulator
281.596	G→A	G221S (GGC→AGC)	PA0248 →	transcriptional regulator
281.783	T→C	V283A (GTT→GCT)	PA0248 →	transcriptional regulator
281.79	T→C	R285R (CGT→CGC)	PA0248 →	transcriptional regulator
281.838	C→T	G136G (GGG→GGA)	PA0249 ←	acetyltransferase
281.847	G→A	D133D (GAC→GAT)	PA0249 ←	acetyltransferase
281.85	G→A	R132R (CGC→CGT)	PA0249 ←	acetyltransferase
281.931	C→T	E105E (GAG→GAA)	PA0249 ←	acetyltransferase
282.012	C→A	L78L (CTG→CTT)	PA0249 ←	acetyltransferase
282.171	G→A	A25A (GCC→GCT)	PA0249 ←	acetyltransferase
282.189	G→C	L19L (CTC→CTG)	PA0249 ←	acetyltransferase
282.228	C→T	K6K (AAG→AAA)	PA0249 ←	acetyltransferase
282.232	G→A	P5L (CCG→CTG)	PA0249 ←	acetyltransferase
282.252	G→A	intergenic (‑7/+71)	PA0249 ← / ← PA0250	acetyltransferase/hypothetical protein
282.264	C→G	intergenic (‑19/+59)	PA0249 ← / ← PA0250	acetyltransferase/hypothetical protein
282.304	C→T	intergenic (‑59/+19)	PA0249 ← / ← PA0250	acetyltransferase/hypothetical protein
282.308	G→T	intergenic (‑63/+15)	PA0249 ← / ← PA0250	acetyltransferase/hypothetical protein
282.315	C→T	intergenic (‑70/+8)	PA0249 ← / ← PA0250	acetyltransferase/hypothetical protein
282.317	2 bp→TA	intergenic (‑72/+5)	PA0249 ← / ← PA0250	acetyltransferase/hypothetical protein
282.611	G→T	V49V (GTC→GTA)	PA0250 ←	hypothetical protein
282.758	A→G	intergenic (‑1/+154)	PA0250 ← / ← PA0251	hypothetical protein/hypothetical protein
282.965	A→G	Y197H (TAT→CAT)	PA0251 ←	hypothetical protein
284.025	A→G	T27T (ACT→ACC)	PA0252 ←	hypothetical protein
284.076	A→G	P10P (CCT→CCC)	PA0252 ←	hypothetical protein
284.204	C→G	R157T (AGG→ACG)	PA0253 ←	transcriptional regulator
284.28	A→C	S132A (TCC→GCC)	PA0253 ←	transcriptional regulator
284.667	C→T	G3R (GGG→AGG)	PA0253 ←	transcriptional regulator
285.041	T→C	G388G (GGA→GGG)	PA0254 ←	hypothetical protein
285.119	T→C	Q362Q (CAA→CAG)	PA0254 ←	hypothetical protein
285.348	A→G	I286T (ATC→ACC)	PA0254 ←	hypothetical protein
285.436	T→C	T257A (ACC→GCC)	PA0254 ←	hypothetical protein
285.514	C→T	G231S (GGC→AGC)	PA0254 ←	hypothetical protein
285.652	G→C	P185A (CCC→GCC)	PA0254 ←	hypothetical protein
285.662	A→G	G181G (GGT→GGC)	PA0254 ←	hypothetical protein
285.71	A→G	S165S (AGT→AGC)	PA0254 ←	hypothetical protein
285.77	C→G	G145G (GGG→GGC)	PA0254 ←	hypothetical protein
285.797	A→G	V136V (GTT→GTC)	PA0254 ←	hypothetical protein
286.224	G→A	intergenic (‑20/+114)	PA0254 ← / ← PA0255	hypothetical protein/hypothetical protein
287.157	G→T	intergenic (‑133/+31)	PA0255 ← / ← PA0256	hypothetical protein/hypothetical protein
287.521	A→C	D200E (GAT→GAG)	PA0256 ←	hypothetical protein
287.596	T→C	Q175Q (CAA→CAG)	PA0256 ←	hypothetical protein
288.222	C→T	intergenic (‑102/+162)	PA0256 ← / ← PA0257	hypothetical protein/hypothetical protein
288.241	G→A	intergenic (‑121/+143)	PA0256 ← / ← PA0257	hypothetical protein/hypothetical protein
288.282	Δ1 bp	intergenic (‑162/+102)	PA0256 ← / ← PA0257	hypothetical protein/hypothetical protein
288.637	A→C	F180C (TTC→TGC)	PA0257 ←	hypothetical protein
288.698	A→G	L160L (TTA→CTA)	PA0257 ←	hypothetical protein
289.311	T→G	D27A (GAT→GCT)	PA0258 ←	hypothetical protein
289.42	+CCCTTGGC	intergenic (‑30/+142)	PA0258 ← / ← PA0259	hypothetical protein/hypothetical protein
289.514	T→G	intergenic (‑124/+48)	PA0258 ← / ← PA0259	hypothetical protein/hypothetical protein
289.565	T→C	L480L (TTA→TTG)	PA0259 ←	hypothetical protein
289.746	A→G	V420A (GTT→GCT)	PA0259 ←	hypothetical protein
289.864	T→C	T381A (ACC→GCC)	PA0259 ←	hypothetical protein
289.942	A→G	L355L (TTG→CTG)	PA0259 ←	hypothetical protein
289.952	A→G	S351S (AGT→AGC)	PA0259 ←	hypothetical protein
289.97	C→A	A345A (GCG→GCT)	PA0259 ←	hypothetical protein
290.006	A→C	G333G (GGT→GGG)	PA0259 ←	hypothetical protein
290.12	C→A	P295P (CCG→CCT)	PA0259 ←	hypothetical protein
290.124	T→C	H294R (CAC→CGC)	PA0259 ←	hypothetical protein
290.147	C→T	R286R (CGG→CGA)	PA0259 ←	hypothetical protein
290.24	C→A	V255V (GTG→GTT)	PA0259 ←	hypothetical protein
290.246	C→T	P253P (CCG→CCA)	PA0259 ←	hypothetical protein
290.369	96 bp→90 bp	coding (541‑636/1443 nt)	PA0259 ←	hypothetical protein
290.474	C→G	A177A (GCG→GCC)	PA0259 ←	hypothetical protein
290.48	C→T	V175I (GTG→ATA)	PA0259 ←	hypothetical protein
290.482	C→T	V175I (GTG→ATA)	PA0259 ←	hypothetical protein
290.485	2 bp→GT	coding (519‑520/1443 nt)	PA0259 ←	hypothetical protein
290.492	T→C	P171P (CCA→CCG)	PA0259 ←	hypothetical protein
290.504	G→A	N167N (AAC→AAT)	PA0259 ←	hypothetical protein
290.516	T→C	L163L (TTA→TTG)	PA0259 ←	hypothetical protein
290.519	A→T	S162R (AGT→AGA)	PA0259 ←	hypothetical protein
290.536	G→A	L157L (CTG→TTG)	PA0259 ←	hypothetical protein
290.558	A→G	C149C (TGT→TGC)	PA0259 ←	hypothetical protein
293.02	T→C	A95A (GCA→GCG)	PA0260 ←	hypothetical protein
293.503	C→T	R99H (CGC→CAC)	PA0261 ←	hypothetical protein
294.296	C→T	G856S (GGT→AGT)	PA0262 ←	hypothetical protein
294.417	C→T	L815L (CTG→CTA)	PA0262 ←	hypothetical protein
294.507	T→C	Q785Q (CAA→CAG)	PA0262 ←	hypothetical protein
294.758	T→C	K702E (AAG→GAG)	PA0262 ←	hypothetical protein
294.762	C→T	E700E (GAG→GAA)	PA0262 ←	hypothetical protein
295.041	G→A	G607G (GGC→GGT)	PA0262 ←	hypothetical protein
295.155	G→C	A569A (GCC→GCG)	PA0262 ←	hypothetical protein
295.422	A→G	S480S (AGT→AGC)	PA0262 ←	hypothetical protein
295.488	T→C	R458R (CGA→CGG)	PA0262 ←	hypothetical protein
295.509	G→A	R451R (CGC→CGT)	PA0262 ←	hypothetical protein
295.593	C→T	G423G (GGG→GGA)	PA0262 ←	hypothetical protein
295.608	T→C	A418A (GCA→GCG)	PA0262 ←	hypothetical protein
295.686	C→T	K392K (AAG→AAA)	PA0262 ←	hypothetical protein
295.809	T→C	V351V (GTA→GTG)	PA0262 ←	hypothetical protein
297.628	T→C	intergenic (‑67/+1188)	hcpC ← / ← PA0263.1	secreted protein Hcp/tRNA‑Arg
297.637	G→A	intergenic (‑76/+1179)	hcpC ← / ← PA0263.1	secreted protein Hcp/tRNA‑Arg
297.677	A→G	intergenic (‑116/+1139)	hcpC ← / ← PA0263.1	secreted protein Hcp/tRNA‑Arg
297.685	T→C	intergenic (‑124/+1131)	hcpC ← / ← PA0263.1	secreted protein Hcp/tRNA‑Arg
297.807	A→G	intergenic (‑246/+1009)	hcpC ← / ← PA0263.1	secreted protein Hcp/tRNA‑Arg
297.809	G→T	intergenic (‑248/+1007)	hcpC ← / ← PA0263.1	secreted protein Hcp/tRNA‑Arg
297.815	A→C	intergenic (‑254/+1001)	hcpC ← / ← PA0263.1	secreted protein Hcp/tRNA‑Arg
297.861	T→C	intergenic (‑300/+955)	hcpC ← / ← PA0263.1	secreted protein Hcp/tRNA‑Arg
297.908	C→G	intergenic (‑347/+908)	hcpC ← / ← PA0263.1	secreted protein Hcp/tRNA‑Arg
298.056	C→T	intergenic (‑495/+760)	hcpC ← / ← PA0263.1	secreted protein Hcp/tRNA‑Arg
298.481	+G	intergenic (‑920/+335)	hcpC ← / ← PA0263.1	secreted protein Hcp/tRNA‑Arg
298.569	G→A	intergenic (‑1008/+247)	hcpC ← / ← PA0263.1	secreted protein Hcp/tRNA‑Arg
298.579	(G)5→4	intergenic (‑1018/+237)	hcpC ← / ← PA0263.1	secreted protein Hcp/tRNA‑Arg
298.589	A→G	intergenic (‑1028/+227)	hcpC ← / ← PA0263.1	secreted protein Hcp/tRNA‑Arg
298.646	A→G	intergenic (‑1085/+170)	hcpC ← / ← PA0263.1	secreted protein Hcp/tRNA‑Arg
298.805	C→A	intergenic (‑1244/+11)	hcpC ← / ← PA0263.1	secreted protein Hcp/tRNA‑Arg
299.218	T→C	intergenic (‑326/‑304)	PA0263.1 ← / → gabD	tRNA‑Arg/glutarate‑semialdehyde dehydrogenase DavD
299.258	A→G	intergenic (‑366/‑264)	PA0263.1 ← / → gabD	tRNA‑Arg/glutarate‑semialdehyde dehydrogenase DavD
299.267	C→T	intergenic (‑375/‑255)	PA0263.1 ← / → gabD	tRNA‑Arg/glutarate‑semialdehyde dehydrogenase DavD
299.277	T→C	intergenic (‑385/‑245)	PA0263.1 ← / → gabD	tRNA‑Arg/glutarate‑semialdehyde dehydrogenase DavD
299.302	T→C	intergenic (‑410/‑220)	PA0263.1 ← / → gabD	tRNA‑Arg/glutarate‑semialdehyde dehydrogenase DavD
299.339	C→T	intergenic (‑447/‑183)	PA0263.1 ← / → gabD	tRNA‑Arg/glutarate‑semialdehyde dehydrogenase DavD
299.716	T→C	R65R (CGT→CGC)	gabD →	glutarate‑semialdehyde dehydrogenase DavD
299.965	C→T	G148G (GGC→GGT)	gabD →	glutarate‑semialdehyde dehydrogenase DavD
300.088	C→G	A189A (GCC→GCG)	gabD →	glutarate‑semialdehyde dehydrogenase DavD
300.373	T→C	N284N (AAT→AAC)	gabD →	glutarate‑semialdehyde dehydrogenase DavD
301.421	A→G	Q68Q (CAA→CAG)	PA0266 →	5‑aminovalerate aminotransferase DavT
301.866	G→A	V217I (GTC→ATC)	PA0266 →	5‑aminovalerate aminotransferase DavT
302.502	T→G	intergenic (+4/‑322)	PA0266 → / → PA0267	5‑aminovalerate aminotransferase DavT/hypothetical protein
302.973	A→G	R50R (CGA→CGG)	PA0267 →	hypothetical protein
303.383	C→A	A187D (GCT→GAT)	PA0267 →	hypothetical protein
303.762	C→G	R313R (CGC→CGG)	PA0267 →	hypothetical protein
303.984	G→C	G387G (GGG→GGC)	PA0267 →	hypothetical protein
304.044	+CAAGGGGCGGCGCC	intergenic (+21/+133)	PA0267 → / ← PA0268	hypothetical protein/transcriptional regulator
304.049	A→G	intergenic (+26/+128)	PA0267 → / ← PA0268	hypothetical protein/transcriptional regulator
304.091	+G	intergenic (+68/+86)	PA0267 → / ← PA0268	hypothetical protein/transcriptional regulator
304.113	T→G	intergenic (+90/+64)	PA0267 → / ← PA0268	hypothetical protein/transcriptional regulator
304.129	T→A	intergenic (+106/+48)	PA0267 → / ← PA0268	hypothetical protein/transcriptional regulator
304.134	+CT	intergenic (+111/+43)	PA0267 → / ← PA0268	hypothetical protein/transcriptional regulator
304.137	A→G	intergenic (+114/+40)	PA0267 → / ← PA0268	hypothetical protein/transcriptional regulator
304.169	G→A	intergenic (+146/+8)	PA0267 → / ← PA0268	hypothetical protein/transcriptional regulator
304.174	A→C	intergenic (+151/+3)	PA0267 → / ← PA0268	hypothetical protein/transcriptional regulator
304.209	G→A	L464L (CTG→TTG)	PA0268 ←	transcriptional regulator
304.45	T→C	G383R (GGA→CGG)	PA0268 ←	transcriptional regulator
304.452	C→G	G383R (GGA→CGG)	PA0268 ←	transcriptional regulator
304.717	A→G	D294D (GAT→GAC)	PA0268 ←	transcriptional regulator
304.843	G→A	T252T (ACC→ACT)	PA0268 ←	transcriptional regulator
305.973	A→G	P83P (CCA→CCG)	PA0269 →	hypothetical protein
306.241	T→C	V23A (GTT→GCT)	PA0270 →	hypothetical protein
306.265	A→G	H31R (CAC→CGC)	PA0270 →	hypothetical protein
306.417	T→C	S82P (TCG→CCG)	PA0270 →	hypothetical protein
306.425	G→A	E84E (GAG→GAA)	PA0270 →	hypothetical protein
306.566	A→G	E131E (GAA→GAG)	PA0270 →	hypothetical protein
306.587	T→C	intergenic (+6/‑28)	PA0270 → / → PA0271	hypothetical protein/hypothetical protein
306.597	C→T	intergenic (+16/‑18)	PA0270 → / → PA0271	hypothetical protein/hypothetical protein
306.632	A→C	V6V (GTA→GTC)	PA0271 →	hypothetical protein
306.653	T→C	N13N (AAT→AAC)	PA0271 →	hypothetical protein
306.737	G→A	V41V (GTG→GTA)	PA0271 →	hypothetical protein
306.911	C→T	E306E (GAG→GAA)	PA0272 ←	transcriptional regulator
306.929	T→C	V300V (GTA→GTG)	PA0272 ←	transcriptional regulator
306.935	C→T	E298E (GAG→GAA)	PA0272 ←	transcriptional regulator
306.965	C→G	E288D (GAG→GAC)	PA0272 ←	transcriptional regulator
307.013	G→T	P272S (CCC→TCA)	PA0272 ←	transcriptional regulator
307.015	G→A	P272S (CCC→TCA)	PA0272 ←	transcriptional regulator
307.032	T→C	H266R (CAC→CGC)	PA0272 ←	transcriptional regulator
307.055	T→C	A258A (GCA→GCG)	PA0272 ←	transcriptional regulator
307.058	A→G	H257H (CAT→CAC)	PA0272 ←	transcriptional regulator
307.067	C→T	R254R (CGG→CGA)	PA0272 ←	transcriptional regulator
307.07	T→C	P253P (CCA→CCG)	PA0272 ←	transcriptional regulator
307.132	C→A	A233S (GCC→TCC)	PA0272 ←	transcriptional regulator
307.145	C→T	E228E (GAG→GAA)	PA0272 ←	transcriptional regulator
307.234	T→G	R199R (AGG→CGG)	PA0272 ←	transcriptional regulator
307.286	T→C	V181V (GTA→GTG)	PA0272 ←	transcriptional regulator
307.298	C→T	E177E (GAG→GAA)	PA0272 ←	transcriptional regulator
307.526	C→A	R101R (CGG→CGT)	PA0272 ←	transcriptional regulator
307.577	G→T	I84I (ATC→ATA)	PA0272 ←	transcriptional regulator
307.586	G→A	L81L (CTC→CTT)	PA0272 ←	transcriptional regulator
307.601	G→A	H76H (CAC→CAT)	PA0272 ←	transcriptional regulator
307.73	G→C	H33Q (CAC→CAG)	PA0272 ←	transcriptional regulator
307.902	A→G	G397G (GGT→GGC)	PA0273 ←	major facilitator superfamily transporter
307.906	C→T	R396Q (CGA→CAA)	PA0273 ←	major facilitator superfamily transporter
307.91	C→G	A395P (GCG→CCG)	PA0273 ←	major facilitator superfamily transporter
307.914	C→T	R393R (CGG→CGA)	PA0273 ←	major facilitator superfamily transporter
307.921	G→T	A391D (GCC→GAC)	PA0273 ←	major facilitator superfamily transporter
307.965	T→C	G376G (GGA→GGG)	PA0273 ←	major facilitator superfamily transporter
307.971	C→T	L374L (CTG→CTA)	PA0273 ←	major facilitator superfamily transporter
308.184	C→G	L303L (CTG→CTC)	PA0273 ←	major facilitator superfamily transporter
308.623	G→A	T157I (ACC→ATC)	PA0273 ←	major facilitator superfamily transporter
308.924	T→C	M57V (ATG→GTG)	PA0273 ←	major facilitator superfamily transporter
309.016	A→G	L26P (CTC→CCC)	PA0273 ←	major facilitator superfamily transporter
309.636	C→T	P130P (CCG→CCA)	PA0274 ←	hypothetical protein
309.772	C→T	G85D (GGC→GAC)	PA0274 ←	hypothetical protein
309.813	C→G	R71R (CGG→CGC)	PA0274 ←	hypothetical protein
309.816	A→G	D70D (GAT→GAC)	PA0274 ←	hypothetical protein
309.957	A→G	A23A (GCT→GCC)	PA0274 ←	hypothetical protein
309.973	G→A	A18V (GCG→GTG)	PA0274 ←	hypothetical protein
310.161	G→A	A220A (GCC→GCT)	PA0275 ←	transcriptional regulator
310.251	C→T	S190S (TCG→TCA)	PA0275 ←	transcriptional regulator
310.274	A→G	L183L (TTG→CTG)	PA0275 ←	transcriptional regulator
310.278	C→T	E181E (GAG→GAA)	PA0275 ←	transcriptional regulator
310.491	T→C	V110V (GTA→GTG)	PA0275 ←	transcriptional regulator
310.527	A→G	D98D (GAT→GAC)	PA0275 ←	transcriptional regulator
310.798	C→T	R8H (CGT→CAT)	PA0275 ←	transcriptional regulator
311.174	G→T	A93A (GCG→GCT)	PA0276 →	hypothetical protein
311.413	2 bp→AA	intergenic (+2/+37)	PA0276 → / ← PA0277	hypothetical protein/hypothetical protein
311.442	3 bp→TCC	intergenic (+31/+7)	PA0276 → / ← PA0277	hypothetical protein/hypothetical protein
311.466	A→G	A248A (GCT→GCC)	PA0277 ←	hypothetical protein
311.826	T→C	V128V (GTA→GTG)	PA0277 ←	hypothetical protein
312.048	A→G	C54C (TGT→TGC)	PA0277 ←	hypothetical protein
312.093	A→T	A39A (GCT→GCA)	PA0277 ←	hypothetical protein
312.096	G→A	A38A (GCC→GCT)	PA0277 ←	hypothetical protein
312.132	C→A	G26G (GGG→GGT)	PA0277 ←	hypothetical protein
312.202	A→G	I3T (ATC→ACC)	PA0277 ←	hypothetical protein
312.308	G→A	intergenic (‑99/+73)	PA0277 ← / ← PA0278	hypothetical protein/hypothetical protein
312.561	G→A	H191H (CAC→CAT)	PA0278 ←	hypothetical protein
312.585	T→G	A183A (GCA→GCC)	PA0278 ←	hypothetical protein
312.732	A→G	G134G (GGT→GGC)	PA0278 ←	hypothetical protein
312.802	A→G	V111A (GTG→GCG)	PA0278 ←	hypothetical protein
312.884	C→T	V84I (GTC→ATC)	PA0278 ←	hypothetical protein
312.975	T→C	V53V (GTA→GTG)	PA0278 ←	hypothetical protein
313.077	G→C	A19A (GCC→GCG)	PA0278 ←	hypothetical protein
313.09	G→C	T15S (ACC→AGC)	PA0278 ←	hypothetical protein
313.104	C→T	P10P (CCG→CCA)	PA0278 ←	hypothetical protein
313.283	A→C	R19R (CGA→CGC)	PA0279 →	transcriptional regulator
313.349	A→G	A41A (GCA→GCG)	PA0279 →	transcriptional regulator
313.355	T→C	V43V (GTT→GTC)	PA0279 →	transcriptional regulator
313.42	C→A	A65E (GCG→GAG)	PA0279 →	transcriptional regulator
313.466	G→A	G80G (GGG→GGA)	PA0279 →	transcriptional regulator
313.695	G→A	G157R (GGG→AGG)	PA0279 →	transcriptional regulator
313.703	G→A	G159G (GGG→GGA)	PA0279 →	transcriptional regulator
313.933	+C	intergenic (+8/+5)	PA0279 → / ← cysA	transcriptional regulator/sulfate.thiosulfate ABC transporter ATP‑binding protein CysA
313.986	C→T	E314E (GAG→GAA)	cysA ←	sulfate.thiosulfate ABC transporter ATP‑binding protein CysA
314.415	T→C	V171V (GTA→GTG)	cysA ←	sulfate.thiosulfate ABC transporter ATP‑binding protein CysA
314.571	C→T	E119E (GAG→GAA)	cysA ←	sulfate.thiosulfate ABC transporter ATP‑binding protein CysA
315.048	G→A	H251H (CAC→CAT)	cysW ←	sulfate transporter CysW
315.258	T→C	E181E (GAA→GAG)	cysW ←	sulfate transporter CysW
315.264	C→T	E179E (GAG→GAA)	cysW ←	sulfate transporter CysW
315.273	T→G	G176G (GGA→GGC)	cysW ←	sulfate transporter CysW
315.279	C→T	E174E (GAG→GAA)	cysW ←	sulfate transporter CysW
315.291	T→C	P170P (CCA→CCG)	cysW ←	sulfate transporter CysW
315.964	T→C	P222P (CCA→CCG)	cysT ←	sulfate transporter CysT
316.189	G→A	T147T (ACC→ACT)	cysT ←	sulfate transporter CysT
316.315	C→T	L105L (CTG→CTA)	cysT ←	sulfate transporter CysT
316.342	G→A	D96D (GAC→GAT)	cysT ←	sulfate transporter CysT
316.399	A→G	G77G (GGT→GGC)	cysT ←	sulfate transporter CysT
316.411	A→G	N73N (AAT→AAC)	cysT ←	sulfate transporter CysT
316.842	C→T	P316P (CCG→CCA)	sbp ←	sulfate‑binding protein
316.947	A→G	Y281Y (TAT→TAC)	sbp ←	sulfate‑binding protein
316.959	T→C	A277A (GCA→GCG)	sbp ←	sulfate‑binding protein
317.073	G→A	L239L (CTC→CTT)	sbp ←	sulfate‑binding protein
317.211	G→A	G193G (GGC→GGT)	sbp ←	sulfate‑binding protein
317.223	C→T	V189V (GTG→GTA)	sbp ←	sulfate‑binding protein
317.277	G→A	G171G (GGC→GGT)	sbp ←	sulfate‑binding protein
317.352	T→C	T146T (ACA→ACG)	sbp ←	sulfate‑binding protein
317.4	G→T	G130G (GGC→GGA)	sbp ←	sulfate‑binding protein
317.724	C→T	A22A (GCG→GCA)	sbp ←	sulfate‑binding protein
318.438	G→A	H719H (CAC→CAT)	PA0285 ←	hypothetical protein
318.447	A→G	G716G (GGT→GGC)	PA0285 ←	hypothetical protein
318.468	G→C	G709G (GGC→GGG)	PA0285 ←	hypothetical protein
318.498	A→C	R699R (CGT→CGG)	PA0285 ←	hypothetical protein
318.57	T→C	V675V (GTA→GTG)	PA0285 ←	hypothetical protein
318.678	T→C	E639E (GAA→GAG)	PA0285 ←	hypothetical protein
318.771	T→C	E608E (GAA→GAG)	PA0285 ←	hypothetical protein
318.828	C→T	E589E (GAG→GAA)	PA0285 ←	hypothetical protein
318.849	C→T	E582E (GAG→GAA)	PA0285 ←	hypothetical protein
318.87	A→C	R575R (CGT→CGG)	PA0285 ←	hypothetical protein
319.077	C→T	E506E (GAG→GAA)	PA0285 ←	hypothetical protein
319.422	T→C	E391E (GAA→GAG)	PA0285 ←	hypothetical protein
319.443	G→A	T384T (ACC→ACT)	PA0285 ←	hypothetical protein
319.446	G→T	T383T (ACC→ACA)	PA0285 ←	hypothetical protein
319.449	G→A	H382H (CAC→CAT)	PA0285 ←	hypothetical protein
319.617	T→C	E326E (GAA→GAG)	PA0285 ←	hypothetical protein
319.629	G→A	R322R (CGC→CGT)	PA0285 ←	hypothetical protein
319.677	T→C	Q306Q (CAA→CAG)	PA0285 ←	hypothetical protein
319.699	G→A	A299V (GCG→GTG)	PA0285 ←	hypothetical protein
319.743	A→C	R284R (CGT→CGG)	PA0285 ←	hypothetical protein
319.755	C→T	E280E (GAG→GAA)	PA0285 ←	hypothetical protein
319.863	C→T	E244E (GAG→GAA)	PA0285 ←	hypothetical protein
319.869	A→G	R242R (CGT→CGC)	PA0285 ←	hypothetical protein
320.028	G→A	T189T (ACC→ACT)	PA0285 ←	hypothetical protein
320.186	A→G	Y137H (TAC→CAC)	PA0285 ←	hypothetical protein
320.193	C→G	P134P (CCG→CCC)	PA0285 ←	hypothetical protein
320.493	C→T	Q34Q (CAG→CAA)	PA0285 ←	hypothetical protein
320.972	T→G	A69A (GCT→GCG)	desA →	delta‑9 fatty acid desaturase DesA
321.949	Δ2 bp	intergenic (+5/‑225)	desA → / → gpuP	delta‑9 fatty acid desaturase DesA/3‑guanidinopropionate transporter
321.989	G→A	intergenic (+45/‑186)	desA → / → gpuP	delta‑9 fatty acid desaturase DesA/3‑guanidinopropionate transporter
322.029	G→A	intergenic (+85/‑146)	desA → / → gpuP	delta‑9 fatty acid desaturase DesA/3‑guanidinopropionate transporter
322.076	T→C	intergenic (+132/‑99)	desA → / → gpuP	delta‑9 fatty acid desaturase DesA/3‑guanidinopropionate transporter
322.351	T→C	I59I (ATT→ATC)	gpuP →	3‑guanidinopropionate transporter
322.846	C→A	I224I (ATC→ATA)	gpuP →	3‑guanidinopropionate transporter
323.146	C→T	C324C (TGC→TGT)	gpuP →	3‑guanidinopropionate transporter
323.155	A→G	A327A (GCA→GCG)	gpuP →	3‑guanidinopropionate transporter
323.254	C→G	G360G (GGC→GGG)	gpuP →	3‑guanidinopropionate transporter
323.256	T→G	V361G (GTG→GGG)	gpuP →	3‑guanidinopropionate transporter
323.29	C→T	D372D (GAC→GAT)	gpuP →	3‑guanidinopropionate transporter
323.371	T→C	R399R (CGT→CGC)	gpuP →	3‑guanidinopropionate transporter
323.66	C→A	P15P (CCC→CCA)	gpuA →	guanidinopropionase
323.672	T→C	G19G (GGT→GGC)	gpuA →	guanidinopropionase
323.876	T→C	D87D (GAT→GAC)	gpuA →	guanidinopropionase
323.882	C→T	G89G (GGC→GGT)	gpuA →	guanidinopropionase
323.885	C→T	D90D (GAC→GAT)	gpuA →	guanidinopropionase
323.962	G→A	G116D (GGT→GAT)	gpuA →	guanidinopropionase
324.128	A→G	R171R (CGA→CGG)	gpuA →	guanidinopropionase
324.134	A→C	I173I (ATA→ATC)	gpuA →	guanidinopropionase
324.143	C→T	G176G (GGC→GGT)	gpuA →	guanidinopropionase
324.152	T→C	D179D (GAT→GAC)	gpuA →	guanidinopropionase
324.179	C→T	I188I (ATC→ATT)	gpuA →	guanidinopropionase
324.251	G→A	E212E (GAG→GAA)	gpuA →	guanidinopropionase
324.293	G→T	A226A (GCG→GCT)	gpuA →	guanidinopropionase
324.31	C→A	A232D (GCC→GAC)	gpuA →	guanidinopropionase
324.365	C→T	P250P (CCC→CCT)	gpuA →	guanidinopropionase
324.416	G→A	Q267Q (CAG→CAA)	gpuA →	guanidinopropionase
324.53	G→A	E305E (GAG→GAA)	gpuA →	guanidinopropionase
324.589	C→T	intergenic (+17/‑36)	gpuA → / → gpuR	guanidinopropionase/transcriptional activator GpuR
324.649	A→C	I9L (ATC→CTC)	gpuR →	transcriptional activator GpuR
324.84	A→G	G72G (GGA→GGG)	gpuR →	transcriptional activator GpuR
324.846	A→G	E74E (GAA→GAG)	gpuR →	transcriptional activator GpuR
324.891	T→C	F89F (TTT→TTC)	gpuR →	transcriptional activator GpuR
325.065	A→G	E147E (GAA→GAG)	gpuR →	transcriptional activator GpuR
325.218	G→A	T198T (ACG→ACA)	gpuR →	transcriptional activator GpuR
325.223	G→A	G200D (GGC→GAC)	gpuR →	transcriptional activator GpuR
325.47	C→T	R282R (CGC→CGT)	gpuR →	transcriptional activator GpuR
325.537	C→T	L305L (CTG→TTG)	gpuR →	transcriptional activator GpuR
325.55	2 bp→CT	coding (926‑927/963 nt)	gpuR →	transcriptional activator GpuR
325.569	T→C	G315G (GGT→GGC)	gpuR →	transcriptional activator GpuR
325.582	C→T	L320L (CTG→TTG)	gpuR →	transcriptional activator GpuR
325.588	C→T	intergenic (+1/‑112)	gpuR → / → PA0290	transcriptional activator GpuR/hypothetical protein
325.642	T→C	intergenic (+55/‑58)	gpuR → / → PA0290	transcriptional activator GpuR/hypothetical protein
325.864	A→G	R55R (CGA→CGG)	PA0290 →	hypothetical protein
326.269	G→A	E190E (GAG→GAA)	PA0290 →	hypothetical protein
326.39	T→C	L231L (TTG→CTG)	PA0290 →	hypothetical protein
327.709	C→T	F142F (TTC→TTT)	oprE →	anaerobically‑induced outer membrane porin OprE
328.336	T→C	D351D (GAT→GAC)	oprE →	anaerobically‑induced outer membrane porin OprE
328.435	T→C	N384N (AAT→AAC)	oprE →	anaerobically‑induced outer membrane porin OprE
328.695	T→G	intergenic (+29/+106)	oprE → / ← aguA	anaerobically‑induced outer membrane porin OprE/agmatine deiminase
328.701	T→A	intergenic (+35/+100)	oprE → / ← aguA	anaerobically‑induced outer membrane porin OprE/agmatine deiminase
328.725	C→T	intergenic (+59/+76)	oprE → / ← aguA	anaerobically‑induced outer membrane porin OprE/agmatine deiminase
328.727	T→C	intergenic (+61/+74)	oprE → / ← aguA	anaerobically‑induced outer membrane porin OprE/agmatine deiminase
328.79	C→T	intergenic (+124/+11)	oprE → / ← aguA	anaerobically‑induced outer membrane porin OprE/agmatine deiminase
328.918	T→G	I330I (ATA→ATC)	aguA ←	agmatine deiminase
329.234	G→A	A225V (GCG→GTG)	aguA ←	agmatine deiminase
329.988	A→C	intergenic (‑81/+5)	aguA ← / ← aguB	agmatine deiminase/N‑carbamoylputrescine amidohydrolase
329.996	G→C	S292S (TCC→TCG)	aguB ←	N‑carbamoylputrescine amidohydrolase
330.23	A→G	N214N (AAT→AAC)	aguB ←	N‑carbamoylputrescine amidohydrolase
330.284	T→C	Q196Q (CAA→CAG)	aguB ←	N‑carbamoylputrescine amidohydrolase
331.175	G→T	V175V (GTC→GTA)	aguR ←	transcriptional regulator AguR
331.277	G→A	R141R (CGC→CGT)	aguR ←	transcriptional regulator AguR
331.553	T→C	P49P (CCA→CCG)	aguR ←	transcriptional regulator AguR
331.58	G→A	Y40Y (TAC→TAT)	aguR ←	transcriptional regulator AguR
331.588	A→T	S38T (TCC→ACC)	aguR ←	transcriptional regulator AguR
331.64	C→T	A20A (GCG→GCA)	aguR ←	transcriptional regulator AguR
331.684	G→A	P6S (CCC→TCC)	aguR ←	transcriptional regulator AguR
331.701	Δ2 bp	intergenic (‑2/+60)	aguR ← / ← PA0295	transcriptional regulator AguR/polyamine binding protein
331.923	C→T	A301T (GCC→ACC)	PA0295 ←	polyamine binding protein
332.911	C→T	intergenic (‑88/+168)	PA0295 ← / ← spuI	polyamine binding protein/glutamine synthetase
333.376	G→A	G360G (GGC→GGT)	spuI ←	glutamine synthetase
333.385	G→C	R357R (CGC→CGG)	spuI ←	glutamine synthetase
333.388	G→A	H356H (CAC→CAT)	spuI ←	glutamine synthetase
334.15	G→T	R102R (CGC→CGA)	spuI ←	glutamine synthetase
334.799	T→C	H22H (CAT→CAC)	spuA →	glutamine amidotransferase
335.015	T→C	T94T (ACT→ACC)	spuA →	glutamine amidotransferase
335.916	C→T	D130D (GAC→GAT)	spuB →	glutamine synthetase
337.17	C→T	L74L (CTG→TTG)	spuC →	aminotransferase
337.581	T→C	L211L (TTG→CTG)	spuC →	aminotransferase
337.71	A→G	K254E (AAG→GAG)	spuC →	aminotransferase
338.73	G→A	K98K (AAG→AAA)	spuD →	putrescine ABC transporter substrate‑binding protein SpuD
339.387	G→A	A317A (GCG→GCA)	spuD →	putrescine ABC transporter substrate‑binding protein SpuD
339.62	C→T	intergenic (+80/‑339)	spuD → / → spuE	putrescine ABC transporter substrate‑binding protein SpuD/spermidine ABC transporter substrate‑binding protein SpuE
340.405	C→T	G149G (GGC→GGT)	spuE →	spermidine ABC transporter substrate‑binding protein SpuE
340.495	C→T	G179G (GGC→GGT)	spuE →	spermidine ABC transporter substrate‑binding protein SpuE
340.525	T→C	Y189Y (TAT→TAC)	spuE →	spermidine ABC transporter substrate‑binding protein SpuE
341.284	C→T	G58G (GGC→GGT)	spuF →	polyamine transporter PotG
341.305	A→G	L65L (TTA→TTG)	spuF →	polyamine transporter PotG
341.401	C→T	N97N (AAC→AAT)	spuF →	polyamine transporter PotG
341.602	T→C	A164A (GCT→GCC)	spuF →	polyamine transporter PotG
341.932	C→T	A274A (GCC→GCT)	spuF →	polyamine transporter PotG
342.145	G→C	A345A (GCG→GCC)	spuF →	polyamine transporter PotG
342.417	T→C	Y42Y (TAT→TAC)	spuG →	polyamine transporter PotH
342.711	A→C	L140L (CTA→CTC)	spuG →	polyamine transporter PotH
343.429	T→C	S58S (AGT→AGC)	spuH →	polyamine transporter PotI
343.481	T→C	F76L (TTC→CTC)	spuH →	polyamine transporter PotI
343.516	T→C	R87R (CGT→CGC)	spuH →	polyamine transporter PotI
344.187	A→G	intergenic (+62/+116)	spuH → / ← PA0305	polyamine transporter PotI/hypothetical protein
344.242	C→G	intergenic (+117/+61)	spuH → / ← PA0305	polyamine transporter PotI/hypothetical protein
344.252	C→T	intergenic (+127/+51)	spuH → / ← PA0305	polyamine transporter PotI/hypothetical protein
344.271	G→C	intergenic (+146/+32)	spuH → / ← PA0305	polyamine transporter PotI/hypothetical protein
344.363	A→G	Y776Y (TAT→TAC)	PA0305 ←	hypothetical protein
344.51	G→A	G727G (GGC→GGT)	PA0305 ←	hypothetical protein
344.613	C→T	R693K (AGG→AAG)	PA0305 ←	hypothetical protein
344.624	T→C	Q689Q (CAA→CAG)	PA0305 ←	hypothetical protein
344.704	C→T	G663S (GGC→AGC)	PA0305 ←	hypothetical protein
344.808	C→G	G628A (GGC→GCC)	PA0305 ←	hypothetical protein
344.963	G→C	N576K (AAC→AAG)	PA0305 ←	hypothetical protein
345.053	T→C	P546P (CCA→CCG)	PA0305 ←	hypothetical protein
345.54	T→C	K384R (AAG→AGG)	PA0305 ←	hypothetical protein
345.552	G→A	A380V (GCC→GTC)	PA0305 ←	hypothetical protein
345.718	C→T	V325I (GTC→ATC)	PA0305 ←	hypothetical protein
345.8	A→C	A297A (GCT→GCG)	PA0305 ←	hypothetical protein
346.157	A→G	A178A (GCT→GCC)	PA0305 ←	hypothetical protein
346.262	C→T	E143E (GAG→GAA)	PA0305 ←	hypothetical protein
346.585	G→C	L36V (CTG→GTG)	PA0305 ←	hypothetical protein
346.736	C→T	intergenic (‑46/‑65)	PA0305 ← / → PA0306	hypothetical protein/transcriptional regulator
348.117	A→G	N73N (AAT→AAC)	PA0306a ←	transcriptional regulator
348.673	C→G	A127P (GCC→CCC)	PA0307 ←	hypothetical protein
349.281	G→A	A78T (GCG→ACG)	PA0308 →	hypothetical protein
349.712	C→G	P221P (CCC→CCG)	PA0308 →	hypothetical protein
349.865	G→A	A272A (GCG→GCA)	PA0308 →	hypothetical protein
349.886	T→C	P279P (CCT→CCC)	PA0308 →	hypothetical protein
350.072	A→T	intergenic (+3/+17)	PA0308 → / ← PA0309	hypothetical protein/hypothetical protein
350.085	G→T	intergenic (+16/+4)	PA0308 → / ← PA0309	hypothetical protein/hypothetical protein
350.462	G→T	T127N (ACC→AAC)	PA0309 ←	hypothetical protein
350.982	C→A	P31P (CCC→CCA)	PA0310 →	hypothetical protein
351.483	T→C	F198F (TTT→TTC)	PA0310 →	hypothetical protein
351.582	C→T	L231L (CTC→CTT)	PA0310 →	hypothetical protein
351.6	G→C	intergenic (+12/+10)	PA0310 → / ← PA0311	hypothetical protein/hypothetical protein
351.763	G→C	T134T (ACC→ACG)	PA0311 ←	hypothetical protein
351.801	C→T	G122R (GGG→AGG)	PA0311 ←	hypothetical protein
352.119	G→A	L16L (CTG→TTG)	PA0311 ←	hypothetical protein
352.35	C→T	intergenic (‑186/‑80)	PA0311 ← / → PA0312	hypothetical protein/hypothetical protein
352.384	T→C	intergenic (‑220/‑46)	PA0311 ← / → PA0312	hypothetical protein/hypothetical protein
352.392	A→G	intergenic (‑228/‑38)	PA0311 ← / → PA0312	hypothetical protein/hypothetical protein
352.567	C→A	G46G (GGC→GGA)	PA0312 →	hypothetical protein
352.759	G→T	P110P (CCG→CCT)	PA0312 →	hypothetical protein
352.825	T→G	V132V (GTT→GTG)	PA0312 →	hypothetical protein
353.689	A→G	intergenic (‑70/+2)	PA0313 ← / ← PA0314	L‑cysteine ABC transporter protein YecS/L‑cysteine ABC transporter protein FliY
353.781	G→A	N227N (AAC→AAT)	PA0314 ←	L‑cysteine ABC transporter protein FliY
355.227	+T	intergenic (+36/+21)	PA0315 → / ← serA	hypothetical protein/D‑3‑phosphoglycerate dehydrogenase
355.386	G→A	I364I (ATC→ATT)	serA ←	D‑3‑phosphoglycerate dehydrogenase
355.47	T→C	P336P (CCA→CCG)	serA ←	D‑3‑phosphoglycerate dehydrogenase
355.488	C→G	V330V (GTG→GTC)	serA ←	D‑3‑phosphoglycerate dehydrogenase
357.253	C→T	D191D (GAC→GAT)	PA0317 →	hypothetical protein
357.316	T→C	R212R (CGT→CGC)	PA0317 →	hypothetical protein
357.475	T→C	D265D (GAT→GAC)	PA0317 →	hypothetical protein
357.481	A→G	P267P (CCA→CCG)	PA0317 →	hypothetical protein
357.493	G→A	E271E (GAG→GAA)	PA0317 →	hypothetical protein
358.883	A→G	intergenic (+51/‑48)	PA0318 → / → PA0319	hypothetical protein/hypothetical protein
359.311	C→T	R127R (CGC→CGT)	PA0319 →	hypothetical protein
359.479	T→C	I183I (ATT→ATC)	PA0319 →	hypothetical protein
360.396	T→C	intergenic (+64/+17)	PA0320 → / ← PA0321	hypothetical protein/acetylpolyamine aminohydrolase
360.452	T→C	A332A (GCA→GCG)	PA0321 ←	acetylpolyamine aminohydrolase
360.621	G→A	A276V (GCC→GTC)	PA0321 ←	acetylpolyamine aminohydrolase
362.978	A→T	intergenic (‑121/+300)	PA0322 ← / ← PA0323	transporter/ABC transporter
363.503	G→T	V273V (GTC→GTA)	PA0323 ←	ABC transporter
363.824	C→T	L166L (CTG→CTA)	PA0323 ←	ABC transporter
364.408	G→A	F250F (TTC→TTT)	PA0324 ←	ABC transporter permease
364.663	T→C	A165A (GCA→GCG)	PA0324 ←	ABC transporter permease
364.807	G→A	T117T (ACC→ACT)	PA0324 ←	ABC transporter permease
365.46	C→T	A208A (GCG→GCA)	PA0325 ←	ABC transporter permease
366.545	G→C	V195V (GTC→GTG)	PA0326 ←	ABC transporter ATP‑binding protein
367.351	T→G	intergenic (‑222/‑106)	PA0326 ← / → PA0327	ABC transporter ATP‑binding protein/hypothetical protein
368.179	T→C	S241S (AGT→AGC)	PA0327 →	hypothetical protein
368.392	C→G	V312V (GTC→GTG)	PA0327 →	hypothetical protein
368.498	T→C	Q636Q (CAA→CAG)	PA0328 ←	hypothetical protein
369.185	A→G	T407T (ACT→ACC)	PA0328 ←	hypothetical protein
369.465	T→A	Q314L (CAG→CTG)	PA0328 ←	hypothetical protein
369.822	T→C	N195S (AAC→AGC)	PA0328 ←	hypothetical protein
370.061	A→G	D115D (GAT→GAC)	PA0328 ←	hypothetical protein
370.139	G→A	G89G (GGC→GGT)	PA0328 ←	hypothetical protein
370.166	C→T	S80S (TCG→TCA)	PA0328 ←	hypothetical protein
370.243	T→C	K55E (AAA→GAA)	PA0328 ←	hypothetical protein
370.337	A→G	Y23Y (TAT→TAC)	PA0328 ←	hypothetical protein
370.349	A→G	G19G (GGT→GGC)	PA0328 ←	hypothetical protein
370.364	A→G	A14A (GCT→GCC)	PA0328 ←	hypothetical protein
370.738	T→C	T101A (ACG→GCG)	PA0329 ←	hypothetical protein
370.832	C→T	V69V (GTG→GTA)	PA0329 ←	hypothetical protein
370.854	T→C	N62S (AAC→AGC)	PA0329 ←	hypothetical protein
371.147	Δ1 bp	intergenic (‑109/+15)	PA0329 ← / ← rpiA	hypothetical protein/ribose‑5‑phosphate isomerase A
371.154	A→G	intergenic (‑116/+8)	PA0329 ← / ← rpiA	hypothetical protein/ribose‑5‑phosphate isomerase A
371.201	T→C	L211L (CTA→CTG)	rpiA ←	ribose‑5‑phosphate isomerase A
371.209	G→A	L209L (CTG→TTG)	rpiA ←	ribose‑5‑phosphate isomerase A
371.851	+T	intergenic (‑18/‑240)	rpiA ← / → ilvA1	ribose‑5‑phosphate isomerase A/threonine dehydratase
371.972	G→C	intergenic (‑139/‑119)	rpiA ← / → ilvA1	ribose‑5‑phosphate isomerase A/threonine dehydratase
371.992	G→A	intergenic (‑159/‑99)	rpiA ← / → ilvA1	ribose‑5‑phosphate isomerase A/threonine dehydratase
372.576	T→C	I162I (ATT→ATC)	ilvA1 →	threonine dehydratase
372.861	T→C	T257T (ACT→ACC)	ilvA1 →	threonine dehydratase
373.458	T→C	R456R (CGT→CGC)	ilvA1 →	threonine dehydratase
373.467	T→C	G459G (GGT→GGC)	ilvA1 →	threonine dehydratase
373.686	C→T	intergenic (+81/‑39)	ilvA1 → / → PA0332	threonine dehydratase/hypothetical protein
373.737	C→A	L5I (CTC→ATC)	PA0332 →	hypothetical protein
374.653	G→A	P137P (CCG→CCA)	PA0333 →	hypothetical protein
374.931	T→C	V230A (GTG→GCG)	PA0333 →	hypothetical protein
375.06	A→C	E273A (GAG→GCG)	PA0333 →	hypothetical protein
375.097	G→C	R285R (CGG→CGC)	PA0333 →	hypothetical protein
375.136	T→G	A298A (GCT→GCG)	PA0333 →	hypothetical protein
375.217	C→T	G325G (GGC→GGT)	PA0333 →	hypothetical protein
375.301	C→T	G353G (GGC→GGT)	PA0333 →	hypothetical protein
375.337	T→C	R365R (CGT→CGC)	PA0333 →	hypothetical protein
375.494	A→G	T418A (ACC→GCC)	PA0333 →	hypothetical protein
375.534	G→A	intergenic (+20/+417)	PA0333 → / ← PA0334	hypothetical protein/major facilitator superfamily transporter
375.603	T→C	intergenic (+89/+348)	PA0333 → / ← PA0334	hypothetical protein/major facilitator superfamily transporter
375.636	A→G	intergenic (+122/+315)	PA0333 → / ← PA0334	hypothetical protein/major facilitator superfamily transporter
375.658	A→G	intergenic (+144/+293)	PA0333 → / ← PA0334	hypothetical protein/major facilitator superfamily transporter
375.687	C→A	intergenic (+173/+264)	PA0333 → / ← PA0334	hypothetical protein/major facilitator superfamily transporter
375.969	G→A	G407G (GGC→GGT)	PA0334 ←	major facilitator superfamily transporter
375.98	G→A	P404S (CCT→TCT)	PA0334 ←	major facilitator superfamily transporter
375.985	G→C	A402G (GCG→GGG)	PA0334 ←	major facilitator superfamily transporter
376.104	A→G	G362G (GGT→GGC)	PA0334 ←	major facilitator superfamily transporter
376.125	G→A	Y355Y (TAC→TAT)	PA0334 ←	major facilitator superfamily transporter
376.347	G→T	G281G (GGC→GGA)	PA0334 ←	major facilitator superfamily transporter
376.473	C→G	A239A (GCG→GCC)	PA0334 ←	major facilitator superfamily transporter
376.494	C→T	V232V (GTG→GTA)	PA0334 ←	major facilitator superfamily transporter
376.577	A→C	S205A (TCC→GCC)	PA0334 ←	major facilitator superfamily transporter
376.615	T→C	N192S (AAT→AGT)	PA0334 ←	major facilitator superfamily transporter
376.636	T→C	K185R (AAG→AGG)	PA0334 ←	major facilitator superfamily transporter
376.67	G→T	L174I (CTC→ATC)	PA0334 ←	major facilitator superfamily transporter
376.783	T→C	H136R (CAC→CGC)	PA0334 ←	major facilitator superfamily transporter
377.179	+CGG	coding (11/1239 nt)	PA0334 ←	major facilitator superfamily transporter
377.228	T→C	intergenic (‑39/+11)	PA0334 ← / ← PA0335	major facilitator superfamily transporter/hypothetical protein
377.287	T→C	L202L (CTA→CTG)	PA0335 ←	hypothetical protein
377.329	T→C	E188E (GAA→GAG)	PA0335 ←	hypothetical protein
377.362	G→A	Y177Y (TAC→TAT)	PA0335 ←	hypothetical protein
377.385	C→T	D170N (GAC→AAC)	PA0335 ←	hypothetical protein
377.419	C→A	V158V (GTG→GTT)	PA0335 ←	hypothetical protein
377.5	G→A	I131I (ATC→ATT)	PA0335 ←	hypothetical protein
377.521	C→T	R124R (CGG→CGA)	PA0335 ←	hypothetical protein
377.656	C→T	Q79Q (CAG→CAA)	PA0335 ←	hypothetical protein
377.749	G→C	V48V (GTC→GTG)	PA0335 ←	hypothetical protein
377.866	A→G	D9D (GAT→GAC)	PA0335 ←	hypothetical protein
377.92	C→T	intergenic (‑28/‑176)	PA0335 ← / → ygdP	hypothetical protein/RNA pyrophosphohydrolase
377.923	A→G	intergenic (‑31/‑173)	PA0335 ← / → ygdP	hypothetical protein/RNA pyrophosphohydrolase
377.971	G→A	intergenic (‑79/‑125)	PA0335 ← / → ygdP	hypothetical protein/RNA pyrophosphohydrolase
378.254	G→A	E53E (GAG→GAA)	ygdP →	RNA pyrophosphohydrolase
378.84	C→T	R81R (CGC→CGT)	ptsP →	phosphoenolpyruvate‑protein phosphotransferase PtsP
379.318	C→T	L241L (CTG→TTG)	ptsP →	phosphoenolpyruvate‑protein phosphotransferase PtsP
379.521	A→C	I308I (ATA→ATC)	ptsP →	phosphoenolpyruvate‑protein phosphotransferase PtsP
379.539	C→T	A314A (GCC→GCT)	ptsP →	phosphoenolpyruvate‑protein phosphotransferase PtsP
379.554	G→A	E319E (GAG→GAA)	ptsP →	phosphoenolpyruvate‑protein phosphotransferase PtsP
379.992	C→A	G465G (GGC→GGA)	ptsP →	phosphoenolpyruvate‑protein phosphotransferase PtsP
385.746	T→G	A202A (GCA→GCC)	PA0343 ←	hypothetical protein
385.758	C→A	A198A (GCG→GCT)	PA0343 ←	hypothetical protein
385.806	C→T	A182A (GCG→GCA)	PA0343 ←	hypothetical protein
385.83	C→T	E174E (GAG→GAA)	PA0343 ←	hypothetical protein
385.851	A→G	T167T (ACT→ACC)	PA0343 ←	hypothetical protein
387.197	C→T	R190Q (CGG→CAG)	PA0344 ←	hypothetical protein
387.28	T→C	E162E (GAA→GAG)	PA0344 ←	hypothetical protein
387.345	T→C	T141A (ACC→GCC)	PA0344 ←	hypothetical protein
387.379	C→T	V129V (GTG→GTA)	PA0344 ←	hypothetical protein
387.652	G→A	S38S (AGC→AGT)	PA0344 ←	hypothetical protein
387.682	A→G	R28R (CGT→CGC)	PA0344 ←	hypothetical protein
388.147	C→T	G333S (GGC→AGC)	PA0345 ←	hypothetical protein
388.191	T→A	D318V (GAC→GTC)	PA0345 ←	hypothetical protein
388.249	C→A	G299C (GGC→TGC)	PA0345 ←	hypothetical protein
388.663	A→G	L161L (TTG→CTG)	PA0345 ←	hypothetical protein
388.95	A→T	L65Q (CTG→CAG)	PA0345 ←	hypothetical protein
389.224	+A	intergenic (‑81/‑110)	PA0345 ← / → PA0346	hypothetical protein/hypothetical protein
390.129	C→G	V252V (GTG→GTC)	glpQ ←	glycerophosphoryl diester phosphodiesterase
390.57	T→C	E105E (GAA→GAG)	glpQ ←	glycerophosphoryl diester phosphodiesterase
390.702	C→A	R61R (CGG→CGT)	glpQ ←	glycerophosphoryl diester phosphodiesterase
390.741	C→T	P48P (CCG→CCA)	glpQ ←	glycerophosphoryl diester phosphodiesterase
390.929	T→G	intergenic (‑45/‑165)	glpQ ← / → PA0348	glycerophosphoryl diester phosphodiesterase/hypothetical protein
391.714	T→C	I207I (ATT→ATC)	PA0348 →	hypothetical protein
391.805	T→C	L238L (TTG→CTG)	PA0348 →	hypothetical protein
392.329	G→T	V49L (GTG→TTG)	PA0349 →	hypothetical protein
392.692	T→C	L170L (TTG→CTG)	PA0349 →	hypothetical protein
393.009	G→A	A275A (GCG→GCA)	PA0349 →	hypothetical protein
393.664	T→C	R119R (CGT→CGC)	folA →	dihydrofolate reductase
393.965	T→C	P113P (CCA→CCG)	PA0351 ←	hypothetical protein
394.437	C→G	intergenic (‑134/+5)	PA0351 ← / ← PA0352	hypothetical protein/transporter
394.526	T→C	E434E (GAA→GAG)	PA0352 ←	transporter
394.79	C→G	L346L (CTG→CTC)	PA0352 ←	transporter
394.856	A→G	S324S (AGT→AGC)	PA0352 ←	transporter
394.961	C→A	S289S (TCG→TCT)	PA0352 ←	transporter
395.237	G→A	G197G (GGC→GGT)	PA0352 ←	transporter
395.687	A→G	P47P (CCT→CCC)	PA0352 ←	transporter
396.049	T→G	intergenic (‑222/+8)	PA0352 ← / ← ilvD	transporter/dihydroxy‑acid dehydratase
396.324	G→A	G524G (GGC→GGT)	ilvD ←	dihydroxy‑acid dehydratase
397.203	T→C	L231L (CTA→CTG)	ilvD ←	dihydroxy‑acid dehydratase
397.449	T→C	E149E (GAA→GAG)	ilvD ←	dihydroxy‑acid dehydratase
397.863	G→C	H11Q (CAC→CAG)	ilvD ←	dihydroxy‑acid dehydratase
398.136	2 bp→C	intergenic (‑241/+87)	ilvD ← / ← PA0354	dihydroxy‑acid dehydratase/hypothetical protein
398.14	T→C	intergenic (‑245/+84)	ilvD ← / ← PA0354	dihydroxy‑acid dehydratase/hypothetical protein
398.145	C→G	intergenic (‑250/+79)	ilvD ← / ← PA0354	dihydroxy‑acid dehydratase/hypothetical protein
398.167	2 bp→AT	intergenic (‑272/+56)	ilvD ← / ← PA0354	dihydroxy‑acid dehydratase/hypothetical protein
398.172	A→C	intergenic (‑277/+52)	ilvD ← / ← PA0354	dihydroxy‑acid dehydratase/hypothetical protein
398.418	C→G	V335L (GTC→CTC)	PA0354 ←	hypothetical protein
398.536	T→C	V295V (GTA→GTG)	PA0354 ←	hypothetical protein
398.604	C→T	A273T (GCC→ACC)	PA0354 ←	hypothetical protein
398.629	C→T	A264A (GCG→GCA)	PA0354 ←	hypothetical protein
398.762	T→C	Q220R (CAG→CGG)	PA0354 ←	hypothetical protein
398.785	G→A	R212R (CGC→CGT)	PA0354 ←	hypothetical protein
399.058	A→G	F121F (TTT→TTC)	PA0354 ←	hypothetical protein
399.453	G→A	intergenic (‑33/+40)	PA0354 ← / ← pfpI	hypothetical protein/protease PfpI
399.47	A→G	intergenic (‑50/+23)	PA0354 ← / ← pfpI	hypothetical protein/protease PfpI
399.667	T→G	G122G (GGA→GGC)	pfpI ←	protease PfpI
400.125	T→C	intergenic (‑93/‑123)	pfpI ← / → PA0356	protease PfpI/hypothetical protein
401.506	T→C	L126L (TTG→CTG)	mutM →	formamidopyrimidine‑DNA glycosylase
401.691	C→T	P187P (CCC→CCT)	mutM →	formamidopyrimidine‑DNA glycosylase
402.109	G→A	Q30Q (CAG→CAA)	PA0358 →	hypothetical protein
402.139	C→T	I40I (ATC→ATT)	PA0358 →	hypothetical protein
402.181	T→C	L54L (CTT→CTC)	PA0358 →	hypothetical protein
402.202	C→T	R61R (CGC→CGT)	PA0358 →	hypothetical protein
402.274	T→C	G85G (GGT→GGC)	PA0358 →	hypothetical protein
402.277	C→T	G86G (GGC→GGT)	PA0358 →	hypothetical protein
403.987	C→A	S231S (TCC→TCA)	PA0360 →	hypothetical protein
404.014	G→A	A240A (GCG→GCA)	PA0360 →	hypothetical protein
404.062	C→T	I256I (ATC→ATT)	PA0360 →	hypothetical protein
404.069	T→C	L259L (TTG→CTG)	PA0360 →	hypothetical protein
404.122	C→T	H276H (CAC→CAT)	PA0360 →	hypothetical protein
404.149	C→T	G285G (GGC→GGT)	PA0360 →	hypothetical protein
404.305	C→T	intergenic (+24/+81)	PA0360 → / ← PA0361	hypothetical protein/gamma‑glutamyltranspeptidase
404.38	A→G	intergenic (+99/+6)	PA0360 → / ← PA0361	hypothetical protein/gamma‑glutamyltranspeptidase
404.894	T→C	D409G (GAT→GGT)	PA0361 ←	gamma‑glutamyltranspeptidase
405.007	A→G	A371A (GCT→GCC)	PA0361 ←	gamma‑glutamyltranspeptidase
405.187	G→A	R311R (CGC→CGT)	PA0361 ←	gamma‑glutamyltranspeptidase
405.351	G→A	L257L (CTG→TTG)	PA0361 ←	gamma‑glutamyltranspeptidase
405.925	A→G	A65A (GCT→GCC)	PA0361 ←	gamma‑glutamyltranspeptidase
406.155	G→A	intergenic (‑36/+92)	PA0361 ← / ← fdx1	gamma‑glutamyltranspeptidase/4Fe‑4S ferredoxin
406.946	A→C	V51V (GTT→GTG)	coaD ←	phosphopantetheine adenylyltransferase
407.246	(CGG)4→3	intergenic (‑148/+2)	coaD ← / ← PA0364	phosphopantetheine adenylyltransferase/oxidoreductase
407.658	T→C	P396P (CCA→CCG)	PA0364 ←	oxidoreductase
408.54	T→G	A102A (GCA→GCC)	PA0364 ←	oxidoreductase
409.096	G→C	L118L (CTC→CTG)	PA0365 ←	hypothetical protein
409.318	T→C	P44P (CCA→CCG)	PA0365 ←	hypothetical protein
409.808	C→T	R376H (CGC→CAC)	PA0366 ←	coniferyl aldehyde dehydrogenase
409.918	A→C	L339L (CTT→CTG)	PA0366 ←	coniferyl aldehyde dehydrogenase
411.125	2 bp→G	intergenic (‑191/‑98)	PA0366 ← / → PA0367	coniferyl aldehyde dehydrogenase/transcriptional regulator
411.523	T→C	H100H (CAT→CAC)	PA0367 →	transcriptional regulator
411.826	A→G	Q201Q (CAA→CAG)	PA0367 →	transcriptional regulator
412.338	C→T	R330R (CGG→CGA)	PA0368 ←	hypothetical protein
413.521	G→A	intergenic (‑194/+412)	PA0368 ← / ← PA0370	hypothetical protein/hypothetical protein
413.562	C→G	intergenic (‑235/+371)	PA0368 ← / ← PA0370	hypothetical protein/hypothetical protein
413.85	T→C	intergenic (‑523/+83)	PA0368 ← / ← PA0370	hypothetical protein/hypothetical protein
414.151	C→T	A127T (GCC→ACC)	PA0370 ←	hypothetical protein
414.524	G→A	S2S (AGC→AGT)	PA0370 ←	hypothetical protein
414.659	G→C	T453S (ACC→AGC)	PA0371 ←	hypothetical protein
414.717	C→T	D434N (GAC→AAC)	PA0371 ←	hypothetical protein
415.332	T→G	T229P (ACG→CCG)	PA0371 ←	hypothetical protein
415.48	A→G	A179A (GCT→GCC)	PA0371 ←	hypothetical protein
415.552	C→A	E155D (GAG→GAT)	PA0371 ←	hypothetical protein
415.789	T→C	V76V (GTA→GTG)	PA0371 ←	hypothetical protein
415.912	T→C	A35A (GCA→GCG)	PA0371 ←	hypothetical protein
416.182	A→G	L409L (TTG→CTG)	PA0372 ←	zinc protease
416.958	A→G	V150A (GTC→GCC)	PA0372 ←	zinc protease
417.005	T→C	V134V (GTA→GTG)	PA0372 ←	zinc protease
417.125	G→T	R94R (CGC→CGA)	PA0372 ←	zinc protease
417.754	125 bp→110 bp	coding (228‑352/1368 nt)	ftsY →	signal recognition particle receptor FtsY
418.98	T→C	I30I (ATT→ATC)	ftsE →	cell division protein FtsE
420.068	T→C	A169A (GCT→GCC)	ftsX →	cell division protein FtsX
420.368	G→A	L269L (CTG→CTA)	ftsX →	cell division protein FtsX
420.453	T→C	L298L (TTG→CTG)	ftsX →	cell division protein FtsX
421.521	G→A	G280E (GGG→GAG)	rpoH →	RNA polymerase sigma factor RpoH
421.758	T→C	L53L (TTG→CTG)	PA0377 →	hypothetical protein
421.817	G→A	L72L (CTG→CTA)	PA0377 →	hypothetical protein
422.614	C→T	E110E (GAG→GAA)	PA0378 ←	monofunctional biosynthetic peptidoglycan transglycosylase
423.532	T→C	L25L (TTG→CTG)	PA0380 →	sulfur carrier protein ThiS
423.9	A→G	D61G (GAC→GGC)	thiG →	thiazole synthase
423.936	G→A	R73H (CGC→CAC)	thiG →	thiazole synthase
424.171	A→G	Q151Q (CAA→CAG)	thiG →	thiazole synthase
424.267	C→T	L183L (CTC→CTT)	thiG →	thiazole synthase
424.294	A→C	V192V (GTA→GTC)	thiG →	thiazole synthase
424.326	C→T	A203V (GCG→GTG)	thiG →	thiazole synthase
424.708	C→T	R13R (CGC→CGT)	micA →	tRNA (guanine‑N(7)‑)‑methyltransferase
425.881	T→C	Y126Y (TAT→TAC)	PA0383 →	hypothetical protein
426.802	T→C	V433V (GTT→GTC)	PA0383 →	hypothetical protein
427.013	A→G	R36R (CGT→CGC)	PA0384 ←	hypothetical protein
427.65	T→C	H364R (CAC→CGC)	PA0386 ←	coproporphyrinogen III oxidase
428.037	T→G	E235A (GAG→GCG)	PA0386 ←	coproporphyrinogen III oxidase
429.042	T→G	E138A (GAG→GCG)	PA0387 ←	non‑canonical purine NTP pyrophosphatase
429.49	C→T	Q127Q (CAG→CAA)	PA0388 ←	hypothetical protein
429.595	T→C	R92R (CGA→CGG)	PA0388 ←	hypothetical protein
429.653	2 bp→CT	coding (217‑218/420 nt)	PA0388 ←	hypothetical protein
429.661	T→C	V70V (GTA→GTG)	PA0388 ←	hypothetical protein
429.718	T→C	V51V (GTA→GTG)	PA0388 ←	hypothetical protein
429.844	G→A	L9L (CTC→CTT)	PA0388 ←	hypothetical protein
429.872	A→G	intergenic (‑2/+130)	PA0388 ← / ← PA0389	hypothetical protein/hypothetical protein
430.125	G→A	R166R (CGC→CGT)	PA0389 ←	hypothetical protein
430.176	G→A	F149F (TTC→TTT)	PA0389 ←	hypothetical protein
430.608	A→G	L5L (CTT→CTC)	PA0389 ←	hypothetical protein
430.903	C→T	K289K (AAG→AAA)	metX ←	homoserine O‑acetyltransferase
431.128	C→T	E214E (GAG→GAA)	metX ←	homoserine O‑acetyltransferase
431.26	A→G	Y170Y (TAT→TAC)	metX ←	homoserine O‑acetyltransferase
431.353	C→T	A139A (GCG→GCA)	metX ←	homoserine O‑acetyltransferase
431.383	A→G	V129V (GTT→GTC)	metX ←	homoserine O‑acetyltransferase
431.449	T→A	G107G (GGA→GGT)	metX ←	homoserine O‑acetyltransferase
431.982	C→G	G615A (GGG→GCG)	PA0391 ←	hypothetical protein
432.106	C→T	A574T (GCG→ACG)	PA0391 ←	hypothetical protein
432.716	C→A	Q370H (CAG→CAT)	PA0391 ←	hypothetical protein
433.181	G→A	N215N (AAC→AAT)	PA0391 ←	hypothetical protein
433.19	G→A	P212P (CCC→CCT)	PA0391 ←	hypothetical protein
433.354	T→A	T158S (ACC→TCC)	PA0391 ←	hypothetical protein
433.553	C→T	G91G (GGG→GGA)	PA0391 ←	hypothetical protein
433.67	T→C	L52L (CTA→CTG)	PA0391 ←	hypothetical protein
434.073	T→C	intergenic (‑248/+153)	PA0391 ← / ← PA0392	hypothetical protein/hypothetical protein
434.589	C→T	Q77Q (CAG→CAA)	PA0392 ←	hypothetical protein
434.729	2 bp→GT	coding (90‑91/594 nt)	PA0392 ←	hypothetical protein
435.016	C→T	A212A (GCG→GCA)	proC ←	pyrroline‑5‑carboxylate reductase
435.024	G→A	L210F (CTC→TTC)	proC ←	pyrroline‑5‑carboxylate reductase
435.139	T→C	A171A (GCA→GCG)	proC ←	pyrroline‑5‑carboxylate reductase
435.19	C→T	V154V (GTG→GTA)	proC ←	pyrroline‑5‑carboxylate reductase
435.196	G→A	S152S (TCC→TCT)	proC ←	pyrroline‑5‑carboxylate reductase
435.222	A→G	C144R (TGC→CGC)	proC ←	pyrroline‑5‑carboxylate reductase
435.259	G→A	S131S (AGC→AGT)	proC ←	pyrroline‑5‑carboxylate reductase
436.14	C→T	L72L (CTG→CTA)	PA0394 ←	hypothetical protein
437.451	C→T	R294R (CGC→CGT)	pilT →	twitching motility protein PilT
437.736	C→T	intergenic (+132/‑46)	pilT → / → pilU	twitching motility protein PilT/twitching motility protein PilU
438.819	C→T	R346R (CGC→CGT)	pilU →	twitching motility protein PilU
439.166	T→C	L224L (CTA→CTG)	PA0397 ←	cation efflux system protein
440.449	G→T	intergenic (+54/‑189)	PA0398 → / → PA0399	hypothetical protein/cystathionine beta‑synthase
440.871	C→T	L78L (CTC→CTT)	PA0399 →	cystathionine beta‑synthase
440.895	G→C	A86A (GCG→GCC)	PA0399 →	cystathionine beta‑synthase
440.991	A→C	R118R (CGA→CGC)	PA0399 →	cystathionine beta‑synthase
441.369	C→T	L244L (CTC→CTT)	PA0399 →	cystathionine beta‑synthase
442.184	C→G	S59S (TCC→TCG)	PA0400 →	cystathionine gamma‑lyase
442.239	A→G	T78A (ACC→GCC)	PA0400 →	cystathionine gamma‑lyase
442.595	G→A	E196E (GAG→GAA)	PA0400 →	cystathionine gamma‑lyase
442.853	A→G	Q282Q (CAA→CAG)	PA0400 →	cystathionine gamma‑lyase
444.321	T→C	I124V (ATC→GTC)	PA0401 ←	dihydroorotase
444.424	G→A	S89S (AGC→AGT)	PA0401 ←	dihydroorotase
445.032	G→T	R220R (CGC→CGA)	pyrB ←	aspartate carbamoyltransferase
445.113	C→G	K193N (AAG→AAC)	pyrB ←	aspartate carbamoyltransferase
445.925	A→G	R101R (CGT→CGC)	pyrR ←	bifunctional pyrimidine regulatory protein PyrR/uracil phosphoribosyltransferase
447.781	G→A	D190D (GAC→GAT)	tonB3 ←	transporter TonB
447.92	A→G	V144A (GTC→GCC)	tonB3 ←	transporter TonB
447.958	A→T	A131A (GCT→GCA)	tonB3 ←	transporter TonB
448.042	T→A	G103G (GGA→GGT)	tonB3 ←	transporter TonB
448.412	C→T	intergenic (‑62/+19)	tonB3 ← / ← gshB	transporter TonB/glutathione synthetase
448.686	G→A	T233T (ACC→ACT)	gshB ←	glutathione synthetase
449.548	T→C	intergenic (‑164/‑91)	gshB ← / → pilG	glutathione synthetase/pilus biosynthesis/twitching motility protein PilG
451.906	T→C	G259G (GGT→GGC)	pilJ →	twitching motility protein PilJ
451.912	G→A	V261V (GTG→GTA)	pilJ →	twitching motility protein PilJ
452.071	C→T	Y314Y (TAC→TAT)	pilJ →	twitching motility protein PilJ
452.073	C→T	A315V (GCC→GTC)	pilJ →	twitching motility protein PilJ
452.527	T→C	I466I (ATT→ATC)	pilJ →	twitching motility protein PilJ
453.073	A→T	G648G (GGA→GGT)	pilJ →	twitching motility protein PilJ
453.778	T→C	A180A (GCT→GCC)	pilK →	methyltransferase PilK
455.058	G→A	G311G (GGG→GGA)	chpA →	chemotactic signal transduction system protein
456.133	T→C	S670P (TCG→CCG)	chpA →	chemotactic signal transduction system protein
456.337	C→T	L738L (CTG→TTG)	chpA →	chemotactic signal transduction system protein
456.478	G→A	V785M (GTG→ATG)	chpA →	chemotactic signal transduction system protein
456.864	A→G	G913G (GGA→GGG)	chpA →	chemotactic signal transduction system protein
457.338	A→G	P1071P (CCA→CCG)	chpA →	chemotactic signal transduction system protein
457.539	A→G	E1138E (GAA→GAG)	chpA →	chemotactic signal transduction system protein
457.614	C→T	H1163H (CAC→CAT)	chpA →	chemotactic signal transduction system protein
457.62	G→A	E1165E (GAG→GAA)	chpA →	chemotactic signal transduction system protein
458.138	A→T	Y1338F (TAC→TTC)	chpA →	chemotactic signal transduction system protein
458.152	G→A	A1343T (GCG→ACG)	chpA →	chemotactic signal transduction system protein
459.405	G→A	E1760E (GAG→GAA)	chpA →	chemotactic signal transduction system protein
459.756	A→G	R1877R (CGA→CGG)	chpA →	chemotactic signal transduction system protein
460.026	T→C	R1967R (CGT→CGC)	chpA →	chemotactic signal transduction system protein
460.407	C→T	D2094D (GAC→GAT)	chpA →	chemotactic signal transduction system protein
461.376	T→C	R2417R (CGT→CGC)	chpA →	chemotactic signal transduction system protein
461.385	A→G	E2420E (GAA→GAG)	chpA →	chemotactic signal transduction system protein
461.55	T→C	V5A (GTC→GCC)	chpB →	methylesterase
461.563	T→C	V9V (GTT→GTC)	chpB →	methylesterase
461.626	C→T	G30G (GGC→GGT)	chpB →	methylesterase
461.827	G→A	E97E (GAG→GAA)	chpB →	methylesterase
461.896	T→C	G120G (GGT→GGC)	chpB →	methylesterase
462.052	C→T	P172P (CCC→CCT)	chpB →	methylesterase
462.169	T→C	G211G (GGT→GGC)	chpB →	methylesterase
462.26	T→C	S242P (TCC→CCC)	chpB →	methylesterase
462.325	C→G	G263G (GGC→GGG)	chpB →	methylesterase
462.72	A→G	P52P (CCA→CCG)	chpC →	chemotaxis protein
462.879	T→A	R105R (CGT→CGA)	chpC →	chemotaxis protein
462.891	A→G	K109K (AAA→AAG)	chpC →	chemotaxis protein
462.952	G→A	G130S (GGC→AGC)	chpC →	chemotaxis protein
462.971	T→C	V136A (GTG→GCG)	chpC →	chemotaxis protein
463.014	G→A	A150A (GCG→GCA)	chpC →	chemotaxis protein
463.459	C→T	R127R (CGC→CGT)	chpD →	transcriptional regulator
463.495	G→T	E139D (GAG→GAT)	chpD →	transcriptional regulator
463.501	C→T	L141L (CTC→CTT)	chpD →	transcriptional regulator
463.606	G→A	E176E (GAG→GAA)	chpD →	transcriptional regulator
463.623	G→A	G182E (GGG→GAG)	chpD →	transcriptional regulator
463.972	T→C	A8A (GCT→GCC)	chpE →	chemotactic transduction protein ChpE
464.149	G→A	E67E (GAG→GAA)	chpE →	chemotactic transduction protein ChpE
464.332	G→T	G128G (GGG→GGT)	chpE →	chemotactic transduction protein ChpE
464.62	G→C	T455R (ACG→AGG)	PA0418 ←	hypothetical protein
465.021	C→T	E321E (GAG→GAA)	PA0418 ←	hypothetical protein
465.126	C→G	E286D (GAG→GAC)	PA0418 ←	hypothetical protein
465.423	T→C	E187E (GAA→GAG)	PA0418 ←	hypothetical protein
465.555	T→G	A143A (GCA→GCC)	PA0418 ←	hypothetical protein
466.222	T→C	V173V (GTA→GTG)	PA0419 ←	16S ribosomal RNA methyltransferase RsmE
466.225	T→A	P172P (CCA→CCT)	PA0419 ←	16S ribosomal RNA methyltransferase RsmE
467.076	C→T	A387A (GCG→GCA)	bioA ←	adenosylmethionine‑‑8‑amino‑7‑oxononanoate aminotransferase BioA
467.333	T→C	I302V (ATC→GTC)	bioA ←	adenosylmethionine‑‑8‑amino‑7‑oxononanoate aminotransferase BioA
467.373	G→A	G288G (GGC→GGT)	bioA ←	adenosylmethionine‑‑8‑amino‑7‑oxononanoate aminotransferase BioA
467.385	C→T	K284K (AAG→AAA)	bioA ←	adenosylmethionine‑‑8‑amino‑7‑oxononanoate aminotransferase BioA
467.394	G→A	C281C (TGC→TGT)	bioA ←	adenosylmethionine‑‑8‑amino‑7‑oxononanoate aminotransferase BioA
467.535	A→G	H234H (CAT→CAC)	bioA ←	adenosylmethionine‑‑8‑amino‑7‑oxononanoate aminotransferase BioA
467.628	G→A	H203H (CAC→CAT)	bioA ←	adenosylmethionine‑‑8‑amino‑7‑oxononanoate aminotransferase BioA
467.682	A→G	F185F (TTT→TTC)	bioA ←	adenosylmethionine‑‑8‑amino‑7‑oxononanoate aminotransferase BioA
467.715	C→G	L174L (CTG→CTC)	bioA ←	adenosylmethionine‑‑8‑amino‑7‑oxononanoate aminotransferase BioA
467.934	T→C	K101K (AAA→AAG)	bioA ←	adenosylmethionine‑‑8‑amino‑7‑oxononanoate aminotransferase BioA
469.441	G→C	V344V (GTG→GTC)	PA0421 →	hypothetical protein
469.507	C→T	D366D (GAC→GAT)	PA0421 →	hypothetical protein
469.591	C→T	D394D (GAC→GAT)	PA0421 →	hypothetical protein
469.597	C→T	G396G (GGC→GGT)	PA0421 →	hypothetical protein
469.603	C→T	G398G (GGC→GGT)	PA0421 →	hypothetical protein
469.642	C→T	R411R (CGC→CGT)	PA0421 →	hypothetical protein
469.941	A→C	intergenic (+41/‑140)	PA0421 → / → PA0422	hypothetical protein/hypothetical protein
473.016	G→A	K331K (AAG→AAA)	mexA →	multidrug resistance protein MexA
473.685	A→G	P165P (CCA→CCG)	mexB →	multidrug resistance protein MexB
475.205	T→G	L672R (CTG→CGG)	mexB →	multidrug resistance protein MexB
475.47	T→C	D760D (GAT→GAC)	mexB →	multidrug resistance protein MexB
475.92	T→C	G910G (GGT→GGC)	mexB →	multidrug resistance protein MexB
476.307	G→A	Q1039Q (CAG→CAA)	mexB →	multidrug resistance protein MexB
476.927	C→T	L199L (CTG→TTG)	oprM →	outer membrane protein OprM
477.319	A→G	Q329Q (CAA→CAG)	oprM →	outer membrane protein OprM
477.781	C→G	P483P (CCC→CCG)	oprM →	outer membrane protein OprM
477.787	T→C	A485A (GCT→GCC)	oprM →	outer membrane protein OprM
478.036	A→G	Y590Y (TAT→TAC)	PA0428 ←	ATP‑dependent RNA helicase
479.074	T→C	V244V (GTA→GTG)	PA0428 ←	ATP‑dependent RNA helicase
479.107	A→C	A233A (GCT→GCG)	PA0428 ←	ATP‑dependent RNA helicase
480.839	C→T	A96A (GCG→GCA)	PA0429 ←	hypothetical protein
480.851	C→G	E92D (GAG→GAC)	PA0429 ←	hypothetical protein
482.36	C→G	V102V (GTG→GTC)	PA0431 ←	hypothetical protein
482.526	T→G	E47A (GAG→GCG)	PA0431 ←	hypothetical protein
482.628	T→C	H13R (CAC→CGC)	PA0431 ←	hypothetical protein
482.699	G→C	intergenic (‑34/+7)	PA0431 ← / ← sahH	hypothetical protein/adenosylhomocysteinase
482.781	C→T	Q445Q (CAG→CAA)	sahH ←	adenosylhomocysteinase
483.051	G→A	D355D (GAC→GAT)	sahH ←	adenosylhomocysteinase
483.174	T→C	K314K (AAA→AAG)	sahH ←	adenosylhomocysteinase
483.312	T→G	V268V (GTA→GTC)	sahH ←	adenosylhomocysteinase
483.735	A→G	D127D (GAT→GAC)	sahH ←	adenosylhomocysteinase
483.954	C→T	A54A (GCG→GCA)	sahH ←	adenosylhomocysteinase
484.177	G→A	intergenic (‑62/‑227)	sahH ← / → PA0433	adenosylhomocysteinase/hypothetical protein
484.343	C→G	intergenic (‑228/‑61)	sahH ← / → PA0433	adenosylhomocysteinase/hypothetical protein
484.347	T→C	intergenic (‑232/‑57)	sahH ← / → PA0433	adenosylhomocysteinase/hypothetical protein
484.354	G→C	intergenic (‑239/‑50)	sahH ← / → PA0433	adenosylhomocysteinase/hypothetical protein
484.629	G→T	A76S (GCC→TCC)	PA0433 →	hypothetical protein
484.65	A→G	I83V (ATC→GTC)	PA0433 →	hypothetical protein
484.751	T→G	H116Q (CAT→CAG)	PA0433 →	hypothetical protein
485.097	C→G	A45G (GCC→GGC)	PA0434 →	hypothetical protein
485.659	G→A	S232S (TCG→TCA)	PA0434 →	hypothetical protein
485.773	A→G	T270T (ACA→ACG)	PA0434 →	hypothetical protein
486.373	+ACG	coding (1410/2193 nt)	PA0434 →	hypothetical protein
486.376	2 bp→GA	coding (1413‑1414/2193 nt)	PA0434 →	hypothetical protein
486.381	A→C	D473A (GAC→GCC)	PA0434 →	hypothetical protein
486.384	Δ2 bp	coding (1421‑1422/2193 nt)	PA0434 →	hypothetical protein
486.387	Δ1 bp	coding (1424/2193 nt)	PA0434 →	hypothetical protein
486.389	A→G	N476D (AAT→GAT)	PA0434 →	hypothetical protein
486.394	C→T	P477P (CCC→CCT)	PA0434 →	hypothetical protein
486.422	G→C	V487L (GTC→CTC)	PA0434 →	hypothetical protein
486.604	C→G	D547E (GAC→GAG)	PA0434 →	hypothetical protein
486.616	T→C	S551S (AGT→AGC)	PA0434 →	hypothetical protein
486.757	G→T	L598L (CTG→CTT)	PA0434 →	hypothetical protein
486.829	C→T	A622A (GCC→GCT)	PA0434 →	hypothetical protein
486.838	T→C	R625R (CGT→CGC)	PA0434 →	hypothetical protein
486.94	G→A	V659V (GTG→GTA)	PA0434 →	hypothetical protein
486.978	T→C	V672A (GTG→GCG)	PA0434 →	hypothetical protein
486.98	C→T	P673S (CCG→TCG)	PA0434 →	hypothetical protein
486.988	C→T	Y675Y (TAC→TAT)	PA0434 →	hypothetical protein
487.362	A→G	S66G (AGC→GGC)	PA0435 →	hypothetical protein
487.367	T→C	D67D (GAT→GAC)	PA0435 →	hypothetical protein
487.557	T→A	F131I (TTC→ATC)	PA0435 →	hypothetical protein
487.584	C→T	R140C (CGC→TGC)	PA0435 →	hypothetical protein
487.728	T→C	L188L (TTG→CTG)	PA0435 →	hypothetical protein
487.816	T→C	V217A (GTG→GCG)	PA0435 →	hypothetical protein
488.012	C→T	G282G (GGC→GGT)	PA0435 →	hypothetical protein
488.096	A→G	R310R (CGA→CGG)	PA0435 →	hypothetical protein
488.397	T→C	S411P (TCC→CCC)	PA0435 →	hypothetical protein
489.179	A→C	I150I (ATA→ATC)	PA0436 →	transcriptional regulator
489.185	T→G	P152P (CCT→CCG)	PA0436 →	transcriptional regulator
489.377	C→T	intergenic (+27/+10)	PA0436 → / ← codA	transcriptional regulator/cytosine deaminase
489.417	C→A	A414A (GCG→GCT)	codA ←	cytosine deaminase
489.765	G→A	G298G (GGC→GGT)	codA ←	cytosine deaminase
490.044	C→T	P205P (CCG→CCA)	codA ←	cytosine deaminase
490.71	A→G	L397L (TTG→CTG)	codB ←	cytosine permease
490.789	A→G	A370A (GCT→GCC)	codB ←	cytosine permease
491.854	C→T	A15A (GCG→GCA)	codB ←	cytosine permease
492.859	C→T	A167T (GCC→ACC)	PA0439 ←	dihydropyrimidine dehydrogenase
494.205	T→C	T173A (ACC→GCC)	PA0440 ←	oxidoreductase
494.229	C→T	D165N (GAC→AAC)	PA0440 ←	oxidoreductase
494.349	G→A	H125Y (CAC→TAC)	PA0440 ←	oxidoreductase
494.431	G→A	L97L (CTC→CTT)	PA0440 ←	oxidoreductase
494.488	G→A	I78I (ATC→ATT)	PA0440 ←	oxidoreductase
494.491	C→T	K77K (AAG→AAA)	PA0440 ←	oxidoreductase
495.029	G→A	H409H (CAC→CAT)	dht ←	D‑hydantoinase/dihydropyrimidinase
495.128	G→A	F376F (TTC→TTT)	dht ←	D‑hydantoinase/dihydropyrimidinase
495.542	T→C	V238V (GTA→GTG)	dht ←	D‑hydantoinase/dihydropyrimidinase
495.575	T→G	I227I (ATA→ATC)	dht ←	D‑hydantoinase/dihydropyrimidinase
495.629	A→C	P209P (CCT→CCG)	dht ←	D‑hydantoinase/dihydropyrimidinase
496.196	A→G	D20D (GAT→GAC)	dht ←	D‑hydantoinase/dihydropyrimidinase
496.392	G→A	N29N (AAC→AAT)	PA0442 ←	hypothetical protein
496.431	T→C	L16L (TTA→TTG)	PA0442 ←	hypothetical protein
496.759	C→G	intergenic (‑281/‑112)	PA0442 ← / → PA0443	hypothetical protein/transporter
496.948	C→T	S26S (AGC→AGT)	PA0443 →	transporter
497.317	C→T	L149L (CTC→CTT)	PA0443 →	transporter
497.347	A→G	K159K (AAA→AAG)	PA0443 →	transporter
497.521	C→T	S217S (AGC→AGT)	PA0443 →	transporter
497.548	C→G	R226R (CGC→CGG)	PA0443 →	transporter
497.617	G→T	T249T (ACG→ACT)	PA0443 →	transporter
497.656	T→C	R262R (CGT→CGC)	PA0443 →	transporter
497.68	G→A	G270G (GGG→GGA)	PA0443 →	transporter
497.797	G→C	G309G (GGG→GGC)	PA0443 →	transporter
497.971	G→A	A367A (GCG→GCA)	PA0443 →	transporter
498.133	T→C	D421D (GAT→GAC)	PA0443 →	transporter
498.413	G→A	intergenic (+52/‑7)	PA0443 → / → PA0444	transporter/allantoate amidohydrolase
499.157	T→C	D246D (GAT→GAC)	PA0444 →	allantoate amidohydrolase
499.349	G→A	E310E (GAG→GAA)	PA0444 →	allantoate amidohydrolase
499.731	C→T	intergenic (+28/+373)	PA0444 → / ← PA0445	allantoate amidohydrolase/transposase
499.765	G→A	intergenic (+62/+339)	PA0444 → / ← PA0445	allantoate amidohydrolase/transposase
501.448	G→A	D384D (GAC→GAT)	PA0446 ←	hypothetical protein
501.523	T→C	V359V (GTA→GTG)	PA0446 ←	hypothetical protein
501.685	G→C	T305T (ACC→ACG)	PA0446 ←	hypothetical protein
501.865	C→T	P245P (CCG→CCA)	PA0446 ←	hypothetical protein
502.62	(G)5→4	intergenic (‑21/+99)	PA0446 ← / ← gcdH	hypothetical protein/glutaryl‑CoA dehydrogenase
503.295	G→A	G202G (GGC→GGT)	gcdH ←	glutaryl‑CoA dehydrogenase
505.073	(C)5→4	coding (27/540 nt)	PA0449 →	acyl‑CoA thioesterase
506.011	T→C	Q414R (CAG→CGG)	PA0450 ←	phosphate transporter
506.028	T→C	K408K (AAA→AAG)	PA0450 ←	phosphate transporter
506.043	G→T	A403A (GCC→GCA)	PA0450 ←	phosphate transporter
506.062	C→T	G397D (GGC→GAC)	PA0450 ←	phosphate transporter
506.132	C→G	E374Q (GAA→CAA)	PA0450 ←	phosphate transporter
506.308	T→C	Q315R (CAG→CGG)	PA0450 ←	phosphate transporter
506.316	A→C	D312E (GAT→GAG)	PA0450 ←	phosphate transporter
506.34	C→T	A304A (GCG→GCA)	PA0450 ←	phosphate transporter
506.43	T→C	G274G (GGA→GGG)	PA0450 ←	phosphate transporter
506.49	T→G	I254I (ATA→ATC)	PA0450 ←	phosphate transporter
506.573	A→G	L227L (TTG→CTG)	PA0450 ←	phosphate transporter
506.619	G→A	Y211Y (TAC→TAT)	PA0450 ←	phosphate transporter
506.673	A→G	H193H (CAT→CAC)	PA0450 ←	phosphate transporter
[truncated: 25,234 more rows]
[truncated: 6 more columns]

## Sheet: MS6003
position	mutation	annotation	gene	description
154	T→C	intergenic (–/‑329)	– / → dnaA	–/chromosome replication initiator DnaA
167	T→C	intergenic (–/‑316)	– / → dnaA	–/chromosome replication initiator DnaA
752	C→T	I90I (ATC→ATT)	dnaA →	chromosome replication initiator DnaA
884	G→T	V134V (GTG→GTT)	dnaA →	chromosome replication initiator DnaA
938	C→T	A152A (GCC→GCT)	dnaA →	chromosome replication initiator DnaA
947	T→C	A155A (GCT→GCC)	dnaA →	chromosome replication initiator DnaA
1.775	C→T	A431A (GCC→GCT)	dnaA →	chromosome replication initiator DnaA
2.55	C→T	G165G (GGC→GGT)	dnaN →	DNA polymerase III subunit beta
2.559	C→T	R168R (CGC→CGT)	dnaN →	DNA polymerase III subunit beta
2.703	C→T	G216G (GGC→GGT)	dnaN →	DNA polymerase III subunit beta
2.793	G→A	E246E (GAG→GAA)	dnaN →	DNA polymerase III subunit beta
2.796	T→C	R247R (CGT→CGC)	dnaN →	DNA polymerase III subunit beta
3.009	A→C	I318I (ATA→ATC)	dnaN →	DNA polymerase III subunit beta
3.357	T→C	Y63Y (TAT→TAC)	recF →	DNA replication and repair protein RecF
3.435	G→A	E89E (GAG→GAA)	recF →	DNA replication and repair protein RecF
3.456	C→T	I96I (ATC→ATT)	recF →	DNA replication and repair protein RecF
3.48	G→A	R104R (CGG→CGA)	recF →	DNA replication and repair protein RecF
3.495	G→A	L109L (TTG→TTA)	recF →	DNA replication and repair protein RecF
3.504	T→A	T112T (ACT→ACA)	recF →	DNA replication and repair protein RecF
3.507	C→T	L113L (CTC→CTT)	recF →	DNA replication and repair protein RecF
3.567	G→C	R133R (CGG→CGC)	recF →	DNA replication and repair protein RecF
3.792	A→C	T208T (ACA→ACC)	recF →	DNA replication and repair protein RecF
3.873	T→C	V235V (GTT→GTC)	recF →	DNA replication and repair protein RecF
3.891	G→A	L241L (TTG→TTA)	recF →	DNA replication and repair protein RecF
4.67	A→G	L132L (CTA→CTG)	gyrB →	DNA gyrase subunit B
6.011	G→A	G579G (GGG→GGA)	gyrB →	DNA gyrase subunit B
6.014	G→A	A580A (GCG→GCA)	gyrB →	DNA gyrase subunit B
6.587	T→C	D771D (GAT→GAC)	gyrB →	DNA gyrase subunit B
6.697	A→G	intergenic (+2/+321)	gyrB → / ← lptA	DNA gyrase subunit B/lysophosphatidic acid acyltransferase
6.756	C→T	intergenic (+61/+262)	gyrB → / ← lptA	DNA gyrase subunit B/lysophosphatidic acid acyltransferase
6.772	Δ11 bp	intergenic (+77/+236)	gyrB → / ← lptA	DNA gyrase subunit B/lysophosphatidic acid acyltransferase
6.783	G→T	intergenic (+88/+235)	gyrB → / ← lptA	DNA gyrase subunit B/lysophosphatidic acid acyltransferase
6.816	A→G	intergenic (+121/+202)	gyrB → / ← lptA	DNA gyrase subunit B/lysophosphatidic acid acyltransferase
6.823	G→A	intergenic (+128/+195)	gyrB → / ← lptA	DNA gyrase subunit B/lysophosphatidic acid acyltransferase
6.843	G→A	intergenic (+148/+175)	gyrB → / ← lptA	DNA gyrase subunit B/lysophosphatidic acid acyltransferase
6.886	C→T	intergenic (+191/+132)	gyrB → / ← lptA	DNA gyrase subunit B/lysophosphatidic acid acyltransferase
6.991	A→G	intergenic (+296/+27)	gyrB → / ← lptA	DNA gyrase subunit B/lysophosphatidic acid acyltransferase
8.554	C→T	intergenic (‑215/‑117)	PA0006 ← / → PA0007	D‑glycero‑beta‑D‑manno‑heptose‑1,7‑bisphosphate 7‑phosphatase/hypothetical protein
8.621	G→A	intergenic (‑282/‑50)	PA0006 ← / → PA0007	D‑glycero‑beta‑D‑manno‑heptose‑1,7‑bisphosphate 7‑phosphatase/hypothetical protein
9.164	C→A	P165Q (CCG→CAG)	PA0007 →	hypothetical protein
9.384	C→G	A238A (GCC→GCG)	PA0007 →	hypothetical protein
9.597	G→T	G309G (GGG→GGT)	PA0007 →	hypothetical protein
9.696	C→T	A342A (GCC→GCT)	PA0007 →	hypothetical protein
10.347	T→C	R559R (CGT→CGC)	PA0007 →	hypothetical protein
11.345	A→C	S382A (TCG→GCG)	glyS ←	glycine‑‑tRNA ligase subunit beta
11.607	A→C	P294P (CCT→CCG)	glyS ←	glycine‑‑tRNA ligase subunit beta
12.145	A→C	I115S (ATC→AGC)	glyS ←	glycine‑‑tRNA ligase subunit beta
13.668	A→G	G43G (GGA→GGG)	tag →	DNA‑3‑methyladenine glycosidase I
14.187	A→C	intergenic (+96/‑48)	tag → / → PA0011	DNA‑3‑methyladenine glycosidase I/lipid A biosynthesis lauroyl acyltransferase
14.681	G→C	V149V (GTG→GTC)	PA0011 →	lipid A biosynthesis lauroyl acyltransferase
14.687	G→A	E151E (GAG→GAA)	PA0011 →	lipid A biosynthesis lauroyl acyltransferase
14.72	T→C	N162N (AAT→AAC)	PA0011 →	lipid A biosynthesis lauroyl acyltransferase
14.756	T→C	S174S (AGT→AGC)	PA0011 →	lipid A biosynthesis lauroyl acyltransferase
14.858	A→C	A208A (GCA→GCC)	PA0011 →	lipid A biosynthesis lauroyl acyltransferase
15.08	G→A	K282K (AAG→AAA)	PA0011 →	lipid A biosynthesis lauroyl acyltransferase
15.119	T→C	Y295Y (TAT→TAC)	PA0011 →	lipid A biosynthesis lauroyl acyltransferase
15.161	A→G	intergenic (+39/‑46)	PA0011 → / → PA0012	lipid A biosynthesis lauroyl acyltransferase/hypothetical protein
15.173	Δ5 bp	intergenic (+51/‑30)	PA0011 → / → PA0012	lipid A biosynthesis lauroyl acyltransferase/hypothetical protein
15.179	G→A	intergenic (+57/‑28)	PA0011 → / → PA0012	lipid A biosynthesis lauroyl acyltransferase/hypothetical protein
15.27	T→C	L22L (TTA→CTA)	PA0012 →	hypothetical protein
15.305	C→G	L33L (CTC→CTG)	PA0012 →	hypothetical protein
15.338	T→G	D44E (GAT→GAG)	PA0012 →	hypothetical protein
15.386	2 bp→CT	coding (180‑181/267 nt)	PA0012 →	hypothetical protein
15.48	A→G	intergenic (+7/‑140)	PA0012 → / → PA0013	hypothetical protein/hypothetical protein
15.524	G→T	intergenic (+51/‑96)	PA0012 → / → PA0013	hypothetical protein/hypothetical protein
15.799	G→A	V60V (GTG→GTA)	PA0013 →	hypothetical protein
15.803	T→C	L62L (TTG→CTG)	PA0013 →	hypothetical protein
15.925	G→C	L102L (CTG→CTC)	PA0013 →	hypothetical protein
15.946	A→C	A109A (GCA→GCC)	PA0013 →	hypothetical protein
15.952	A→C	I111I (ATA→ATC)	PA0013 →	hypothetical protein
15.985	G→A	G122G (GGG→GGA)	PA0013 →	hypothetical protein
15.997	C→T	D126D (GAC→GAT)	PA0013 →	hypothetical protein
16.189	C→T	S190S (AGC→AGT)	PA0013 →	hypothetical protein
16.195	G→A	L192L (CTG→CTA)	PA0013 →	hypothetical protein
16.278	T→C	intergenic (+5/+57)	PA0013 → / ← PA0014	hypothetical protein/hypothetical protein
16.307	+A	intergenic (+34/+28)	PA0013 → / ← PA0014	hypothetical protein/hypothetical protein
16.315	+TGA	intergenic (+42/+20)	PA0013 → / ← PA0014	hypothetical protein/hypothetical protein
16.333	A→G	intergenic (+60/+2)	PA0013 → / ← PA0014	hypothetical protein/hypothetical protein
16.432	A→T	L59Q (CTG→CAG)	PA0014 ←	hypothetical protein
16.437	T→C	T57T (ACA→ACG)	PA0014 ←	hypothetical protein
16.654	T→G	intergenic (‑47/+246)	PA0014 ← / ← PA0015	hypothetical protein/hypothetical protein
16.919	Δ11 bp	coding (289‑299/318 nt)	PA0015 ←	hypothetical protein
16.985	A→T	L78Q (CTG→CAG)	PA0015 ←	hypothetical protein
19.238	C→T	E278E (GAG→GAA)	PA0017 ←	Ribosomal RNA small subunit methyltransferase B
19.359	T→A	Q238L (CAG→CTG)	PA0017 ←	Ribosomal RNA small subunit methyltransferase B
19.403	A→G	G223G (GGT→GGC)	PA0017 ←	Ribosomal RNA small subunit methyltransferase B
19.484	G→A	A196A (GCC→GCT)	PA0017 ←	Ribosomal RNA small subunit methyltransferase B
19.489	T→C	K195E (AAG→GAG)	PA0017 ←	Ribosomal RNA small subunit methyltransferase B
19.649	G→T	G141G (GGC→GGA)	PA0017 ←	Ribosomal RNA small subunit methyltransferase B
19.931	A→C	A47A (GCT→GCG)	PA0017 ←	Ribosomal RNA small subunit methyltransferase B
20.149	A→G	P288P (CCT→CCC)	fmt ←	methionyl‑tRNA formyltransferase
20.184	C→T	E277K (GAA→AAA)	fmt ←	methionyl‑tRNA formyltransferase
20.472	T→C	I181V (ATC→GTC)	fmt ←	methionyl‑tRNA formyltransferase
20.503	A→G	D170D (GAT→GAC)	fmt ←	methionyl‑tRNA formyltransferase
21.656	T→A	intergenic (‑83/‑56)	def ← / → PA0020	peptide deformylase/hypothetical protein
21.832	G→A	D41N (GAC→AAC)	PA0020 →	hypothetical protein
21.933	C→A	T74T (ACC→ACA)	PA0020 →	hypothetical protein
22.125	C→T	S138S (AGC→AGT)	PA0020 →	hypothetical protein
22.188	C→T	Y159Y (TAC→TAT)	PA0020 →	hypothetical protein
22.317	A→G	V202V (GTA→GTG)	PA0020 →	hypothetical protein
22.347	A→G	A212A (GCA→GCG)	PA0020 →	hypothetical protein
22.581	A→G	E290E (GAA→GAG)	PA0020 →	hypothetical protein
22.871	G→A	intergenic (+134/‑1)	PA0020 → / → PA0021	hypothetical protein/hypothetical protein
23.107	T→C	L79P (CTG→CCG)	PA0021 →	hypothetical protein
23.438	G→A	E189E (GAG→GAA)	PA0021 →	hypothetical protein
24.534	T→C	T178T (ACT→ACC)	PA0022 →	threonylcarbamoyl‑AMP synthase
24.796	G→C	L250L (CTC→CTG)	qor ←	oxygen‑dependent quinone oxidoreductase
24.964	G→A	H194H (CAC→CAT)	qor ←	oxygen‑dependent quinone oxidoreductase
24.97	G→A	Y192Y (TAC→TAT)	qor ←	oxygen‑dependent quinone oxidoreductase
25.045	T→C	Q167Q (CAA→CAG)	qor ←	oxygen‑dependent quinone oxidoreductase
25.273	G→C	P91P (CCC→CCG)	qor ←	oxygen‑dependent quinone oxidoreductase
25.351	A→C	G65G (GGT→GGG)	qor ←	oxygen‑dependent quinone oxidoreductase
27.374	G→A	A222T (GCC→ACC)	aroE →	shikimate dehydrogenase
27.548	C→A	intergenic (+13/‑98)	aroE → / → plcB	shikimate dehydrogenase/phospholipase C
27.729	C→T	H28H (CAC→CAT)	plcB →	phospholipase C
27.747	T→C	D34D (GAT→GAC)	plcB →	phospholipase C
28.221	T→C	D192D (GAT→GAC)	plcB →	phospholipase C
28.272	G→A	Q209Q (CAG→CAA)	plcB →	phospholipase C
28.293	T→C	H216H (CAT→CAC)	plcB →	phospholipase C
28.44	C→T	D265D (GAC→GAT)	plcB →	phospholipase C
28.493	C→A	A283E (GCG→GAG)	plcB →	phospholipase C
28.497	C→T	R284R (CGC→CGT)	plcB →	phospholipase C
28.633	T→C	D7D (GAT→GAC)	PA0027 →	hypothetical protein
28.639	C→T	A9A (GCC→GCT)	PA0027 →	hypothetical protein
28.667	A→G	I19V (ATC→GTC)	PA0027 →	hypothetical protein
28.671	T→C	V20A (GTC→GCC)	PA0027 →	hypothetical protein
28.673	C→T	L21F (CTC→TTC)	PA0027 →	hypothetical protein
28.758	G→A	R49K (AGA→AAA)	PA0027 →	hypothetical protein
28.763	A→G	I51V (ATC→GTC)	PA0027 →	hypothetical protein
28.769	T→C	L53L (TTG→CTG)	PA0027 →	hypothetical protein
28.784	C→T	L58L (CTG→TTG)	PA0027 →	hypothetical protein
28.855	G→A	A81A (GCG→GCA)	PA0027 →	hypothetical protein
29.194	G→C	V194V (GTG→GTC)	PA0027 →	hypothetical protein
29.218	T→C	A202A (GCT→GCC)	PA0027 →	hypothetical protein
29.398	T→G	D262E (GAT→GAG)	PA0027 →	hypothetical protein
29.602	C→T	D330D (GAC→GAT)	PA0027 →	hypothetical protein
30.022	G→C	V43L (GTT→CTT)	PA0028 →	hypothetical protein
30.111	G→T	P72P (CCG→CCT)	PA0028 →	hypothetical protein
30.116	T→C	V74A (GTG→GCG)	PA0028 →	hypothetical protein
30.486	G→T	P197P (CCG→CCT)	PA0028 →	hypothetical protein
30.782	C→T	R425H (CGC→CAC)	PA0029 ←	sulfate transporter
31.334	C→T	S241N (AGT→AAT)	PA0029 ←	sulfate transporter
31.906	C→T	E50E (GAG→GAA)	PA0029 ←	sulfate transporter
32.951	T→G	A11A (GCA→GCC)	PA0030 ←	hypothetical protein
32.987	G→A	intergenic (‑4/+13)	PA0030 ← / ← betC	hypothetical protein/choline sulfatase
33.075	A→G	D479D (GAT→GAC)	betC ←	choline sulfatase
33.111	T→C	G467G (GGA→GGG)	betC ←	choline sulfatase
33.264	T→C	E416E (GAA→GAG)	betC ←	choline sulfatase
33.273	A→G	D413D (GAT→GAC)	betC ←	choline sulfatase
33.411	G→A	D367D (GAC→GAT)	betC ←	choline sulfatase
33.683	T→C	K277E (AAA→GAA)	betC ←	choline sulfatase
34.284	A→G	A76A (GCT→GCC)	betC ←	choline sulfatase
34.314	T→C	L66L (TTA→TTG)	betC ←	choline sulfatase
34.371	T→C	A47A (GCA→GCG)	betC ←	choline sulfatase
34.689	A→G	Q22Q (CAA→CAG)	PA0032 →	transcriptional regulator
34.716	A→G	E31E (GAA→GAG)	PA0032 →	transcriptional regulator
34.767	A→G	K48K (AAA→AAG)	PA0032 →	transcriptional regulator
34.797	T→C	V58V (GTT→GTC)	PA0032 →	transcriptional regulator
34.833	T→C	L70L (CTT→CTC)	PA0032 →	transcriptional regulator
34.944	T→C	A107A (GCT→GCC)	PA0032 →	transcriptional regulator
34.98	T→C	H119H (CAT→CAC)	PA0032 →	transcriptional regulator
34.995	C→T	H124H (CAC→CAT)	PA0032 →	transcriptional regulator
35.145	G→C	R174R (CGG→CGC)	PA0032 →	transcriptional regulator
35.18	C→T	A186V (GCG→GTG)	PA0032 →	transcriptional regulator
35.508	A→G	L295L (CTA→CTG)	PA0032 →	transcriptional regulator
35.728	G→A	A60A (GCG→GCA)	PA0032a →	DOPA 4,5‑dioxygenase
36.416	A→G	N162N (AAT→AAC)	PA0034 ←	two‑component response regulator
36.629	T→G	R91R (CGA→CGC)	PA0034 ←	two‑component response regulator
37.306	C→T	A196A (GCG→GCA)	trpA ←	tryptophan synthase subunit alpha
37.321	T→C	E191E (GAA→GAG)	trpA ←	tryptophan synthase subunit alpha
37.393	T→G	L167L (CTA→CTC)	trpA ←	tryptophan synthase subunit alpha
37.452	T→G	I148L (ATC→CTC)	trpA ←	tryptophan synthase subunit alpha
37.473	G→C	H141D (CAC→GAC)	trpA ←	tryptophan synthase subunit alpha
37.528	T→C	G122G (GGA→GGG)	trpA ←	tryptophan synthase subunit alpha
37.549	G→A	I115I (ATC→ATT)	trpA ←	tryptophan synthase subunit alpha
37.675	G→T	D73E (GAC→GAA)	trpA ←	tryptophan synthase subunit alpha
37.678	C→G	L72L (CTG→CTC)	trpA ←	tryptophan synthase subunit alpha
38.037	T→C	A354A (GCA→GCG)	trpB ←	tryptophan synthase subunit beta
38.475	G→A	R208R (CGC→CGT)	trpB ←	tryptophan synthase subunit beta
38.532	G→A	S189S (AGC→AGT)	trpB ←	tryptophan synthase subunit beta
38.553	G→A	D182D (GAC→GAT)	trpB ←	tryptophan synthase subunit beta
38.724	A→G	T125T (ACT→ACC)	trpB ←	tryptophan synthase subunit beta
38.919	T→C	R60R (CGA→CGG)	trpB ←	tryptophan synthase subunit beta
38.922	A→G	G59G (GGT→GGC)	trpB ←	tryptophan synthase subunit beta
39.172	2 bp→CA	intergenic (‑74/‑29)	trpB ← / → trpI	tryptophan synthase subunit beta/HTH‑type transcriptional regulator TrpI
39.545	A→G	Q115R (CAG→CGG)	trpI →	HTH‑type transcriptional regulator TrpI
39.934	C→G	P245A (CCG→GCG)	trpI →	HTH‑type transcriptional regulator TrpI
40.026	A→G	A275A (GCA→GCG)	trpI →	HTH‑type transcriptional regulator TrpI
40.032	C→G	L277L (CTC→CTG)	trpI →	HTH‑type transcriptional regulator TrpI
40.88	T→G	intergenic (+64/‑233)	PA0039 → / → PA0040	hypothetical protein/hypothetical protein
40.932	A→G	intergenic (+116/‑181)	PA0039 → / → PA0040	hypothetical protein/hypothetical protein
40.957	A→C	intergenic (+141/‑156)	PA0039 → / → PA0040	hypothetical protein/hypothetical protein
41.007	C→T	intergenic (+191/‑106)	PA0039 → / → PA0040	hypothetical protein/hypothetical protein
41.309	G→A	G66D (GGC→GAC)	PA0040 →	hypothetical protein
41.349	A→G	E79E (GAA→GAG)	PA0040 →	hypothetical protein
41.385	G→A	Q91Q (CAG→CAA)	PA0040 →	hypothetical protein
41.599	A→G	T163A (ACG→GCG)	PA0040 →	hypothetical protein
41.622	C→T	T170T (ACC→ACT)	PA0040 →	hypothetical protein
42.417	G→A	Q435Q (CAG→CAA)	PA0040 →	hypothetical protein
44.145	C→G	A411G (GCC→GGC)	PA0041 →	hemagglutinin
44.149	G→A	G412G (GGG→GGA)	PA0041 →	hemagglutinin
44.317	T→C	D468D (GAT→GAC)	PA0041 →	hemagglutinin
44.392	C→T	S493S (AGC→AGT)	PA0041 →	hemagglutinin
44.449	T→C	A512A (GCT→GCC)	PA0041 →	hemagglutinin
44.458	T→C	G515G (GGT→GGC)	PA0041 →	hemagglutinin
44.67	A→G	N586S (AAC→AGC)	PA0041 →	hemagglutinin
44.89	C→T	V659V (GTC→GTT)	PA0041 →	hemagglutinin
44.953	G→A	A680A (GCG→GCA)	PA0041 →	hemagglutinin
45.349	T→G	G812G (GGT→GGG)	PA0041 →	hemagglutinin
45.566	C→A	Q885K (CAG→AAG)	PA0041 →	hemagglutinin
45.64	A→G	V909V (GTA→GTG)	PA0041 →	hemagglutinin
45.728	G→A	V939I (GTC→ATC)	PA0041 →	hemagglutinin
45.794	A→G	I961V (ATC→GTC)	PA0041 →	hemagglutinin
46.044	C→G	A1044G (GCC→GGC)	PA0041 →	hemagglutinin
46.216	G→C	S1101S (TCG→TCC)	PA0041 →	hemagglutinin
46.321	C→G	V1136V (GTC→GTG)	PA0041 →	hemagglutinin
46.936	G→C	A1341A (GCG→GCC)	PA0041 →	hemagglutinin
48.338	T→C	L1809L (TTG→CTG)	PA0041 →	hemagglutinin
48.786	A→G	D1958G (GAC→GGC)	PA0041 →	hemagglutinin
48.793	G→C	A1960A (GCG→GCC)	PA0041 →	hemagglutinin
49.105	T→C	S2064S (AGT→AGC)	PA0041 →	hemagglutinin
49.171	C→T	T2086T (ACC→ACT)	PA0041 →	hemagglutinin
49.309	C→T	I2132I (ATC→ATT)	PA0041 →	hemagglutinin
49.609	T→C	V2232V (GTT→GTC)	PA0041 →	hemagglutinin
49.639	T→C	G2242G (GGT→GGC)	PA0041 →	hemagglutinin
49.672	T→C	F2253F (TTT→TTC)	PA0041 →	hemagglutinin
49.732	T→C	G2273G (GGT→GGC)	PA0041 →	hemagglutinin
49.77	C→T	A2286V (GCC→GTC)	PA0041 →	hemagglutinin
49.962	T→G	L2350R (CTG→CGG)	PA0041 →	hemagglutinin
50.019	A→C	D2369A (GAT→GCT)	PA0041 →	hemagglutinin
50.191	T→G	G2426G (GGT→GGG)	PA0041 →	hemagglutinin
50.197	C→T	G2428G (GGC→GGT)	PA0041 →	hemagglutinin
50.239	C→G	V2442V (GTC→GTG)	PA0041 →	hemagglutinin
50.56	A→G	V2549V (GTA→GTG)	PA0041 →	hemagglutinin
50.617	A→G	E2568E (GAA→GAG)	PA0041 →	hemagglutinin
50.716	C→T	S2601S (AGC→AGT)	PA0041 →	hemagglutinin
50.809	C→A	L2632L (CTC→CTA)	PA0041 →	hemagglutinin
50.842	C→T	S2643S (AGC→AGT)	PA0041 →	hemagglutinin
50.872	C→G	G2653G (GGC→GGG)	PA0041 →	hemagglutinin
50.879	T→C	L2656L (TTG→CTC)	PA0041 →	hemagglutinin
50.881	G→C	L2656L (TTG→CTC)	PA0041 →	hemagglutinin
50.883	2 bp→GC	coding (7970‑7971/10608 nt)	PA0041 →	hemagglutinin
50.887	G→A	A2658A (GCG→GCA)	PA0041 →	hemagglutinin
50.897	A→G	T2662A (ACC→GCC)	PA0041 →	hemagglutinin
50.921	G→A	A2670T (GCC→ACC)	PA0041 →	hemagglutinin
51.571	A→G	V2886V (GTA→GTG)	PA0041 →	hemagglutinin
52.567	G→A	K3218K (AAG→AAA)	PA0041 →	hemagglutinin
52.789	T→C	N3292N (AAT→AAC)	PA0041 →	hemagglutinin
52.792	T→C	V3293V (GTT→GTC)	PA0041 →	hemagglutinin
52.855	T→C	G3314G (GGT→GGC)	PA0041 →	hemagglutinin
52.891	A→G	L3326L (CTA→CTG)	PA0041 →	hemagglutinin
52.958	A→T	T3349S (ACG→TCG)	PA0041 →	hemagglutinin
53.071	A→G	G3386G (GGA→GGG)	PA0041 →	hemagglutinin
54.095	T→C	intergenic (+574/‑26)	PA0041 → / → PA0041a	hemagglutinin/transposase
54.489	A→G	E123E (GAA→GAG)	PA0041a →	transposase
54.492	G→T	L124L (CTG→CTT)	PA0041a →	transposase
56.185	G→A	intergenic (+1363/‑361)	PA0041a → / → PA0042	transposase/hypothetical protein
56.2	Δ1 bp	intergenic (+1378/‑346)	PA0041a → / → PA0042	transposase/hypothetical protein
56.214	G→A	intergenic (+1392/‑332)	PA0041a → / → PA0042	transposase/hypothetical protein
56.27	A→G	intergenic (+1448/‑276)	PA0041a → / → PA0042	transposase/hypothetical protein
56.273	C→T	intergenic (+1451/‑273)	PA0041a → / → PA0042	transposase/hypothetical protein
56.287	2 bp→TA	intergenic (+1465/‑258)	PA0041a → / → PA0042	transposase/hypothetical protein
56.29	2 bp→GG	intergenic (+1468/‑255)	PA0041a → / → PA0042	transposase/hypothetical protein
56.334	C→T	intergenic (+1512/‑212)	PA0041a → / → PA0042	transposase/hypothetical protein
56.339	2 bp→AA	intergenic (+1517/‑206)	PA0041a → / → PA0042	transposase/hypothetical protein
56.375	G→A	intergenic (+1553/‑171)	PA0041a → / → PA0042	transposase/hypothetical protein
56.398	C→G	intergenic (+1576/‑148)	PA0041a → / → PA0042	transposase/hypothetical protein
56.543	C→A	intergenic (+1721/‑3)	PA0041a → / → PA0042	transposase/hypothetical protein
56.589	T→C	V15A (GTG→GCG)	PA0042 →	hypothetical protein
56.677	T→C	D44D (GAT→GAC)	PA0042 →	hypothetical protein
56.946	G→A	intergenic (+5/+266)	PA0042 → / ← PA0043	hypothetical protein/hypothetical protein
56.952	C→T	intergenic (+11/+260)	PA0042 → / ← PA0043	hypothetical protein/hypothetical protein
56.97	C→T	intergenic (+29/+242)	PA0042 → / ← PA0043	hypothetical protein/hypothetical protein
57.027	A→G	intergenic (+86/+185)	PA0042 → / ← PA0043	hypothetical protein/hypothetical protein
57.104	Δ4 bp	intergenic (+163/+105)	PA0042 → / ← PA0043	hypothetical protein/hypothetical protein
57.109	Δ2 bp	intergenic (+168/+102)	PA0042 → / ← PA0043	hypothetical protein/hypothetical protein
57.169	T→C	intergenic (+228/+43)	PA0042 → / ← PA0043	hypothetical protein/hypothetical protein
57.189	C→T	intergenic (+248/+23)	PA0042 → / ← PA0043	hypothetical protein/hypothetical protein
57.196	A→G	intergenic (+255/+16)	PA0042 → / ← PA0043	hypothetical protein/hypothetical protein
57.217	G→A	L460L (CTG→TTG)	PA0043 ←	hypothetical protein
57.263	T→C	L444L (CTA→CTG)	PA0043 ←	hypothetical protein
57.442	G→A	L385L (CTG→TTG)	PA0043 ←	hypothetical protein
57.452	G→A	Y381Y (TAC→TAT)	PA0043 ←	hypothetical protein
57.464	A→G	D377D (GAT→GAC)	PA0043 ←	hypothetical protein
57.509	G→A	S362S (AGC→AGT)	PA0043 ←	hypothetical protein
57.527	G→A	R356R (CGC→CGT)	PA0043 ←	hypothetical protein
57.532	G→T	L355M (CTG→ATG)	PA0043 ←	hypothetical protein
57.668	T→C	E309E (GAA→GAG)	PA0043 ←	hypothetical protein
58.274	C→T	A107A (GCG→GCA)	PA0043 ←	hypothetical protein
58.295	C→G	L100L (CTG→CTC)	PA0043 ←	hypothetical protein
58.538	T→C	A19A (GCA→GCG)	PA0043 ←	hypothetical protein
58.585	A→G	W4R (TGG→CGG)	PA0043 ←	hypothetical protein
58.592	Δ1 bp	coding (3/1383 nt)	PA0043 ←	hypothetical protein
58.842	C→T	A19A (GCC→GCT)	exoT →	exoenzyme T
58.962	T→C	A59A (GCT→GCC)	exoT →	exoenzyme T
59.032	G→T	A83S (GCC→TCC)	exoT →	exoenzyme T
59.085	T→G	S100S (TCT→TCG)	exoT →	exoenzyme T
59.189	C→T	A135V (GCG→GTG)	exoT →	exoenzyme T
59.226	T→C	A147A (GCT→GCC)	exoT →	exoenzyme T
59.232	A→C	R149R (CGA→CGC)	exoT →	exoenzyme T
59.982	T→C	S399S (AGT→AGC)	exoT →	exoenzyme T
60.205	A→G	intergenic (+46/‑451)	exoT → / → PA0045	exoenzyme T/hypothetical protein
60.245	2 bp→GG	intergenic (+86/‑410)	exoT → / → PA0045	exoenzyme T/hypothetical protein
60.272	2 bp→GC	intergenic (+113/‑383)	exoT → / → PA0045	exoenzyme T/hypothetical protein
60.278	A→G	intergenic (+119/‑378)	exoT → / → PA0045	exoenzyme T/hypothetical protein
60.283	C→T	intergenic (+124/‑373)	exoT → / → PA0045	exoenzyme T/hypothetical protein
60.287	T→C	intergenic (+128/‑369)	exoT → / → PA0045	exoenzyme T/hypothetical protein
60.291	A→G	intergenic (+132/‑365)	exoT → / → PA0045	exoenzyme T/hypothetical protein
60.414	G→A	intergenic (+255/‑242)	exoT → / → PA0045	exoenzyme T/hypothetical protein
60.445	G→C	intergenic (+286/‑211)	exoT → / → PA0045	exoenzyme T/hypothetical protein
60.46	Δ1 bp	intergenic (+301/‑196)	exoT → / → PA0045	exoenzyme T/hypothetical protein
60.606	T→G	intergenic (+447/‑50)	exoT → / → PA0045	exoenzyme T/hypothetical protein
60.784	A→C	P43P (CCA→CCC)	PA0045 →	hypothetical protein
61.033	C→T	D126D (GAC→GAT)	PA0045 →	hypothetical protein
61.078	T→C	F141F (TTT→TTC)	PA0045 →	hypothetical protein
61.087	C→T	L144L (CTC→CTT)	PA0045 →	hypothetical protein
61.318	C→G	G221G (GGC→GGG)	PA0045 →	hypothetical protein
61.57	G→A	V66V (GTG→GTA)	PA0046 →	hypothetical protein
61.75	T→G	intergenic (+24/‑129)	PA0046 → / → PA0047	hypothetical protein/hypothetical protein
61.809	T→C	intergenic (+83/‑70)	PA0046 → / → PA0047	hypothetical protein/hypothetical protein
61.944	G→A	V22V (GTG→GTA)	PA0047 →	hypothetical protein
62.313	T→C	S145S (AGT→AGC)	PA0047 →	hypothetical protein
62.361	C→G	P161P (CCC→CCG)	PA0047 →	hypothetical protein
62.415	T→C	E124E (GAA→GAG)	PA0048 ←	transcriptional regulator
62.708	T→C	I27V (ATC→GTC)	PA0048 ←	transcriptional regulator
62.806	A→G	intergenic (‑20/+262)	PA0048 ← / ← PA0049	transcriptional regulator/hypothetical protein
62.869	C→G	intergenic (‑83/+199)	PA0048 ← / ← PA0049	transcriptional regulator/hypothetical protein
62.876	C→T	intergenic (‑90/+192)	PA0048 ← / ← PA0049	transcriptional regulator/hypothetical protein
62.973	G→T	intergenic (‑187/+95)	PA0048 ← / ← PA0049	transcriptional regulator/hypothetical protein
62.986	C→T	intergenic (‑200/+82)	PA0048 ← / ← PA0049	transcriptional regulator/hypothetical protein
63.018	C→T	intergenic (‑232/+50)	PA0048 ← / ← PA0049	transcriptional regulator/hypothetical protein
63.041	T→A	intergenic (‑255/+27)	PA0048 ← / ← PA0049	transcriptional regulator/hypothetical protein
63.158	G→A	Y524Y (TAC→TAT)	PA0049 ←	hypothetical protein
63.242	G→T	V496V (GTC→GTA)	PA0049 ←	hypothetical protein
63.407	T→C	G441G (GGA→GGG)	PA0049 ←	hypothetical protein
63.496	C→T	A412T (GCG→ACG)	PA0049 ←	hypothetical protein
63.539	A→G	T397T (ACT→ACC)	PA0049 ←	hypothetical protein
64.139	T→C	P197P (CCA→CCG)	PA0049 ←	hypothetical protein
64.193	T→C	A179A (GCA→GCG)	PA0049 ←	hypothetical protein
64.69	T→C	T14A (ACC→GCC)	PA0049 ←	hypothetical protein
65.062	G→T	intergenic (‑333/‑277)	PA0049 ← / → PA0050	hypothetical protein/hypothetical protein
65.82	A→G	intergenic (+341/‑483)	PA0050 → / → phzH	hypothetical protein/phenazine‑modifying protein
66.066	C→A	intergenic (+587/‑237)	PA0050 → / → phzH	hypothetical protein/phenazine‑modifying protein
66.084	G→A	intergenic (+605/‑219)	PA0050 → / → phzH	hypothetical protein/phenazine‑modifying protein
66.227	+T	intergenic (+748/‑76)	PA0050 → / → phzH	hypothetical protein/phenazine‑modifying protein
66.29	T→G	intergenic (+811/‑13)	PA0050 → / → phzH	hypothetical protein/phenazine‑modifying protein
66.971	C→T	Y223Y (TAC→TAT)	phzH →	phenazine‑modifying protein
66.98	G→A	V226V (GTG→GTA)	phzH →	phenazine‑modifying protein
67.056	G→T	A252S (GCG→TCG)	phzH →	phenazine‑modifying protein
67.175	G→A	S291S (TCG→TCA)	phzH →	phenazine‑modifying protein
67.544	G→A	P414P (CCG→CCA)	phzH →	phenazine‑modifying protein
67.984	T→C	V561A (GTG→GCG)	phzH →	phenazine‑modifying protein
68.341	G→C	T92T (ACC→ACG)	PA0052 ←	hypothetical protein
68.353	A→T	G88G (GGT→GGA)	PA0052 ←	hypothetical protein
68.395	G→A	L74L (CTC→CTT)	PA0052 ←	hypothetical protein
68.482	G→A	L45L (CTC→CTT)	PA0052 ←	hypothetical protein
68.639	A→G	intergenic (‑23/+904)	PA0052 ← / ← PA0054	hypothetical protein/RNA 2'‑phosphotransferase‑like protein
68.712	825 bp→107 bp	intergenic (‑96/+7)	PA0052 ← / ← PA0054	hypothetical protein/RNA 2'‑phosphotransferase‑like protein
69.627	A→G	H155H (CAT→CAC)	PA0054 ←	RNA 2'‑phosphotransferase‑like protein
70.706	G→A	A306V (GCG→GTG)	PA0056 ←	transcriptional regulator
71.422	C→T	P67P (CCG→CCA)	PA0056 ←	transcriptional regulator
71.614	G→A	R3R (CGC→CGT)	PA0056 ←	transcriptional regulator
71.783	G→T	G18G (GGG→GGT)	PA0057 →	hypothetical protein
72.841	T→C	G54G (GGT→GGC)	PA0058 →	hypothetical protein
73.401	A→G	intergenic (+17/‑67)	PA0058 → / → osmC	hypothetical protein/osmotically inducible protein OsmC
73.698	C→T	G77G (GGC→GGT)	osmC →	osmotically inducible protein OsmC
74.735	T→C	intergenic (‑19/+38)	PA0061 ← / ← PA0062	hypothetical protein/hypothetical protein
74.791	C→T	G133G (GGG→GGA)	PA0062 ←	hypothetical protein
75.861	A→G	D194G (GAC→GGC)	PA0063 →	hypothetical protein
76.05	C→T	A257V (GCG→GTG)	PA0063 →	hypothetical protein
76.297	C→A	R339R (CGC→CGA)	PA0063 →	hypothetical protein
76.706	A→G	L232L (TTG→CTG)	PA0064 ←	hypothetical protein
77.241	A→G	I53I (ATT→ATC)	PA0064 ←	hypothetical protein
77.271	T→C	V43V (GTA→GTG)	PA0064 ←	hypothetical protein
77.388	G→A	N4N (AAC→AAT)	PA0064 ←	hypothetical protein
77.651	C→G	E149D (GAG→GAC)	PA0065 ←	5'‑nucleotidase
78.085	C→T	A5T (GCG→ACG)	PA0065 ←	5'‑nucleotidase
78.155	C→T	A160T (GCC→ACC)	PA0066 ←	hypothetical protein
78.278	C→G	E119Q (GAA→CAA)	PA0066 ←	hypothetical protein
78.973	C→T	Y88Y (TAC→TAT)	prlC →	oligopeptidase A
78.982	C→T	C91C (TGC→TGT)	prlC →	oligopeptidase A
79.333	C→T	G208G (GGC→GGT)	prlC →	oligopeptidase A
79.508	T→C	L267L (TTG→CTG)	prlC →	oligopeptidase A
80.041	A→G	L444L (CTA→CTG)	prlC →	oligopeptidase A
80.286	T→A	V526E (GTG→GAG)	prlC →	oligopeptidase A
80.468	C→T	P587S (CCG→TCG)	prlC →	oligopeptidase A
83.656	C→T	Q479Q (CAG→CAA)	PA0071 ←	hypothetical protein
83.965	T→C	Q376Q (CAA→CAG)	PA0071 ←	hypothetical protein
84.604	T→C	G163G (GGA→GGG)	PA0071 ←	hypothetical protein
85.057	G→A	G12G (GGC→GGT)	PA0071 ←	hypothetical protein
85.385	C→G	R300R (CGG→CGC)	PA0072 ←	hypothetical protein
85.646	T→C	G213G (GGA→GGG)	PA0072 ←	hypothetical protein
85.934	G→A	A117A (GCC→GCT)	PA0072 ←	hypothetical protein
86.33	C→T	R225H (CGC→CAC)	PA0073 ←	ABC transporter ATP‑binding protein
86.527	G→A	A159A (GCC→GCT)	PA0073 ←	ABC transporter ATP‑binding protein
86.56	T→C	L148L (CTA→CTG)	PA0073 ←	ABC transporter ATP‑binding protein
86.583	G→A	L141L (CTG→TTG)	PA0073 ←	ABC transporter ATP‑binding protein
87.228	T→C	V957V (GTA→GTG)	ppkA ←	serine/threonine protein kinase PpkA
88.647	A→G	A484A (GCT→GCC)	ppkA ←	serine/threonine protein kinase PpkA
88.833	C→G	T422T (ACG→ACC)	ppkA ←	serine/threonine protein kinase PpkA
89.336	A→G	L255L (TTG→CTG)	ppkA ←	serine/threonine protein kinase PpkA
89.349	G→T	P250P (CCC→CCA)	ppkA ←	serine/threonine protein kinase PpkA
89.469	G→A	D210D (GAC→GAT)	ppkA ←	serine/threonine protein kinase PpkA
89.697	G→A	N134N (AAC→AAT)	ppkA ←	serine/threonine protein kinase PpkA
89.715	G→T	R128R (CGC→CGA)	ppkA ←	serine/threonine protein kinase PpkA
89.776	G→A	A108V (GCC→GTC)	ppkA ←	serine/threonine protein kinase PpkA
89.785	T→A	Q105L (CAG→CTG)	ppkA ←	serine/threonine protein kinase PpkA
89.97	C→T	L43L (CTG→CTA)	ppkA ←	serine/threonine protein kinase PpkA
90.562	A→G	A91A (GCT→GCC)	pppA ←	serine/threonine phosphatase
90.735	C→A	A34S (GCG→TCG)	pppA ←	serine/threonine phosphatase
90.739	G→T	P32P (CCC→CCA)	pppA ←	serine/threonine phosphatase
91.396	C→T	E43E (GAG→GAA)	PA0076 ←	hypothetical protein
91.91	T→C	T973A (ACG→GCG)	icmF1 ←	type VI secretion protein IcmF
91.914	T→C	Q971Q (CAA→CAG)	icmF1 ←	type VI secretion protein IcmF
91.956	C→T	A957A (GCG→GCA)	icmF1 ←	type VI secretion protein IcmF
92.709	C→T	G706G (GGG→GGA)	icmF1 ←	type VI secretion protein IcmF
93.72	C→T	K369K (AAG→AAA)	icmF1 ←	type VI secretion protein IcmF
94.59	C→T	A79A (GCG→GCA)	icmF1 ←	type VI secretion protein IcmF
94.608	G→C	L73L (CTC→CTG)	icmF1 ←	type VI secretion protein IcmF
94.709	A→G	L40L (TTG→CTG)	icmF1 ←	type VI secretion protein IcmF
94.934	A→G	intergenic (‑108/+114)	icmF1 ← / ← PA0078	type VI secretion protein IcmF/hypothetical protein
95.117	A→G	N427N (AAT→AAC)	PA0078 ←	hypothetical protein
95.121	G→C	T426S (ACC→AGC)	PA0078 ←	hypothetical protein
95.438	T→C	R320R (CGA→CGG)	PA0078 ←	hypothetical protein
95.486	C→T	E304E (GAG→GAA)	PA0078 ←	hypothetical protein
95.918	G→A	G160G (GGC→GGT)	PA0078 ←	hypothetical protein
96.044	T→C	E118E (GAA→GAG)	PA0078 ←	hypothetical protein
97.07	G→T	A223A (GCC→GCA)	PA0079 ←	hypothetical protein
97.169	T→C	V190V (GTA→GTG)	PA0079 ←	hypothetical protein
97.31	T→C	P143P (CCA→CCG)	PA0079 ←	hypothetical protein
97.313	C→G	A142A (GCG→GCC)	PA0079 ←	hypothetical protein
97.331	G→A	A136A (GCC→GCT)	PA0079 ←	hypothetical protein
97.457	A→G	R94R (CGT→CGC)	PA0079 ←	hypothetical protein
97.937	C→A	E94D (GAG→GAT)	PA0080 ←	hypothetical protein
98.29	T→C	E489E (GAA→GAG)	fha1 ←	Fha domain‑containing protein
99.888	A→G	intergenic (‑132/‑236)	fha1 ← / → PA0082	Fha domain‑containing protein/hypothetical protein
100.027	A→G	intergenic (‑271/‑97)	fha1 ← / → PA0082	Fha domain‑containing protein/hypothetical protein
100.273	G→A	E50E (GAG→GAA)	PA0082 →	hypothetical protein
100.276	G→A	P51P (CCG→CCA)	PA0082 →	hypothetical protein
100.454	T→C	L111L (TTG→CTG)	PA0082 →	hypothetical protein
100.606	C→T	A161A (GCC→GCT)	PA0082 →	hypothetical protein
100.714	T→A	D197E (GAT→GAA)	PA0082 →	hypothetical protein
100.722	A→T	Q200L (CAG→CTG)	PA0082 →	hypothetical protein
100.906	T→C	G261G (GGT→GGC)	PA0082 →	hypothetical protein
100.993	T→C	D290D (GAT→GAC)	PA0082 →	hypothetical protein
101.032	T→C	S303S (AGT→AGC)	PA0082 →	hypothetical protein
101.325	C→T	L27L (CTG→TTG)	PA0083 →	hypothetical protein
101.432	C→T	F62F (TTC→TTT)	PA0083 →	hypothetical protein
101.997	C→A	L74I (CTT→ATC)	PA0084 →	hypothetical protein
101.999	T→C	L74I (CTT→ATC)	PA0084 →	hypothetical protein
102.359	C→T	I194I (ATC→ATT)	PA0084 →	hypothetical protein
103.124	G→A	P449P (CCG→CCA)	PA0084 →	hypothetical protein
103.901	A→G	intergenic (+63/‑105)	hcp1 → / → PA0086	protein secretion apparatus assembly protein/hypothetical protein
104.452	G→A	A149A (GCG→GCA)	PA0086 →	hypothetical protein
104.467	T→G	G154G (GGT→GGG)	PA0086 →	hypothetical protein
104.54	G→T	V179F (GTC→TTC)	PA0086 →	hypothetical protein
104.617	T→C	D204D (GAT→GAC)	PA0086 →	hypothetical protein
104.731	A→G	G242G (GGA→GGG)	PA0086 →	hypothetical protein
105.686	A→G	I110V (ATC→GTC)	PA0088 →	hypothetical protein
106.279	A→G	A307A (GCA→GCG)	PA0088 →	hypothetical protein
106.522	A→C	R388S (AGA→AGC)	PA0088 →	hypothetical protein
107.595	C→G	A138A (GCC→GCG)	PA0089 →	hypothetical protein
108.451	T→C	R77R (CGT→CGC)	clpV1 →	secretion protein ClpV1
108.832	C→T	R204R (CGC→CGT)	clpV1 →	secretion protein ClpV1
108.858	G→A	G213E (GGG→GAG)	clpV1 →	secretion protein ClpV1
109.186	C→A	G322G (GGC→GGA)	clpV1 →	secretion protein ClpV1
109.249	A→G	A343A (GCA→GCG)	clpV1 →	secretion protein ClpV1
109.369	C→T	G383G (GGC→GGT)	clpV1 →	secretion protein ClpV1
109.397	C→A	Q393K (CAG→AAG)	clpV1 →	secretion protein ClpV1
109.564	T→G	R448R (CGT→CGG)	clpV1 →	secretion protein ClpV1
109.685	G→T	A489S (GCC→TCC)	clpV1 →	secretion protein ClpV1
109.78	T→C	D520D (GAT→GAC)	clpV1 →	secretion protein ClpV1
109.812	T→C	V531A (GTG→GCG)	clpV1 →	secretion protein ClpV1
109.843	G→A	L541L (CTG→CTA)	clpV1 →	secretion protein ClpV1
109.861	G→A	E547E (GAG→GAA)	clpV1 →	secretion protein ClpV1
109.96	C→A	G580G (GGC→GGA)	clpV1 →	secretion protein ClpV1
110.17	A→G	A650A (GCA→GCG)	clpV1 →	secretion protein ClpV1
111.345	A→G	N124D (AAC→GAC)	vgrG1 →	type VI secretion system protein VgrG
111.461	A→G	E162E (GAA→GAG)	vgrG1 →	type VI secretion system protein VgrG
111.544	G→C	G190A (GGT→GCT)	vgrG1 →	type VI secretion system protein VgrG
112.07	G→A	R365R (CGG→CGA)	vgrG1 →	type VI secretion system protein VgrG
112.614	T→C	L547L (TTG→CTG)	vgrG1 →	type VI secretion system protein VgrG
112.802	C→T	D609D (GAC→GAT)	vgrG1 →	type VI secretion system protein VgrG
112.981	Δ1 bp	intergenic (+74/+41)	vgrG1 → / ← PA0092	type VI secretion system protein VgrG/hypothetical protein
113.07	G→A	Y79Y (TAC→TAT)	PA0092 ←	hypothetical protein
113.22	A→G	S29S (TCT→TCC)	PA0092 ←	hypothetical protein
113.96	G→C	G212G (GGC→GGG)	PA0093 ←	hypothetical protein
113.975	C→G	V207F (GTG→TTC)	PA0093 ←	hypothetical protein
113.977	2 bp→AG	coding (618‑619/1293 nt)	PA0093 ←	hypothetical protein
113.981	2 bp→GG	coding (614‑615/1293 nt)	PA0093 ←	hypothetical protein
114.029	T→A	L189L (CTA→CTT)	PA0093 ←	hypothetical protein
114.067	G→A	L177L (CTG→TTG)	PA0093 ←	hypothetical protein
114.127	T→C	N157D (AAC→GAC)	PA0093 ←	hypothetical protein
114.149	C→T	A149A (GCG→GCA)	PA0093 ←	hypothetical protein
114.209	C→G	A129A (GCG→GCC)	PA0093 ←	hypothetical protein
114.284	A→G	V104V (GTT→GTC)	PA0093 ←	hypothetical protein
114.437	A→G	G53G (GGT→GGC)	PA0093 ←	hypothetical protein
114.863	G→A	N61N (AAC→AAT)	PA0094 ←	hypothetical protein
114.866	T→C	E60E (GAA→GAG)	PA0094 ←	hypothetical protein
114.92	A→G	R42R (CGT→CGC)	PA0094 ←	hypothetical protein
115.976	G→A	S226S (TCG→TCA)	PA0095 →	hypothetical protein
116.132	T→C	R278R (CGT→CGC)	PA0095 →	hypothetical protein
116.444	G→A	E382E (GAG→GAA)	PA0095 →	hypothetical protein
116.471	C→G	V391V (GTC→GTG)	PA0095 →	hypothetical protein
116.48	C→T	H394H (CAC→CAT)	PA0095 →	hypothetical protein
116.492	T→C	D398D (GAT→GAC)	PA0095 →	hypothetical protein
116.507	G→C	S403S (TCG→TCC)	PA0095 →	hypothetical protein
116.531	T→G	I411M (ATT→ATG)	PA0095 →	hypothetical protein
116.537	G→C	V413V (GTG→GTC)	PA0095 →	hypothetical protein
116.552	C→G	A418A (GCC→GCG)	PA0095 →	hypothetical protein
116.567	T→C	G423G (GGT→GGC)	PA0095 →	hypothetical protein
116.573	G→C	M425I (ATG→ATC)	PA0095 →	hypothetical protein
116.812	A→G	K505R (AAG→AGG)	PA0095 →	hypothetical protein
118.563	C→T	G211G (GGC→GGT)	PA0097 →	hypothetical protein
118.767	C→G	A279A (GCC→GCG)	PA0097 →	hypothetical protein
120.026	T→C	G300G (GGT→GGC)	PA0098 →	3‑oxoacyl‑ACP synthase
120.11	T→C	D328D (GAT→GAC)	PA0098 →	3‑oxoacyl‑ACP synthase
120.216	A→G	N18S (AAC→AGC)	PA0099 →	hypothetical protein
120.706	C→T	G181G (GGC→GGT)	PA0099 →	hypothetical protein
121.776	C→G	T144S (ACC→AGC)	PA0100 →	hypothetical protein
122.529	A→C	G94G (GGA→GGC)	PA0101 →	hypothetical protein
122.541	C→T	A98A (GCC→GCT)	PA0101 →	hypothetical protein
122.987	C→A	A247D (GCC→GAC)	PA0101 →	hypothetical protein
123.16	C→T	L305L (CTG→TTG)	PA0101 →	hypothetical protein
123.182	C→T	A312V (GCC→GTC)	PA0101 →	hypothetical protein
123.218	T→C	L324P (CTC→CCC)	PA0101 →	hypothetical protein
123.312	T→C	R355R (CGT→CGC)	PA0101 →	hypothetical protein
123.348	G→T	P367P (CCG→CCT)	PA0101 →	hypothetical protein
123.362	G→A	R372H (CGC→CAC)	PA0101 →	hypothetical protein
123.636	T→C	intergenic (+141/‑235)	PA0101 → / → PA0102	hypothetical protein/carbonic anhydrase
124.592	G→A	S241N (AGC→AAC)	PA0102 →	carbonic anhydrase
124.733	C→T	intergenic (+134/‑77)	PA0102 → / → PA0103	carbonic anhydrase/sulfate transporter
125.415	T→C	G202G (GGT→GGC)	PA0103 →	sulfate transporter
125.513	T→A	V235D (GTC→GAC)	PA0103 →	sulfate transporter
125.739	A→G	V310V (GTA→GTG)	PA0103 →	sulfate transporter
125.754	C→T	N315N (AAC→AAT)	PA0103 →	sulfate transporter
125.76	T→C	N317N (AAT→AAC)	PA0103 →	sulfate transporter
125.928	T→C	S373S (TCT→TCC)	PA0103 →	sulfate transporter
125.971	C→T	L388L (CTG→TTG)	PA0103 →	sulfate transporter
125.976	C→G	A389A (GCC→GCG)	PA0103 →	sulfate transporter
126.141	G→T	A444A (GCG→GCT)	PA0103 →	sulfate transporter
126.515	T→C	A164A (GCA→GCG)	PA0103a ←	hypothetical protein
126.86	G→A	L49L (CTC→CTT)	PA0103a ←	hypothetical protein
126.909	T→C	H33R (CAC→CGC)	PA0103a ←	hypothetical protein
126.943	G→A	H22Y (CAC→TAC)	PA0103a ←	hypothetical protein
127.792	G→A	V139I (GTC→ATC)	coxB →	cytochrome C oxidase subunit II
127.827	T→C	D150D (GAT→GAC)	coxB →	cytochrome C oxidase subunit II
127.833	C→T	I152I (ATC→ATT)	coxB →	cytochrome C oxidase subunit II
128.914	T→C	L135L (TTG→CTG)	coxA →	cytochrome C oxidase subunit I
129.147	2 bp→GC	coding (636‑637/1593 nt)	coxA →	cytochrome C oxidase subunit I
129.651	A→G	A380A (GCA→GCG)	coxA →	cytochrome C oxidase subunit I
129.921	C→T	V470V (GTC→GTT)	coxA →	cytochrome C oxidase subunit I
130.213	T→C	Y33Y (TAT→TAC)	PA0107 →	cytochrome C oxidase assembly protein
130.276	A→G	E54E (GAA→GAG)	PA0107 →	cytochrome C oxidase assembly protein
130.462	C→T	I116I (ATC→ATT)	PA0107 →	cytochrome C oxidase assembly protein
130.477	C→T	A121A (GCC→GCT)	PA0107 →	cytochrome C oxidase assembly protein
130.48	A→C	A122A (GCA→GCC)	PA0107 →	cytochrome C oxidase assembly protein
130.576	T→C	R154R (CGT→CGC)	PA0107 →	cytochrome C oxidase assembly protein
130.895	T→C	S72S (AGT→AGC)	coIII →	cytochrome C oxidase subunit III
131.268	C→T	L197L (CTG→TTG)	coIII →	cytochrome C oxidase subunit III
131.36	C→T	G227G (GGC→GGT)	coIII →	cytochrome C oxidase subunit III
131.525	C→T	D282D (GAC→GAT)	coIII →	cytochrome C oxidase subunit III
131.644	A→G	V50A (GTG→GCG)	PA0109 ←	hypothetical protein
131.875	G→C	R23P (CGT→CCT)	PA0110 →	hypothetical protein
131.933	A→G	V42V (GTA→GTG)	PA0110 →	hypothetical protein
132.096	G→C	E97Q (GAG→CAG)	PA0110 →	hypothetical protein
132.173	C→T	D122D (GAC→GAT)	PA0110 →	hypothetical protein
132.871	A→G	I99V (ATC→GTC)	PA0111 →	hypothetical protein
132.927	C→T	S117S (AGC→AGT)	PA0111 →	hypothetical protein
133.223	T→A	S2T (TCA→ACA)	PA0112 →	hypothetical protein
133.435	G→A	A72A (GCG→GCA)	PA0112 →	hypothetical protein
133.594	T→C	A125A (GCT→GCC)	PA0112 →	hypothetical protein
133.699	T→C	R160R (CGT→CGC)	PA0112 →	hypothetical protein
133.816	C→T	Y199Y (TAC→TAT)	PA0112 →	hypothetical protein
134.519	A→G	A67A (GCA→GCG)	PA0113 →	protoheme IX farnesyltransferase
134.72	T→C	Y134Y (TAT→TAC)	PA0113 →	protoheme IX farnesyltransferase
134.9	C→A	L194L (CTC→CTA)	PA0113 →	protoheme IX farnesyltransferase
135.047	C→T	S243S (AGC→AGT)	PA0113 →	protoheme IX farnesyltransferase
135.059	T→C	Y247Y (TAT→TAC)	PA0113 →	protoheme IX farnesyltransferase
135.083	C→T	G255G (GGC→GGT)	PA0113 →	protoheme IX farnesyltransferase
135.687	T→C	G143G (GGT→GGC)	senC →	cytochrome c oxidase assembly protein SenC
135.902	T→C	intergenic (+8/+32)	senC → / ← PA0115	cytochrome c oxidase assembly protein SenC/hypothetical protein
135.906	T→C	intergenic (+12/+28)	senC → / ← PA0115	cytochrome c oxidase assembly protein SenC/hypothetical protein
135.921	Δ5 bp	intergenic (+27/+9)	senC → / ← PA0115	cytochrome c oxidase assembly protein SenC/hypothetical protein
136.057	G→A	D110D (GAC→GAT)	PA0115 ←	hypothetical protein
136.105	G→A	H94H (CAC→CAT)	PA0115 ←	hypothetical protein
136.111	G→A	L92L (CTC→CTT)	PA0115 ←	hypothetical protein
136.327	T→C	A20A (GCA→GCG)	PA0115 ←	hypothetical protein
136.407	G→A	intergenic (‑21/‑111)	PA0115 ← / → PA0116	hypothetical protein/hypothetical protein
136.486	G→A	intergenic (‑100/‑32)	PA0115 ← / → PA0116	hypothetical protein/hypothetical protein
136.541	G→A	E8E (GAG→GAA)	PA0116 →	hypothetical protein
136.667	C→T	R50R (CGC→CGT)	PA0116 →	hypothetical protein
137.016	T→C	intergenic (+25/‑232)	PA0116 → / → PA0117	hypothetical protein/short‑chain dehydrogenase
137.183	C→T	intergenic (+192/‑65)	PA0116 → / → PA0117	hypothetical protein/short‑chain dehydrogenase
137.771	A→G	D175G (GAC→GGC)	PA0117 →	short‑chain dehydrogenase
137.856	A→G	K203K (AAA→AAG)	PA0117 →	short‑chain dehydrogenase
138.294	T→C	Y98Y (TAT→TAC)	PA0118 →	hypothetical protein
138.315	G→T	Q105H (CAG→CAT)	PA0118 →	hypothetical protein
138.405	T→C	A135A (GCT→GCC)	PA0118 →	hypothetical protein
138.408	A→G	G136G (GGA→GGG)	PA0118 →	hypothetical protein
138.501	T→C	V167V (GTT→GTC)	PA0118 →	hypothetical protein
138.575	T→C	V192A (GTC→GCC)	PA0118 →	hypothetical protein
138.648	C→T	intergenic (+60/‑170)	PA0118 → / → PA0119	hypothetical protein/C4‑dicarboxylate transporter DctA
138.67	2 bp→GA	intergenic (+82/‑147)	PA0118 → / → PA0119	hypothetical protein/C4‑dicarboxylate transporter DctA
139.213	G→A	E132E (GAG→GAA)	PA0119 →	C4‑dicarboxylate transporter DctA
139.219	C→T	H134H (CAC→CAT)	PA0119 →	C4‑dicarboxylate transporter DctA
139.564	G→A	L249L (CTG→CTA)	PA0119 →	C4‑dicarboxylate transporter DctA
139.696	T→C	R293R (CGT→CGC)	PA0119 →	C4‑dicarboxylate transporter DctA
140.134	T→C	S439S (AGT→AGC)	PA0119 →	C4‑dicarboxylate transporter DctA
140.329	A→G	E38E (GAA→GAG)	PA0120 →	transcriptional regulator
141.226	A→C	E75A (GAG→GCG)	PA0121 →	hypothetical protein
141.665	G→T	P221P (CCG→CCT)	PA0121 →	hypothetical protein
141.677	G→C	T225T (ACG→ACC)	PA0121 →	hypothetical protein
141.711	A→C	S237R (AGC→CGC)	PA0121 →	hypothetical protein
141.887	A→G	intergenic (+150/‑30)	PA0121 → / → PA0122	hypothetical protein/hypothetical protein
142.252	T→C	A112A (GCT→GCC)	PA0122 →	hypothetical protein
142.264	T→C	S116S (AGT→AGC)	PA0122 →	hypothetical protein
143.079	C→T	E63E (GAG→GAA)	PA0123 ←	transcriptional regulator
143.145	T→C	E41E (GAA→GAG)	PA0123 ←	transcriptional regulator
143.221	T→C	K16R (AAG→AGG)	PA0123 ←	transcriptional regulator
143.295	T→C	intergenic (‑28/+272)	PA0123 ← / ← PA0124	transcriptional regulator/hypothetical protein
143.301	A→G	intergenic (‑34/+266)	PA0123 ← / ← PA0124	transcriptional regulator/hypothetical protein
143.331	G→A	intergenic (‑64/+236)	PA0123 ← / ← PA0124	transcriptional regulator/hypothetical protein
143.358	T→A	intergenic (‑91/+209)	PA0123 ← / ← PA0124	transcriptional regulator/hypothetical protein
143.376	A→G	intergenic (‑109/+191)	PA0123 ← / ← PA0124	transcriptional regulator/hypothetical protein
143.441	T→C	intergenic (‑174/+126)	PA0123 ← / ← PA0124	transcriptional regulator/hypothetical protein
143.452	T→C	intergenic (‑185/+115)	PA0123 ← / ← PA0124	transcriptional regulator/hypothetical protein
143.479	T→G	intergenic (‑212/+88)	PA0123 ← / ← PA0124	transcriptional regulator/hypothetical protein
143.505	C→A	intergenic (‑238/+62)	PA0123 ← / ← PA0124	transcriptional regulator/hypothetical protein
143.585	T→C	R88R (AGA→AGG)	PA0124 ←	hypothetical protein
143.876	A→G	I66T (ATC→ACC)	PA0125 ←	hypothetical protein
143.989	T→G	R28R (CGA→CGC)	PA0125 ←	hypothetical protein
144.084	C→T	intergenic (‑12/+164)	PA0125 ← / ← PA0126	hypothetical protein/hypothetical protein
144.175	G→A	intergenic (‑103/+73)	PA0125 ← / ← PA0126	hypothetical protein/hypothetical protein
144.244	T→G	intergenic (‑172/+4)	PA0125 ← / ← PA0126	hypothetical protein/hypothetical protein
145.797	T→C	L86L (TTG→CTG)	PA0128 →	hypothetical protein
145.947	C→A	intergenic (+64/+18)	PA0128 → / ← gabP	hypothetical protein/gamma‑aminobutyrate permease
146.082	T→A	R437R (CGA→CGT)	gabP ←	gamma‑aminobutyrate permease
146.169	A→G	R408R (CGT→CGC)	gabP ←	gamma‑aminobutyrate permease
146.601	A→G	I264I (ATT→ATC)	gabP ←	gamma‑aminobutyrate permease
148.424	A→G	L211L (TTG→CTG)	PA0130 ←	3‑oxopropanoate dehydrogenase
148.906	C→T	R50K (AGG→AAG)	PA0130 ←	3‑oxopropanoate dehydrogenase
150.214	A→C	L186L (CTT→CTG)	PA0132 ←	beta alanine‑‑pyruvate transaminase
150.229	A→G	H181H (CAT→CAC)	PA0132 ←	beta alanine‑‑pyruvate transaminase
150.271	A→G	G167G (GGT→GGC)	PA0132 ←	beta alanine‑‑pyruvate transaminase
150.529	G→A	G81G (GGC→GGT)	PA0132 ←	beta alanine‑‑pyruvate transaminase
152.773	T→C	L178L (CTA→CTG)	PA0134 ←	guanine deaminase
153.016	A→G	D97D (GAT→GAC)	PA0134 ←	guanine deaminase
153.22	A→G	A29A (GCT→GCC)	PA0134 ←	guanine deaminase
153.445	G→T	intergenic (‑139/‑251)	PA0134 ← / → PA0135	guanine deaminase/hypothetical protein
153.45	A→G	intergenic (‑144/‑246)	PA0134 ← / → PA0135	guanine deaminase/hypothetical protein
153.489	T→G	intergenic (‑183/‑207)	PA0134 ← / → PA0135	guanine deaminase/hypothetical protein
153.507	G→A	intergenic (‑201/‑189)	PA0134 ← / → PA0135	guanine deaminase/hypothetical protein
153.528	A→G	intergenic (‑222/‑168)	PA0134 ← / → PA0135	guanine deaminase/hypothetical protein
153.815	T→C	I40I (ATT→ATC)	PA0135 →	hypothetical protein
154.044	+A	intergenic (+208/‑373)	PA0135 → / → PA0136	hypothetical protein/ABC transporter ATP‑binding protein
154.045	G→A	intergenic (+209/‑372)	PA0135 → / → PA0136	hypothetical protein/ABC transporter ATP‑binding protein
154.101	G→T	intergenic (+265/‑316)	PA0135 → / → PA0136	hypothetical protein/ABC transporter ATP‑binding protein
154.106	G→A	intergenic (+270/‑311)	PA0135 → / → PA0136	hypothetical protein/ABC transporter ATP‑binding protein
154.12	T→C	intergenic (+284/‑297)	PA0135 → / → PA0136	hypothetical protein/ABC transporter ATP‑binding protein
154.13	G→A	intergenic (+294/‑287)	PA0135 → / → PA0136	hypothetical protein/ABC transporter ATP‑binding protein
154.278	T→C	intergenic (+442/‑139)	PA0135 → / → PA0136	hypothetical protein/ABC transporter ATP‑binding protein
154.283	C→T	intergenic (+447/‑134)	PA0135 → / → PA0136	hypothetical protein/ABC transporter ATP‑binding protein
154.308	G→C	intergenic (+472/‑109)	PA0135 → / → PA0136	hypothetical protein/ABC transporter ATP‑binding protein
154.316	T→C	intergenic (+480/‑101)	PA0135 → / → PA0136	hypothetical protein/ABC transporter ATP‑binding protein
154.33	T→C	intergenic (+494/‑87)	PA0135 → / → PA0136	hypothetical protein/ABC transporter ATP‑binding protein
154.386	2 bp→TG	intergenic (+550/‑30)	PA0135 → / → PA0136	hypothetical protein/ABC transporter ATP‑binding protein
154.389	C→T	intergenic (+553/‑28)	PA0135 → / → PA0136	hypothetical protein/ABC transporter ATP‑binding protein
154.406	T→C	intergenic (+570/‑11)	PA0135 → / → PA0136	hypothetical protein/ABC transporter ATP‑binding protein
154.429	T→A	S5T (TCC→ACC)	PA0136 →	ABC transporter ATP‑binding protein
154.476	T→C	R20R (CGT→CGC)	PA0136 →	ABC transporter ATP‑binding protein
154.618	A→G	I68V (ATC→GTC)	PA0136 →	ABC transporter ATP‑binding protein
154.638	A→G	P74P (CCA→CCG)	PA0136 →	ABC transporter ATP‑binding protein
154.998	T→C	G194G (GGT→GGC)	PA0136 →	ABC transporter ATP‑binding protein
155.634	A→C	A406A (GCA→GCC)	PA0136 →	ABC transporter ATP‑binding protein
155.67	T→C	I418I (ATT→ATC)	PA0136 →	ABC transporter ATP‑binding protein
155.911	A→C	K499Q (AAG→CAG)	PA0136 →	ABC transporter ATP‑binding protein
155.955	G→A	A513A (GCG→GCA)	PA0136 →	ABC transporter ATP‑binding protein
156.017	G→A	R10R (CGG→CGA)	PA0137 →	ABC transporter permease
156.023	G→A	S12S (TCG→TCA)	PA0137 →	ABC transporter permease
156.06	T→C	L25L (TTG→CTG)	PA0137 →	ABC transporter permease
156.08	C→T	G31G (GGC→GGT)	PA0137 →	ABC transporter permease
156.113	C→G	P42P (CCC→CCG)	PA0137 →	ABC transporter permease
156.506	C→T	D173D (GAC→GAT)	PA0137 →	ABC transporter permease
156.953	A→G	P322P (CCA→CCG)	PA0137 →	ABC transporter permease
156.963	T→A	S326T (TCC→ACC)	PA0137 →	ABC transporter permease
157.007	C→T	C340C (TGC→TGT)	PA0137 →	ABC transporter permease
157.086	Δ1 bp	intergenic (+1/‑22)	PA0137 → / → PA0138	ABC transporter permease/ABC transporter permease
157.389	C→G	G94G (GGC→GGG)	PA0138 →	ABC transporter permease
157.42	G→T	A105S (GCG→TCG)	PA0138 →	ABC transporter permease
157.632	T→C	P175P (CCT→CCC)	PA0138 →	ABC transporter permease
157.728	G→A	L207L (CTG→CTA)	PA0138 →	ABC transporter permease
157.822	C→T	L239F (CTC→TTC)	PA0138 →	ABC transporter permease
157.888	G→A	V261I (GTC→ATC)	PA0138 →	ABC transporter permease
158.04	+G	intergenic (+6/‑159)	PA0138 → / → ahpC	ABC transporter permease/alkyl hydroperoxide reductase
158.279	A→G	E27E (GAA→GAG)	ahpC →	alkyl hydroperoxide reductase
159.575	C→A	G223G (GGC→GGA)	ahpF →	alkyl hydroperoxide reductase
159.713	A→G	A269A (GCA→GCG)	ahpF →	alkyl hydroperoxide reductase
159.798	G→A	A298T (GCC→ACC)	ahpF →	alkyl hydroperoxide reductase
159.82	G→A	R305Q (CGG→CAG)	ahpF →	alkyl hydroperoxide reductase
159.911	G→A	E335E (GAG→GAA)	ahpF →	alkyl hydroperoxide reductase
160.043	T→C	H379H (CAT→CAC)	ahpF →	alkyl hydroperoxide reductase
160.082	T→C	D392D (GAT→GAC)	ahpF →	alkyl hydroperoxide reductase
160.235	C→T	G443G (GGC→GGT)	ahpF →	alkyl hydroperoxide reductase
160.304	T→C	R466R (CGT→CGC)	ahpF →	alkyl hydroperoxide reductase
160.522	C→T	intergenic (+50/+30)	ahpF → / ← PA0141	alkyl hydroperoxide reductase/hypothetical protein
160.66	G→C	P263P (CCC→CCG)	PA0141 ←	hypothetical protein
161.755	T→G	intergenic (‑307/‑151)	PA0141 ← / → PA0142	hypothetical protein/8‑oxoguanine deaminase
162.022	A→G	Q39Q (CAA→CAG)	PA0142 →	8‑oxoguanine deaminase
162.031	G→A	A42A (GCG→GCA)	PA0142 →	8‑oxoguanine deaminase
162.034	G→A	Q43Q (CAG→CAA)	PA0142 →	8‑oxoguanine deaminase
162.037	C→T	P44P (CCC→CCT)	PA0142 →	8‑oxoguanine deaminase
162.055	C→T	D50D (GAC→GAT)	PA0142 →	8‑oxoguanine deaminase
162.233	C→T	L110L (CTG→TTG)	PA0142 →	8‑oxoguanine deaminase
162.487	C→T	D194D (GAC→GAT)	PA0142 →	8‑oxoguanine deaminase
162.566	G→C	V221L (GTG→CTG)	PA0142 →	8‑oxoguanine deaminase
162.58	T→C	H225H (CAT→CAC)	PA0142 →	8‑oxoguanine deaminase
162.598	C→A	T231T (ACC→ACA)	PA0142 →	8‑oxoguanine deaminase
162.655	T→C	R250R (CGT→CGC)	PA0142 →	8‑oxoguanine deaminase
162.874	C→T	A323A (GCC→GCT)	PA0142 →	8‑oxoguanine deaminase
162.982	C→A	A359A (GCC→GCA)	PA0142 →	8‑oxoguanine deaminase
163.161	C→T	A419V (GCC→GTC)	PA0142 →	8‑oxoguanine deaminase
163.659	C→T	I99I (ATC→ATT)	nuh →	nonspecific ribonucleoside hydrolase
163.909	G→A	V183I (GTC→ATC)	nuh →	nonspecific ribonucleoside hydrolase
164.364	T→C	D334D (GAT→GAC)	nuh →	nonspecific ribonucleoside hydrolase
164.424	T→C	intergenic (+9/+19)	nuh → / ← PA0144	nonspecific ribonucleoside hydrolase/hypothetical protein
164.617	T→C	R151R (CGA→CGG)	PA0144 ←	hypothetical protein
164.857	T→C	E71E (GAA→GAG)	PA0144 ←	hypothetical protein
164.863	G→A	G69G (GGC→GGT)	PA0144 ←	hypothetical protein
164.89	C→T	A60A (GCG→GCA)	PA0144 ←	hypothetical protein
164.926	G→A	D48D (GAC→GAT)	PA0144 ←	hypothetical protein
164.956	T→C	R38R (AGA→AGG)	PA0144 ←	hypothetical protein
165.019	C→T	A17A (GCG→GCA)	PA0144 ←	hypothetical protein
165.03	A→G	L14L (TTG→CTG)	PA0144 ←	hypothetical protein
165.055	G→C	N5K (AAC→AAG)	PA0144 ←	hypothetical protein
165.065	C→T	S2N (AGC→AAC)	PA0144 ←	hypothetical protein
165.077	156 bp→125 bp		[PA0145]	[PA0145]
167.013	G→T	K346N (AAG→AAT)	PA0146 →	hypothetical protein
168.575	G→A	R121R (CGG→CGA)	PA0148 →	adenosine deaminase
169.284	Δ1 bp	intergenic (+121/‑77)	PA0148 → / → PA0149	adenosine deaminase/ECF subfamily sigma‑70 factor
169.908	T→C	T2T (ACT→ACC)	PA0150 →	transmembrane sensor
169.915	G→A	D5N (GAT→AAT)	PA0150 →	transmembrane sensor
170.223	T→C	L107L (CTT→CTC)	PA0150 →	transmembrane sensor
170.434	G→A	A178T (GCG→ACG)	PA0150 →	transmembrane sensor
170.466	T→C	G188G (GGT→GGC)	PA0150 →	transmembrane sensor
170.769	C→G	D289E (GAC→GAG)	PA0150 →	transmembrane sensor
170.811	T→C	D303D (GAT→GAC)	PA0150 →	transmembrane sensor
170.902	T→C	intergenic (+4/‑145)	PA0150 → / → PA0151	transmembrane sensor/TonB‑dependent receptor
170.91	G→C	intergenic (+12/‑137)	PA0150 → / → PA0151	transmembrane sensor/TonB‑dependent receptor
170.921	Δ1 bp	intergenic (+23/‑126)	PA0150 → / → PA0151	transmembrane sensor/TonB‑dependent receptor
170.964	(G)5→4	intergenic (+66/‑83)	PA0150 → / → PA0151	transmembrane sensor/TonB‑dependent receptor
170.974	T→G	intergenic (+76/‑73)	PA0150 → / → PA0151	transmembrane sensor/TonB‑dependent receptor
171.021	A→G	intergenic (+123/‑26)	PA0150 → / → PA0151	transmembrane sensor/TonB‑dependent receptor
171.055	G→C	P3P (CCG→CCC)	PA0151 →	TonB‑dependent receptor
171.256	T→C	A70A (GCT→GCC)	PA0151 →	TonB‑dependent receptor
171.279	T→A	V78D (GTC→GAC)	PA0151 →	TonB‑dependent receptor
171.406	C→G	V120V (GTC→GTG)	PA0151 →	TonB‑dependent receptor
171.476	G→C	V144L (GTA→CTA)	PA0151 →	TonB‑dependent receptor
171.484	A→T	E146D (GAA→GAT)	PA0151 →	TonB‑dependent receptor
171.76	T→C	D238D (GAT→GAC)	PA0151 →	TonB‑dependent receptor
172.069	T→C	G341G (GGT→GGC)	PA0151 →	TonB‑dependent receptor
172.081	C→T	D345D (GAC→GAT)	PA0151 →	TonB‑dependent receptor
172.34	A→G	T432A (ACC→GCC)	PA0151 →	TonB‑dependent receptor
172.758	T→C	M571T (ATG→ACG)	PA0151 →	TonB‑dependent receptor
172.951	C→T	A635A (GCC→GCT)	PA0151 →	TonB‑dependent receptor
173.275	C→T	F743F (TTC→TTT)	PA0151 →	TonB‑dependent receptor
173.302	G→A	G752G (GGG→GGA)	PA0151 →	TonB‑dependent receptor
173.491	(C)6→7	intergenic (+57/‑320)	PA0151 → / → pcaQ	TonB‑dependent receptor/transcriptional regulator PcaQ
173.71	C→A	intergenic (+276/‑101)	PA0151 → / → pcaQ	TonB‑dependent receptor/transcriptional regulator PcaQ
174.203	C→T	G131G (GGC→GGT)	pcaQ →	transcriptional regulator PcaQ
174.273	G→T	A155S (GCG→TCG)	pcaQ →	transcriptional regulator PcaQ
174.371	G→A	Q187Q (CAG→CAA)	pcaQ →	transcriptional regulator PcaQ
174.704	T→C	intergenic (+66/‑69)	pcaQ → / → pcaH	transcriptional regulator PcaQ/protocatechuate 3,4‑dioxygenase subunit beta
175.468	T→C	R232R (CGT→CGC)	pcaH →	protocatechuate 3,4‑dioxygenase subunit beta
175.633	G→A	G44D (GGC→GAC)	pcaG →	protocatechuate 3,4‑dioxygenase subunit alpha
175.639	G→C	R46P (CGG→CCG)	pcaG →	protocatechuate 3,4‑dioxygenase subunit alpha
176.338	C→T	P8P (CCC→CCT)	pcaR →	transcriptional regulator PcaR
176.977	A→G	E221E (GAA→GAG)	pcaR →	transcriptional regulator PcaR
177.87	C→T	T188T (ACC→ACT)	PA0156 →	resistance‑nodulation‑cell division (RND) efflux membrane fusion protein
178.068	C→G	P254P (CCC→CCG)	PA0156 →	resistance‑nodulation‑cell division (RND) efflux membrane fusion protein
178.778	A→G	A108A (GCA→GCG)	PA0157 →	resistance‑nodulation‑cell division (RND) efflux membrane fusion protein
179.051	A→G	E199E (GAA→GAG)	PA0157 →	resistance‑nodulation‑cell division (RND) efflux membrane fusion protein
179.063	A→G	A203A (GCA→GCG)	PA0157 →	resistance‑nodulation‑cell division (RND) efflux membrane fusion protein
179.33	C→G	R292R (CGC→CGG)	PA0157 →	resistance‑nodulation‑cell division (RND) efflux membrane fusion protein
179.818	C→G	L99L (CTC→CTG)	PA0158 →	resistance‑nodulation‑cell division (RND) efflux transporter
179.905	G→A	Q128Q (CAG→CAA)	PA0158 →	resistance‑nodulation‑cell division (RND) efflux transporter
179.977	T→C	D152D (GAT→GAC)	PA0158 →	resistance‑nodulation‑cell division (RND) efflux transporter
180.103	T→C	S194S (TCT→TCC)	PA0158 →	resistance‑nodulation‑cell division (RND) efflux transporter
180.16	G→A	Q213Q (CAG→CAA)	PA0158 →	resistance‑nodulation‑cell division (RND) efflux transporter
180.472	T→C	V317V (GTT→GTC)	PA0158 →	resistance‑nodulation‑cell division (RND) efflux transporter
180.475	C→G	G318G (GGC→GGG)	PA0158 →	resistance‑nodulation‑cell division (RND) efflux transporter
180.54	G→A	R340Q (CGG→CAG)	PA0158 →	resistance‑nodulation‑cell division (RND) efflux transporter
180.79	A→G	L423L (CTA→CTG)	PA0158 →	resistance‑nodulation‑cell division (RND) efflux transporter
180.871	A→G	V450V (GTA→GTG)	PA0158 →	resistance‑nodulation‑cell division (RND) efflux transporter
180.925	A→G	A468A (GCA→GCG)	PA0158 →	resistance‑nodulation‑cell division (RND) efflux transporter
180.94	G→C	A473A (GCG→GCC)	PA0158 →	resistance‑nodulation‑cell division (RND) efflux transporter
181.039	C→G	G506G (GGC→GGG)	PA0158 →	resistance‑nodulation‑cell division (RND) efflux transporter
181.045	T→C	I508I (ATT→ATC)	PA0158 →	resistance‑nodulation‑cell division (RND) efflux transporter
181.216	G→A	Q565Q (CAG→CAA)	PA0158 →	resistance‑nodulation‑cell division (RND) efflux transporter
181.375	G→A	Q618Q (CAG→CAA)	PA0158 →	resistance‑nodulation‑cell division (RND) efflux transporter
182.167	A→G	L882L (CTA→CTG)	PA0158 →	resistance‑nodulation‑cell division (RND) efflux transporter
182.491	C→T	V990V (GTC→GTT)	PA0158 →	resistance‑nodulation‑cell division (RND) efflux transporter
182.575	G→A	intergenic (+6/‑193)	PA0158 → / → PA0159	resistance‑nodulation‑cell division (RND) efflux transporter/transcriptional regulator
182.578	T→G	intergenic (+9/‑190)	PA0158 → / → PA0159	resistance‑nodulation‑cell division (RND) efflux transporter/transcriptional regulator
182.636	C→T	intergenic (+67/‑132)	PA0158 → / → PA0159	resistance‑nodulation‑cell division (RND) efflux transporter/transcriptional regulator
182.718	T→C	intergenic (+149/‑50)	PA0158 → / → PA0159	resistance‑nodulation‑cell division (RND) efflux transporter/transcriptional regulator
183.697	T→G	C310W (TGT→TGG)	PA0159 →	transcriptional regulator
183.902	C→T	S27S (TCC→TCT)	PA0160 →	hypothetical protein
184.112	(T)8→9	intergenic (+105/‑482)	PA0160 → / → opdC	hypothetical protein/histidine porin OpdC
184.126	C→T	intergenic (+119/‑468)	PA0160 → / → opdC	hypothetical protein/histidine porin OpdC
184.347	T→C	intergenic (+340/‑247)	PA0160 → / → opdC	hypothetical protein/histidine porin OpdC
184.915	T→G	S108A (TCG→GCG)	opdC →	histidine porin OpdC
185.877	T→C	N428N (AAT→AAC)	opdC →	histidine porin OpdC
185.932	C→G	intergenic (+4/+25)	opdC → / ← PA0163	histidine porin OpdC/transcriptional regulator
186.017	A→G	Y246Y (TAT→TAC)	PA0163 ←	transcriptional regulator
186.229	C→G	E176Q (GAA→CAA)	PA0163 ←	transcriptional regulator
186.524	T→C	Q77Q (CAA→CAG)	PA0163 ←	transcriptional regulator
186.65	A→G	S35S (TCT→TCC)	PA0163 ←	transcriptional regulator
187.365	A→G	L178L (CTA→CTG)	PA0164 →	gamma‑glutamyltranspeptidase
187.528	T→C	C233R (TGC→CGC)	PA0164 →	gamma‑glutamyltranspeptidase
187.596	G→A	S255S (TCG→TCA)	PA0164 →	gamma‑glutamyltranspeptidase
188.509	A→G	intergenic (+61/‑611)	PA0164 → / → PA0165	gamma‑glutamyltranspeptidase/hypothetical protein
188.657	T→C	intergenic (+209/‑463)	PA0164 → / → PA0165	gamma‑glutamyltranspeptidase/hypothetical protein
188.845	G→A	intergenic (+397/‑275)	PA0164 → / → PA0165	gamma‑glutamyltranspeptidase/hypothetical protein
188.932	T→C	intergenic (+484/‑188)	PA0164 → / → PA0165	gamma‑glutamyltranspeptidase/hypothetical protein
190.046	T→G	intergenic (+90/‑152)	PA0165 → / → PA0166	hypothetical protein/transporter
190.073	C→T	intergenic (+117/‑125)	PA0165 → / → PA0166	hypothetical protein/transporter
190.098	T→C	intergenic (+142/‑100)	PA0165 → / → PA0166	hypothetical protein/transporter
190.159	A→T	intergenic (+203/‑39)	PA0165 → / → PA0166	hypothetical protein/transporter
190.372	T→C	L59L (TTG→CTG)	PA0166 →	transporter
190.71	C→T	G171G (GGC→GGT)	PA0166 →	transporter
190.891	T→C	L232L (TTG→CTG)	PA0166 →	transporter
191.013	T→C	D272D (GAT→GAC)	PA0166 →	transporter
191.043	G→A	Q282Q (CAG→CAA)	PA0166 →	transporter
191.055	A→G	G286G (GGA→GGG)	PA0166 →	transporter
191.205	G→C	G336G (GGG→GGC)	PA0166 →	transporter
191.211	T→C	Y338Y (TAT→TAC)	PA0166 →	transporter
191.292	T→C	G365G (GGT→GGC)	PA0166 →	transporter
191.579	C→G	A461G (GCG→GGG)	PA0166 →	transporter
192.939	C→T	P191L (CCG→CTG)	PA0168 →	hypothetical protein
193.229	C→T	P148P (CCG→CCA)	PA0169 ←	hypothetical protein
194.025	T→G	D52A (GAC→GCC)	PA0170 ←	hypothetical protein
194.952	A→G	T599T (ACT→ACC)	PA0172 ←	hypothetical protein
196.112	C→T	V213I (GTC→ATC)	PA0172 ←	hypothetical protein
196.398	G→C	H117Q (CAC→CAG)	PA0172 ←	hypothetical protein
197.057	G→A	A335V (GCG→GTG)	PA0173 ←	chemotaxis response regulator protein‑glutamate methylesterase
198.065	G→A	intergenic (‑5/+15)	PA0173 ← / ← PA0174	chemotaxis response regulator protein‑glutamate methylesterase/hypothetical protein
198.976	A→G	T185T (ACT→ACC)	PA0175 ←	chemotaxis protein methyltransferase
199.069	C→T	G154G (GGG→GGA)	PA0175 ←	chemotaxis protein methyltransferase
199.354	C→G	G59G (GGG→GGC)	PA0175 ←	chemotaxis protein methyltransferase
199.365	G→A	L56L (CTG→TTG)	PA0175 ←	chemotaxis protein methyltransferase
199.948	T→C	V564V (GTA→GTG)	aer2 ←	aerotaxis transducer Aer2
200.062	A→G	R526R (CGT→CGC)	aer2 ←	aerotaxis transducer Aer2
200.845	G→A	D265D (GAC→GAT)	aer2 ←	aerotaxis transducer Aer2
200.991	2 bp→AC	coding (648‑649/2040 nt)	aer2 ←	aerotaxis transducer Aer2
201.064	A→G	D192D (GAT→GAC)	aer2 ←	aerotaxis transducer Aer2
202.264	G→A	R601R (CGC→CGT)	PA0178 ←	two‑component sensor
202.27	G→A	F599F (TTC→TTT)	PA0178 ←	two‑component sensor
202.725	T→C	T448A (ACG→GCG)	PA0178 ←	two‑component sensor
202.828	G→A	R413R (CGC→CGT)	PA0178 ←	two‑component sensor
202.831	T→C	P412P (CCA→CCG)	PA0178 ←	two‑component sensor
203.353	G→T	P238P (CCC→CCA)	PA0178 ←	two‑component sensor
203.376	G→T	P231T (CCG→ACG)	PA0178 ←	two‑component sensor
204.175	G→A	R95R (CGC→CGT)	PA0179 ←	two‑component response regulator
204.178	T→C	G94G (GGA→GGG)	PA0179 ←	two‑component response regulator
204.499	C→T	intergenic (‑40/+158)	PA0179 ← / ← cttP	two‑component response regulator/trichloroethylene chemotactic transducer CttP
204.798	G→A	A344A (GCC→GCT)	cttP ←	trichloroethylene chemotactic transducer CttP
204.804	G→A	A342A (GCC→GCT)	cttP ←	trichloroethylene chemotactic transducer CttP
205.825	C→T	R2H (CGC→CAC)	cttP ←	trichloroethylene chemotactic transducer CttP
206.447	T→C	T170A (ACC→GCC)	PA0181 ←	transcriptional regulator
206.505	A→C	P150P (CCT→CCG)	PA0181 ←	transcriptional regulator
206.52	G→A	G145G (GGC→GGT)	PA0181 ←	transcriptional regulator
206.559	C→G	V132V (GTG→GTC)	PA0181 ←	transcriptional regulator
207.154	C→T	R28R (CGC→CGT)	PA0182 →	3‑ketoacyl‑ACP reductase
207.21	A→G	K47R (AAG→AGG)	PA0182 →	3‑ketoacyl‑ACP reductase
207.221	C→T	L51L (CTG→TTG)	PA0182 →	3‑ketoacyl‑ACP reductase
207.355	T→C	N95N (AAT→AAC)	PA0182 →	3‑ketoacyl‑ACP reductase
207.931	C→G	V535L (GTG→CTG)	atsA ←	arylsulfatase
208.217	C→A	S439S (TCG→TCT)	atsA ←	arylsulfatase
208.4	G→T	T378T (ACC→ACA)	atsA ←	arylsulfatase
208.643	G→A	V297V (GTC→GTT)	atsA ←	arylsulfatase
208.685	G→A	Y283Y (TAC→TAT)	atsA ←	arylsulfatase
209.632	T→G	I277L (ATC→CTC)	PA0184 ←	ABC transporter ATP‑binding protein
209.801	C→T	P220P (CCG→CCA)	PA0184 ←	ABC transporter ATP‑binding protein
209.882	G→A	R193R (CGC→CGT)	PA0184 ←	ABC transporter ATP‑binding protein
209.918	C→T	Q181Q (CAG→CAA)	PA0184 ←	ABC transporter ATP‑binding protein
209.93	T→G	A177A (GCA→GCC)	PA0184 ←	ABC transporter ATP‑binding protein
211.123	A→G	D317D (GAT→GAC)	PA0185 ←	ABC transporter permease
211.747	C→T	L109L (CTG→CTA)	PA0185 ←	ABC transporter permease
212.094	A→C	intergenic (‑21/‑246)	PA0185 ← / → PA0186	ABC transporter permease/ABC transporter
212.135	C→A	intergenic (‑62/‑205)	PA0185 ← / → PA0186	ABC transporter permease/ABC transporter
212.225	G→T	intergenic (‑152/‑115)	PA0185 ← / → PA0186	ABC transporter permease/ABC transporter
213.426	G→C	intergenic (+25/‑393)	PA0186 → / → PA0187	ABC transporter/hypothetical protein
215.334	C→A	A235E (GCG→GAG)	PA0188 →	hypothetical protein
215.545	A→G	intergenic (+33/+5)	PA0188 → / ← PA0189	hypothetical protein/porin
215.704	T→C	N402S (AAC→AGC)	PA0189 ←	porin
216.012	A→C	H299Q (CAT→CAG)	PA0189 ←	porin
216.041	T→C	T290A (ACC→GCC)	PA0189 ←	porin
216.093	A→G	A272A (GCT→GCC)	PA0189 ←	porin
217.141	A→C	intergenic (‑233/‑15)	PA0189 ← / → PA0190	porin/acid phosphatase
217.722	T→G	R189R (CGT→CGG)	PA0190 →	acid phosphatase
217.827	C→T	F224F (TTC→TTT)	PA0190 →	acid phosphatase
218.136	A→G	R229R (CGT→CGC)	PA0191 ←	transcriptional regulator
218.935	A→G	intergenic (‑113/‑237)	PA0191 ← / → PA0192	transcriptional regulator/TonB‑dependent receptor
219.319	G→A	G50S (GGC→AGC)	PA0192 →	TonB‑dependent receptor
219.326	2 bp→TC	coding (155‑156/2373 nt)	PA0192 →	TonB‑dependent receptor
219.332	C→A	A54D (GCC→GAC)	PA0192 →	TonB‑dependent receptor
219.442	G→A	A91T (GCC→ACC)	PA0192 →	TonB‑dependent receptor
220.034	G→C	G288A (GGC→GCC)	PA0192 →	TonB‑dependent receptor
220.146	T→C	G325G (GGT→GGC)	PA0192 →	TonB‑dependent receptor
220.185	T→C	G338G (GGT→GGC)	PA0192 →	TonB‑dependent receptor
220.209	C→T	A346A (GCC→GCT)	PA0192 →	TonB‑dependent receptor
220.566	T→C	R465R (CGT→CGC)	PA0192 →	TonB‑dependent receptor
221.818	T→C	V78V (GTT→GTC)	PA0193 →	hypothetical protein
221.896	T→C	N104N (AAT→AAC)	PA0193 →	hypothetical protein
222.268	C→T	H228H (CAC→CAT)	PA0193 →	hypothetical protein
222.667	G→A	R38Q (CGG→CAG)	PA0194 →	hypothetical protein
223.529	A→C	intergenic (+75/‑572)	PA0194 → / → pntAA	hypothetical protein/NAD(P) transhydrogenase subunit alpha
223.689	A→G	intergenic (+235/‑412)	PA0194 → / → pntAA	hypothetical protein/NAD(P) transhydrogenase subunit alpha
223.755	G→C	intergenic (+301/‑346)	PA0194 → / → pntAA	hypothetical protein/NAD(P) transhydrogenase subunit alpha
223.792	G→A	intergenic (+338/‑309)	PA0194 → / → pntAA	hypothetical protein/NAD(P) transhydrogenase subunit alpha
223.897	C→T	intergenic (+443/‑204)	PA0194 → / → pntAA	hypothetical protein/NAD(P) transhydrogenase subunit alpha
223.92	A→G	intergenic (+466/‑181)	PA0194 → / → pntAA	hypothetical protein/NAD(P) transhydrogenase subunit alpha
224.225	G→A	S42N (AGC→AAC)	pntAA →	NAD(P) transhydrogenase subunit alpha
224.358	C→T	G86G (GGC→GGT)	pntAA →	NAD(P) transhydrogenase subunit alpha
224.661	C→T	G187G (GGC→GGT)	pntAA →	NAD(P) transhydrogenase subunit alpha
224.874	C→T	T258T (ACC→ACT)	pntAA →	NAD(P) transhydrogenase subunit alpha
225.108	T→C	D336D (GAT→GAC)	pntAA →	NAD(P) transhydrogenase subunit alpha
225.519	G→A	A75A (GCG→GCA)	pntAB →	NAD(P) transhydrogenase subunit alpha
225.827	T→C	G75G (GGT→GGC)	pntB →	pyridine nucleotide transhydrogenase subunit beta
225.839	A→G	S79S (TCA→TCG)	pntB →	pyridine nucleotide transhydrogenase subunit beta
226.076	C→T	L158L (CTC→CTT)	pntB →	pyridine nucleotide transhydrogenase subunit beta
226.094	T→C	F164F (TTT→TTC)	pntB →	pyridine nucleotide transhydrogenase subunit beta
226.118	G→A	V172V (GTG→GTA)	pntB →	pyridine nucleotide transhydrogenase subunit beta
226.163	A→G	A187A (GCA→GCG)	pntB →	pyridine nucleotide transhydrogenase subunit beta
226.334	T→G	G244G (GGT→GGG)	pntB →	pyridine nucleotide transhydrogenase subunit beta
226.61	T→C	R336R (CGT→CGC)	pntB →	pyridine nucleotide transhydrogenase subunit beta
226.652	T→C	H350H (CAT→CAC)	pntB →	pyridine nucleotide transhydrogenase subunit beta
226.994	T→C	G464G (GGT→GGC)	pntB →	pyridine nucleotide transhydrogenase subunit beta
227.105	A→G	intergenic (+66/‑277)	pntB → / → tonB2	pyridine nucleotide transhydrogenase subunit beta/transporter TonB
227.227	T→C	intergenic (+188/‑155)	pntB → / → tonB2	pyridine nucleotide transhydrogenase subunit beta/transporter TonB
227.729	A→G	P116P (CCA→CCG)	tonB2 →	transporter TonB
228.053	G→A	Q224Q (CAG→CAA)	tonB2 →	transporter TonB
229.452	T→C	intergenic (+107/+74)	exbD1 → / ← PA0200	biopolymer transport protein ExbD/hypothetical protein
229.455	G→A	intergenic (+110/+71)	exbD1 → / ← PA0200	biopolymer transport protein ExbD/hypothetical protein
230.52	C→T	A189A (GCC→GCT)	PA0201 →	hypothetical protein
230.536	6627 bp→41 bp		PA0202–PA0207	PA0202, PA0203, PA0204, PA0205, PA0206, PA0207
237.318	C→T	A29A (GCC→GCT)	mdcA →	malonate decarboxylase subunit alpha
237.343	G→C	G38R (GGC→CGC)	mdcA →	malonate decarboxylase subunit alpha
237.573	C→T	S114S (AGC→AGT)	mdcA →	malonate decarboxylase subunit alpha
238.365	T→C	G378G (GGT→GGC)	mdcA →	malonate decarboxylase subunit alpha
238.536	C→T	R435R (CGC→CGT)	mdcA →	malonate decarboxylase subunit alpha
238.671	T→C	R480R (CGT→CGC)	mdcA →	malonate decarboxylase subunit alpha
238.929	G→T	G12C (GGC→TGC)	PA0209 →	2‑(5''‑triphosphoribosyl)‑3'‑dephosphocoenzyme‑A synthase
239.117	A→C	A74A (GCA→GCC)	PA0209 →	2‑(5''‑triphosphoribosyl)‑3'‑dephosphocoenzyme‑A synthase
239.421	T→G	C176G (TGC→GGC)	PA0209 →	2‑(5''‑triphosphoribosyl)‑3'‑dephosphocoenzyme‑A synthase
239.581	C→T	A229V (GCG→GTG)	PA0209 →	2‑(5''‑triphosphoribosyl)‑3'‑dephosphocoenzyme‑A synthase
239.844	T→C	C22C (TGT→TGC)	mdcC →	malonate decarboxylase acyl carrier protein
240.166	C→G	R32R (CGC→CGG)	mdcD →	malonate decarboxylase subunit beta
240.752	G→T	D228Y (GAC→TAC)	mdcD →	malonate decarboxylase subunit beta
241.298	C→T	A123V (GCC→GTC)	mdcE →	malonate decarboxylase subunit gamma
241.401	T→C	A157A (GCT→GCC)	mdcE →	malonate decarboxylase subunit gamma
241.45	G→T	A174S (GCG→TCG)	mdcE →	malonate decarboxylase subunit gamma
244.467	T→C	S209S (AGT→AGC)	PA0216 →	malonate transporter MadM
244.554	T→C	C238C (TGT→TGC)	PA0216 →	malonate transporter MadM
244.613	G→C	intergenic (+8/+77)	PA0216 → / ← PA0217	malonate transporter MadM/transcriptional regulator
244.622	T→A	intergenic (+17/+68)	PA0216 → / ← PA0217	malonate transporter MadM/transcriptional regulator
244.649	2 bp→GG	intergenic (+44/+40)	PA0216 → / ← PA0217	malonate transporter MadM/transcriptional regulator
244.665	Δ11 bp	intergenic (+60/+15)	PA0216 → / ← PA0217	malonate transporter MadM/transcriptional regulator
244.747	C→T	A291A (GCG→GCA)	PA0217 ←	transcriptional regulator
244.924	G→T	I232I (ATC→ATA)	PA0217 ←	transcriptional regulator
244.942	C→G	A226A (GCG→GCC)	PA0217 ←	transcriptional regulator
245.209	G→A	D137D (GAC→GAT)	PA0217 ←	transcriptional regulator
245.239	A→G	N127N (AAT→AAC)	PA0217 ←	transcriptional regulator
245.326	G→A	R98R (CGC→CGT)	PA0217 ←	transcriptional regulator
245.377	T→C	V81V (GTA→GTG)	PA0217 ←	transcriptional regulator
245.663	C→T	intergenic (‑44/+285)	PA0217 ← / ← PA0218	transcriptional regulator/transcriptional regulator
245.911	A→G	intergenic (‑292/+37)	PA0217 ← / ← PA0218	transcriptional regulator/transcriptional regulator
245.918	G→A	intergenic (‑299/+30)	PA0217 ← / ← PA0218	transcriptional regulator/transcriptional regulator
246.476	T→G	G131G (GGA→GGC)	PA0218 ←	transcriptional regulator
246.536	T→C	P111P (CCA→CCG)	PA0218 ←	transcriptional regulator
246.966	G→A	intergenic (‑98/‑253)	PA0218 ← / → PA0219	transcriptional regulator/aldehyde dehydrogenase
247.92	G→T	E234D (GAG→GAT)	PA0219 →	aldehyde dehydrogenase
249.582	C→T	R272R (CGC→CGT)	PA0220 →	amino acid APC family transporter
249.624	G→C	A286A (GCG→GCC)	PA0220 →	amino acid APC family transporter
250.935	C→T	G235G (GGC→GGT)	PA0221 →	aminotransferase
251.878	T→G	T34T (ACT→ACG)	PA0222 →	hypothetical protein
252.103	G→A	P109P (CCG→CCA)	PA0222 →	hypothetical protein
253.986	C→T	G217G (GGG→GGA)	PA0224 ←	class II aldolase/adducin domain‑containing protein
254.853	G→C	E21D (GAG→GAC)	PA0225 →	transcriptional regulator
255.03	G→A	S80S (TCG→TCA)	PA0225 →	transcriptional regulator
255.335	G→A	intergenic (+5/‑146)	PA0225 → / → PA0226	transcriptional regulator/CoA transferase subunit A
255.368	A→C	intergenic (+38/‑113)	PA0225 → / → PA0226	transcriptional regulator/CoA transferase subunit A
255.714	C→T	G78G (GGC→GGT)	PA0226 →	CoA transferase subunit A
255.843	A→G	A121A (GCA→GCG)	PA0226 →	CoA transferase subunit A
255.951	T→C	R157R (CGT→CGC)	PA0226 →	CoA transferase subunit A
256.283	C→T	T268I (ACC→ATC)	PA0226 →	CoA transferase subunit A
256.296	G→C	G272G (GGG→GGC)	PA0226 →	CoA transferase subunit A
256.751	A→G	V141V (GTA→GTG)	PA0227 →	CoA transferase subunit B
257.515	T→G	G136G (GGT→GGG)	pcaF →	beta‑ketoadipyl CoA thiolase
258.825	G→C	A121A (GCG→GCC)	pcaT →	dicarboxylic acid transporter PcaT
259.017	A→G	E185E (GAA→GAG)	pcaT →	dicarboxylic acid transporter PcaT
259.047	T→C	I195I (ATT→ATC)	pcaT →	dicarboxylic acid transporter PcaT
259.827	T→C	M15T (ATG→ACG)	pcaB →	3‑carboxy‑cis,cis‑muconate cycloisomerase
259.833	C→A	A17E (GCG→GAG)	pcaB →	3‑carboxy‑cis,cis‑muconate cycloisomerase
261.175	Δ1 bp	intergenic (+12/‑4)	pcaB → / → pcaD	3‑carboxy‑cis,cis‑muconate cycloisomerase/3‑oxoadipate enol‑lactonase
262.039	C→A	A20D (GCC→GAC)	pcaC →	4‑carboxymuconolactone decarboxylase
262.483	G→A	intergenic (+101/‑74)	pcaC → / → PA0233	4‑carboxymuconolactone decarboxylase/transcriptional regulator
262.505	T→A	intergenic (+123/‑52)	pcaC → / → PA0233	4‑carboxymuconolactone decarboxylase/transcriptional regulator
262.847	C→T	G97G (GGC→GGT)	PA0233 →	transcriptional regulator
262.919	G→A	E121E (GAG→GAA)	PA0233 →	transcriptional regulator
263.396	C→T	R280R (CGC→CGT)	PA0233 →	transcriptional regulator
264.315	T→G	D209E (GAT→GAG)	PA0234 →	hypothetical protein
264.34	C→G	H218D (CAC→GAC)	PA0234 →	hypothetical protein
264.566	G→A	intergenic (+44/+398)	PA0234 → / ← pcaK	hypothetical protein/4‑hydroxybenzoate transporter PcaK
264.572	G→A	intergenic (+50/+392)	PA0234 → / ← pcaK	hypothetical protein/4‑hydroxybenzoate transporter PcaK
264.582	2 bp→TG	intergenic (+60/+381)	PA0234 → / ← pcaK	hypothetical protein/4‑hydroxybenzoate transporter PcaK
264.916	A→G	intergenic (+394/+48)	PA0234 → / ← pcaK	hypothetical protein/4‑hydroxybenzoate transporter PcaK
265.153	A→C	R386R (CGT→CGG)	pcaK ←	4‑hydroxybenzoate transporter PcaK
265.177	T→C	A378A (GCA→GCG)	pcaK ←	4‑hydroxybenzoate transporter PcaK
266.062	G→A	G83G (GGC→GGT)	pcaK ←	4‑hydroxybenzoate transporter PcaK
266.612	Δ1 bp	intergenic (‑302/‑4)	pcaK ← / → PA0236	4‑hydroxybenzoate transporter PcaK/transcriptional regulator
267.507	C→G	intergenic (+112/‑131)	PA0236 → / → PA0237	transcriptional regulator/oxidoreductase
267.553	C→T	intergenic (+158/‑85)	PA0236 → / → PA0237	transcriptional regulator/oxidoreductase
267.748	C→G	P37P (CCC→CCG)	PA0237 →	oxidoreductase
267.773	A→G	T46A (ACC→GCC)	PA0237 →	oxidoreductase
268.503	A→T	E289V (GAG→GTG)	PA0237 →	oxidoreductase
268.712	T→G	S3S (TCT→TCG)	PA0238 →	hypothetical protein
269.039	A→G	R112R (CGA→CGG)	PA0238 →	hypothetical protein
269.177	T→C	D158D (GAT→GAC)	PA0238 →	hypothetical protein
269.846	G→C	V60L (GTC→CTC)	PA0239 →	hypothetical protein
270.241	T→C	L191L (CTT→CTC)	PA0239 →	hypothetical protein
270.265	C→T	I199I (ATC→ATT)	PA0239 →	hypothetical protein
270.713	G→A	L376L (CTG→TTG)	PA0240 ←	porin
271.532	C→T	G103S (GGC→AGC)	PA0240 ←	porin
271.575	A→G	L88L (CTT→CTC)	PA0240 ←	porin
271.731	G→A	D36D (GAC→GAT)	PA0240 ←	porin
271.743	19 bp→GCCT	coding (78‑96/1266 nt)	PA0240 ←	porin
271.877	T→C	intergenic (‑39/+27)	PA0240 ← / ← PA0241	porin/major facilitator superfamily transporter
272.892	G→A	A113V (GCC→GTC)	PA0241 ←	major facilitator superfamily transporter
273.023	T→C	A69A (GCA→GCG)	PA0241 ←	major facilitator superfamily transporter
273.257	T→C	intergenic (‑28/‑518)	PA0241 ← / → PA0242	major facilitator superfamily transporter/hypothetical protein
273.524	C→T	intergenic (‑295/‑251)	PA0241 ← / → PA0242	major facilitator superfamily transporter/hypothetical protein
273.532	C→T	intergenic (‑303/‑243)	PA0241 ← / → PA0242	major facilitator superfamily transporter/hypothetical protein
274.005	T→C	N77N (AAT→AAC)	PA0242 →	hypothetical protein
274.321	C→T	P183S (CCG→TCG)	PA0242 →	hypothetical protein
274.586	A→G	H271R (CAC→CGC)	PA0242 →	hypothetical protein
274.722	G→A	Q316Q (CAG→CAA)	PA0242 →	hypothetical protein
274.876	T→C	C368R (TGC→CGC)	PA0242 →	hypothetical protein
275.091	G→A	R439R (CGG→CGA)	PA0242 →	hypothetical protein
275.223	T→C	S483S (AGT→AGC)	PA0242 →	hypothetical protein
275.226	C→T	R484R (CGC→CGT)	PA0242 →	hypothetical protein
275.301	T→A	R509R (CGT→CGA)	PA0242 →	hypothetical protein
275.4	A→G	A542A (GCA→GCG)	PA0242 →	hypothetical protein
275.493	C→T	V573V (GTC→GTT)	PA0242 →	hypothetical protein
275.556	G→A	E594E (GAG→GAA)	PA0242 →	hypothetical protein
275.642	C→T	A623V (GCG→GTG)	PA0242 →	hypothetical protein
275.669	T→C	V632A (GTC→GCC)	PA0242 →	hypothetical protein
275.719	G→A	intergenic (+40/‑53)	PA0242 → / → PA0243	hypothetical protein/transcriptional regulator
275.793	G→C	V8L (GTC→CTC)	PA0243 →	transcriptional regulator
276.463	T→C	intergenic (+23/+17)	PA0243 → / ← PA0244	transcriptional regulator/shikimate 5‑dehydrogenase
276.479	C→T	intergenic (+39/+1)	PA0243 → / ← PA0244	transcriptional regulator/shikimate 5‑dehydrogenase
276.53	T→C	T269A (ACG→GCG)	PA0244 ←	shikimate 5‑dehydrogenase
276.711	T→C	L208L (CTA→CTG)	PA0244 ←	shikimate 5‑dehydrogenase
277.098	G→T	I79I (ATC→ATA)	PA0244 ←	shikimate 5‑dehydrogenase
278.005	C→T	V465V (GTG→GTA)	PA0246 ←	major facilitator superfamily transporter
278.176	T→C	A408A (GCA→GCG)	PA0246 ←	major facilitator superfamily transporter
278.903	T→C	H166R (CAC→CGC)	PA0246 ←	major facilitator superfamily transporter
279.091	A→C	L103L (CTT→CTG)	PA0246 ←	major facilitator superfamily transporter
279.204	T→C	I66V (ATC→GTC)	PA0246 ←	major facilitator superfamily transporter
279.471	C→G	intergenic (‑72/+103)	PA0246 ← / ← pobA	major facilitator superfamily transporter/4‑hydroxybenzoate 3‑monooxygenase
279.489	G→A	intergenic (‑90/+85)	PA0246 ← / ← pobA	major facilitator superfamily transporter/4‑hydroxybenzoate 3‑monooxygenase
279.507	T→C	intergenic (‑108/+67)	PA0246 ← / ← pobA	major facilitator superfamily transporter/4‑hydroxybenzoate 3‑monooxygenase
279.562	G→A	intergenic (‑163/+12)	PA0246 ← / ← pobA	major facilitator superfamily transporter/4‑hydroxybenzoate 3‑monooxygenase
279.649	A→G	Y370Y (TAT→TAC)	pobA ←	4‑hydroxybenzoate 3‑monooxygenase
280.466	G→A	T98M (ACG→ATG)	pobA ←	4‑hydroxybenzoate 3‑monooxygenase
280.531	C→T	E76E (GAG→GAA)	pobA ←	4‑hydroxybenzoate 3‑monooxygenase
280.645	G→A	Y38Y (TAC→TAT)	pobA ←	4‑hydroxybenzoate 3‑monooxygenase
280.714	G→A	L15L (CTC→CTT)	pobA ←	4‑hydroxybenzoate 3‑monooxygenase
280.847	G→A	intergenic (‑89/‑89)	pobA ← / → PA0248	4‑hydroxybenzoate 3‑monooxygenase/transcriptional regulator
280.851	G→A	intergenic (‑93/‑85)	pobA ← / → PA0248	4‑hydroxybenzoate 3‑monooxygenase/transcriptional regulator
280.889	G→T	intergenic (‑131/‑47)	pobA ← / → PA0248	4‑hydroxybenzoate 3‑monooxygenase/transcriptional regulator
280.898	C→G	intergenic (‑140/‑38)	pobA ← / → PA0248	4‑hydroxybenzoate 3‑monooxygenase/transcriptional regulator
280.949	C→T	T5I (ACC→ATC)	PA0248 →	transcriptional regulator
280.983	G→T	A16A (GCG→GCT)	PA0248 →	transcriptional regulator
281.043	C→T	R36R (CGC→CGT)	PA0248 →	transcriptional regulator
281.052	T→C	D39D (GAT→GAC)	PA0248 →	transcriptional regulator
281.16	C→T	P75P (CCC→CCT)	PA0248 →	transcriptional regulator
281.229	A→G	V98V (GTA→GTG)	PA0248 →	transcriptional regulator
281.238	C→T	L101L (CTC→CTT)	PA0248 →	transcriptional regulator
281.256	C→G	A107A (GCC→GCG)	PA0248 →	transcriptional regulator
281.367	C→T	G144G (GGC→GGT)	PA0248 →	transcriptional regulator
281.373	C→T	Y146Y (TAC→TAT)	PA0248 →	transcriptional regulator
281.376	C→T	A147A (GCC→GCT)	PA0248 →	transcriptional regulator
281.382	T→A	A149A (GCT→GCA)	PA0248 →	transcriptional regulator
281.388	G→A	P151P (CCG→CCA)	PA0248 →	transcriptional regulator
281.472	C→A	A179A (GCC→GCA)	PA0248 →	transcriptional regulator
281.484	C→T	R183R (CGC→CGT)	PA0248 →	transcriptional regulator
281.596	G→A	G221S (GGC→AGC)	PA0248 →	transcriptional regulator
281.783	T→C	V283A (GTT→GCT)	PA0248 →	transcriptional regulator
281.79	T→C	R285R (CGT→CGC)	PA0248 →	transcriptional regulator
281.838	C→T	G136G (GGG→GGA)	PA0249 ←	acetyltransferase
281.847	G→A	D133D (GAC→GAT)	PA0249 ←	acetyltransferase
281.85	G→A	R132R (CGC→CGT)	PA0249 ←	acetyltransferase
281.931	C→T	E105E (GAG→GAA)	PA0249 ←	acetyltransferase
282.012	C→A	L78L (CTG→CTT)	PA0249 ←	acetyltransferase
282.171	G→A	A25A (GCC→GCT)	PA0249 ←	acetyltransferase
282.189	G→C	L19L (CTC→CTG)	PA0249 ←	acetyltransferase
282.228	C→T	K6K (AAG→AAA)	PA0249 ←	acetyltransferase
282.232	G→A	P5L (CCG→CTG)	PA0249 ←	acetyltransferase
282.252	G→A	intergenic (‑7/+71)	PA0249 ← / ← PA0250	acetyltransferase/hypothetical protein
282.264	C→G	intergenic (‑19/+59)	PA0249 ← / ← PA0250	acetyltransferase/hypothetical protein
282.304	C→T	intergenic (‑59/+19)	PA0249 ← / ← PA0250	acetyltransferase/hypothetical protein
282.308	G→T	intergenic (‑63/+15)	PA0249 ← / ← PA0250	acetyltransferase/hypothetical protein
282.315	C→T	intergenic (‑70/+8)	PA0249 ← / ← PA0250	acetyltransferase/hypothetical protein
282.317	2 bp→TA	intergenic (‑72/+5)	PA0249 ← / ← PA0250	acetyltransferase/hypothetical protein
282.611	G→T	V49V (GTC→GTA)	PA0250 ←	hypothetical protein
282.758	A→G	intergenic (‑1/+154)	PA0250 ← / ← PA0251	hypothetical protein/hypothetical protein
282.965	A→G	Y197H (TAT→CAT)	PA0251 ←	hypothetical protein
284.025	A→G	T27T (ACT→ACC)	PA0252 ←	hypothetical protein
284.076	A→G	P10P (CCT→CCC)	PA0252 ←	hypothetical protein
284.204	C→G	R157T (AGG→ACG)	PA0253 ←	transcriptional regulator
284.28	A→C	S132A (TCC→GCC)	PA0253 ←	transcriptional regulator
284.667	C→T	G3R (GGG→AGG)	PA0253 ←	transcriptional regulator
285.041	T→C	G388G (GGA→GGG)	PA0254 ←	hypothetical protein
285.119	T→C	Q362Q (CAA→CAG)	PA0254 ←	hypothetical protein
285.348	A→G	I286T (ATC→ACC)	PA0254 ←	hypothetical protein
285.436	T→C	T257A (ACC→GCC)	PA0254 ←	hypothetical protein
285.514	C→T	G231S (GGC→AGC)	PA0254 ←	hypothetical protein
285.652	G→C	P185A (CCC→GCC)	PA0254 ←	hypothetical protein
285.662	A→G	G181G (GGT→GGC)	PA0254 ←	hypothetical protein
285.71	A→G	S165S (AGT→AGC)	PA0254 ←	hypothetical protein
285.77	C→G	G145G (GGG→GGC)	PA0254 ←	hypothetical protein
285.797	A→G	V136V (GTT→GTC)	PA0254 ←	hypothetical protein
286.224	G→A	intergenic (‑20/+114)	PA0254 ← / ← PA0255	hypothetical protein/hypothetical protein
286.236	C→T	intergenic (‑32/+102)	PA0254 ← / ← PA0255	hypothetical protein/hypothetical protein
286.242	C→T	intergenic (‑38/+96)	PA0254 ← / ← PA0255	hypothetical protein/hypothetical protein
287.157	G→T	intergenic (‑133/+31)	PA0255 ← / ← PA0256	hypothetical protein/hypothetical protein
287.521	A→C	D200E (GAT→GAG)	PA0256 ←	hypothetical protein
287.596	T→C	Q175Q (CAA→CAG)	PA0256 ←	hypothetical protein
288.222	C→T	intergenic (‑102/+162)	PA0256 ← / ← PA0257	hypothetical protein/hypothetical protein
288.241	G→A	intergenic (‑121/+143)	PA0256 ← / ← PA0257	hypothetical protein/hypothetical protein
288.282	Δ1 bp	intergenic (‑162/+102)	PA0256 ← / ← PA0257	hypothetical protein/hypothetical protein
288.637	A→C	F180C (TTC→TGC)	PA0257 ←	hypothetical protein
288.698	A→G	L160L (TTA→CTA)	PA0257 ←	hypothetical protein
289.311	T→G	D27A (GAT→GCT)	PA0258 ←	hypothetical protein
289.42	+CCCTTGGC	intergenic (‑30/+142)	PA0258 ← / ← PA0259	hypothetical protein/hypothetical protein
289.514	T→G	intergenic (‑124/+48)	PA0258 ← / ← PA0259	hypothetical protein/hypothetical protein
289.565	T→C	L480L (TTA→TTG)	PA0259 ←	hypothetical protein
289.746	A→G	V420A (GTT→GCT)	PA0259 ←	hypothetical protein
289.864	T→C	T381A (ACC→GCC)	PA0259 ←	hypothetical protein
289.942	A→G	L355L (TTG→CTG)	PA0259 ←	hypothetical protein
289.952	A→G	S351S (AGT→AGC)	PA0259 ←	hypothetical protein
289.97	C→A	A345A (GCG→GCT)	PA0259 ←	hypothetical protein
290.006	A→C	G333G (GGT→GGG)	PA0259 ←	hypothetical protein
290.12	C→A	P295P (CCG→CCT)	PA0259 ←	hypothetical protein
290.124	T→C	H294R (CAC→CGC)	PA0259 ←	hypothetical protein
290.147	C→T	R286R (CGG→CGA)	PA0259 ←	hypothetical protein
290.24	C→A	V255V (GTG→GTT)	PA0259 ←	hypothetical protein
290.246	C→T	P253P (CCG→CCA)	PA0259 ←	hypothetical protein
290.369	96 bp→90 bp	coding (541‑636/1443 nt)	PA0259 ←	hypothetical protein
290.474	C→G	A177A (GCG→GCC)	PA0259 ←	hypothetical protein
290.48	C→T	V175I (GTG→ATA)	PA0259 ←	hypothetical protein
290.482	C→T	V175I (GTG→ATA)	PA0259 ←	hypothetical protein
290.485	2 bp→GT	coding (519‑520/1443 nt)	PA0259 ←	hypothetical protein
290.492	T→C	P171P (CCA→CCG)	PA0259 ←	hypothetical protein
290.504	G→A	N167N (AAC→AAT)	PA0259 ←	hypothetical protein
290.516	T→C	L163L (TTA→TTG)	PA0259 ←	hypothetical protein
290.519	A→T	S162R (AGT→AGA)	PA0259 ←	hypothetical protein
290.536	G→A	L157L (CTG→TTG)	PA0259 ←	hypothetical protein
290.558	A→G	C149C (TGT→TGC)	PA0259 ←	hypothetical protein
290.578	A→G	L143L (TTG→CTG)	PA0259 ←	hypothetical protein
290.583	G→A	A141V (GCC→GTC)	PA0259 ←	hypothetical protein
290.588	C→A	R139R (CGG→CGT)	PA0259 ←	hypothetical protein
290.738	G→A	F89F (TTC→TTT)	PA0259 ←	hypothetical protein
290.75	C→T	G85G (GGG→GGA)	PA0259 ←	hypothetical protein
290.762	G→A	A81A (GCC→GCT)	PA0259 ←	hypothetical protein
290.765	G→A	D80D (GAC→GAT)	PA0259 ←	hypothetical protein
290.768	C→A	A79A (GCG→GCT)	PA0259 ←	hypothetical protein
290.774	G→T	R77R (CGC→CGA)	PA0259 ←	hypothetical protein
290.784	T→G	Y74S (TAT→TCT)	PA0259 ←	hypothetical protein
290.786	C→A	A73A (GCG→GCT)	PA0259 ←	hypothetical protein
290.789	C→A	M72I (ATG→ATT)	PA0259 ←	hypothetical protein
290.804	C→G	A67A (GCG→GCC)	PA0259 ←	hypothetical protein
290.807	A→T	S66T (TCT→ACA)	PA0259 ←	hypothetical protein
290.809	4 bp→TAAC	coding (193‑196/1443 nt)	PA0259 ←	hypothetical protein
290.823	T→C	K61R (AAG→AGG)	PA0259 ←	hypothetical protein
290.855	C→T	L50L (TTG→TTA)	PA0259 ←	hypothetical protein
290.858	C→G	A49A (GCG→GCC)	PA0259 ←	hypothetical protein
290.87	3 bp→CAT	coding (133‑135/1443 nt)	PA0259 ←	hypothetical protein
290.879	C→T	Q42Q (CAG→CAA)	PA0259 ←	hypothetical protein
290.903	T→C	Q34Q (CAA→CAG)	PA0259 ←	hypothetical protein
290.927	G→A	S26S (AGC→AGT)	PA0259 ←	hypothetical protein
290.938	T→C	I23V (ATA→GTA)	PA0259 ←	hypothetical protein
290.945	C→T	V20V (GTG→GTA)	PA0259 ←	hypothetical protein
290.948	G→A	D19D (GAC→GAT)	PA0259 ←	hypothetical protein
290.972	A→C	T11T (ACT→ACG)	PA0259 ←	hypothetical protein
290.976	G→T	T10K (ACA→AAA)	PA0259 ←	hypothetical protein
290.981	T→A	P8A (CCA→GCT)	PA0259 ←	hypothetical protein
290.983	G→C	P8A (CCA→GCT)	PA0259 ←	hypothetical protein
291.007	T→C	intergenic (‑3/+147)	PA0259 ← / ← PA0260	hypothetical protein/hypothetical protein
291.04	A→G	intergenic (‑36/+114)	PA0259 ← / ← PA0260	hypothetical protein/hypothetical protein
291.043	2 bp→CC	intergenic (‑39/+110)	PA0259 ← / ← PA0260	hypothetical protein/hypothetical protein
291.056	A→G	intergenic (‑52/+98)	PA0259 ← / ← PA0260	hypothetical protein/hypothetical protein
291.076	3 bp→ATT	intergenic (‑72/+76)	PA0259 ← / ← PA0260	hypothetical protein/hypothetical protein
291.089	C→T	intergenic (‑85/+65)	PA0259 ← / ← PA0260	hypothetical protein/hypothetical protein
291.092	C→T	intergenic (‑88/+62)	PA0259 ← / ← PA0260	hypothetical protein/hypothetical protein
293.02	T→C	A95A (GCA→GCG)	PA0260 ←	hypothetical protein
293.503	C→T	R99H (CGC→CAC)	PA0261 ←	hypothetical protein
294.296	C→T	G856S (GGT→AGT)	PA0262 ←	hypothetical protein
294.417	C→T	L815L (CTG→CTA)	PA0262 ←	hypothetical protein
294.507	T→C	Q785Q (CAA→CAG)	PA0262 ←	hypothetical protein
294.758	T→C	K702E (AAG→GAG)	PA0262 ←	hypothetical protein
294.762	C→T	E700E (GAG→GAA)	PA0262 ←	hypothetical protein
295.155	G→C	A569A (GCC→GCG)	PA0262 ←	hypothetical protein
295.422	A→G	S480S (AGT→AGC)	PA0262 ←	hypothetical protein
295.488	T→C	R458R (CGA→CGG)	PA0262 ←	hypothetical protein
295.509	G→A	R451R (CGC→CGT)	PA0262 ←	hypothetical protein
295.593	C→T	G423G (GGG→GGA)	PA0262 ←	hypothetical protein
295.608	T→C	A418A (GCA→GCG)	PA0262 ←	hypothetical protein
295.686	C→T	K392K (AAG→AAA)	PA0262 ←	hypothetical protein
295.809	T→C	V351V (GTA→GTG)	PA0262 ←	hypothetical protein
297.637	G→A	intergenic (‑76/+1179)	hcpC ← / ← PA0263.1	secreted protein Hcp/tRNA‑Arg
297.677	A→G	intergenic (‑116/+1139)	hcpC ← / ← PA0263.1	secreted protein Hcp/tRNA‑Arg
297.685	T→C	intergenic (‑124/+1131)	hcpC ← / ← PA0263.1	secreted protein Hcp/tRNA‑Arg
297.807	A→G	intergenic (‑246/+1009)	hcpC ← / ← PA0263.1	secreted protein Hcp/tRNA‑Arg
297.809	G→T	intergenic (‑248/+1007)	hcpC ← / ← PA0263.1	secreted protein Hcp/tRNA‑Arg
297.815	A→C	intergenic (‑254/+1001)	hcpC ← / ← PA0263.1	secreted protein Hcp/tRNA‑Arg
297.861	T→C	intergenic (‑300/+955)	hcpC ← / ← PA0263.1	secreted protein Hcp/tRNA‑Arg
297.908	C→G	intergenic (‑347/+908)	hcpC ← / ← PA0263.1	secreted protein Hcp/tRNA‑Arg
298.056	C→T	intergenic (‑495/+760)	hcpC ← / ← PA0263.1	secreted protein Hcp/tRNA‑Arg
298.481	+G	intergenic (‑920/+335)	hcpC ← / ← PA0263.1	secreted protein Hcp/tRNA‑Arg
298.569	G→A	intergenic (‑1008/+247)	hcpC ← / ← PA0263.1	secreted protein Hcp/tRNA‑Arg
298.579	(G)5→4	intergenic (‑1018/+237)	hcpC ← / ← PA0263.1	secreted protein Hcp/tRNA‑Arg
298.589	A→G	intergenic (‑1028/+227)	hcpC ← / ← PA0263.1	secreted protein Hcp/tRNA‑Arg
298.646	A→G	intergenic (‑1085/+170)	hcpC ← / ← PA0263.1	secreted protein Hcp/tRNA‑Arg
298.805	C→A	intergenic (‑1244/+11)	hcpC ← / ← PA0263.1	secreted protein Hcp/tRNA‑Arg
299.218	T→C	intergenic (‑326/‑304)	PA0263.1 ← / → gabD	tRNA‑Arg/glutarate‑semialdehyde dehydrogenase DavD
299.258	A→G	intergenic (‑366/‑264)	PA0263.1 ← / → gabD	tRNA‑Arg/glutarate‑semialdehyde dehydrogenase DavD
299.267	C→T	intergenic (‑375/‑255)	PA0263.1 ← / → gabD	tRNA‑Arg/glutarate‑semialdehyde dehydrogenase DavD
299.277	T→C	intergenic (‑385/‑245)	PA0263.1 ← / → gabD	tRNA‑Arg/glutarate‑semialdehyde dehydrogenase DavD
299.302	T→C	intergenic (‑410/‑220)	PA0263.1 ← / → gabD	tRNA‑Arg/glutarate‑semialdehyde dehydrogenase DavD
299.339	C→T	intergenic (‑447/‑183)	PA0263.1 ← / → gabD	tRNA‑Arg/glutarate‑semialdehyde dehydrogenase DavD
299.716	T→C	R65R (CGT→CGC)	gabD →	glutarate‑semialdehyde dehydrogenase DavD
299.965	C→T	G148G (GGC→GGT)	gabD →	glutarate‑semialdehyde dehydrogenase DavD
300.088	C→G	A189A (GCC→GCG)	gabD →	glutarate‑semialdehyde dehydrogenase DavD
300.373	T→C	N284N (AAT→AAC)	gabD →	glutarate‑semialdehyde dehydrogenase DavD
301.421	A→G	Q68Q (CAA→CAG)	PA0266 →	5‑aminovalerate aminotransferase DavT
301.866	G→A	V217I (GTC→ATC)	PA0266 →	5‑aminovalerate aminotransferase DavT
302.502	T→G	intergenic (+4/‑322)	PA0266 → / → PA0267	5‑aminovalerate aminotransferase DavT/hypothetical protein
302.973	A→G	R50R (CGA→CGG)	PA0267 →	hypothetical protein
303.383	C→A	A187D (GCT→GAT)	PA0267 →	hypothetical protein
303.762	C→G	R313R (CGC→CGG)	PA0267 →	hypothetical protein
303.984	G→C	G387G (GGG→GGC)	PA0267 →	hypothetical protein
304.044	+CAAGGGGCGGCGCC	intergenic (+21/+133)	PA0267 → / ← PA0268	hypothetical protein/transcriptional regulator
304.049	A→G	intergenic (+26/+128)	PA0267 → / ← PA0268	hypothetical protein/transcriptional regulator
304.091	+G	intergenic (+68/+86)	PA0267 → / ← PA0268	hypothetical protein/transcriptional regulator
304.113	T→G	intergenic (+90/+64)	PA0267 → / ← PA0268	hypothetical protein/transcriptional regulator
304.129	T→A	intergenic (+106/+48)	PA0267 → / ← PA0268	hypothetical protein/transcriptional regulator
304.134	+CT	intergenic (+111/+43)	PA0267 → / ← PA0268	hypothetical protein/transcriptional regulator
304.137	A→G	intergenic (+114/+40)	PA0267 → / ← PA0268	hypothetical protein/transcriptional regulator
304.169	G→A	intergenic (+146/+8)	PA0267 → / ← PA0268	hypothetical protein/transcriptional regulator
304.174	A→C	intergenic (+151/+3)	PA0267 → / ← PA0268	hypothetical protein/transcriptional regulator
304.209	G→A	L464L (CTG→TTG)	PA0268 ←	transcriptional regulator
304.45	T→C	G383R (GGA→CGG)	PA0268 ←	transcriptional regulator
304.452	C→G	G383R (GGA→CGG)	PA0268 ←	transcriptional regulator
304.717	A→G	D294D (GAT→GAC)	PA0268 ←	transcriptional regulator
304.843	G→A	T252T (ACC→ACT)	PA0268 ←	transcriptional regulator
305.973	A→G	P83P (CCA→CCG)	PA0269 →	hypothetical protein
306.241	T→C	V23A (GTT→GCT)	PA0270 →	hypothetical protein
306.265	A→G	H31R (CAC→CGC)	PA0270 →	hypothetical protein
306.417	T→C	S82P (TCG→CCG)	PA0270 →	hypothetical protein
306.425	G→A	E84E (GAG→GAA)	PA0270 →	hypothetical protein
306.566	A→G	E131E (GAA→GAG)	PA0270 →	hypothetical protein
306.587	T→C	intergenic (+6/‑28)	PA0270 → / → PA0271	hypothetical protein/hypothetical protein
306.597	C→T	intergenic (+16/‑18)	PA0270 → / → PA0271	hypothetical protein/hypothetical protein
306.632	A→C	V6V (GTA→GTC)	PA0271 →	hypothetical protein
306.653	T→C	N13N (AAT→AAC)	PA0271 →	hypothetical protein
306.737	G→A	V41V (GTG→GTA)	PA0271 →	hypothetical protein
306.911	C→T	E306E (GAG→GAA)	PA0272 ←	transcriptional regulator
306.929	T→C	V300V (GTA→GTG)	PA0272 ←	transcriptional regulator
306.935	C→T	E298E (GAG→GAA)	PA0272 ←	transcriptional regulator
306.965	C→G	E288D (GAG→GAC)	PA0272 ←	transcriptional regulator
307.013	G→T	P272S (CCC→TCA)	PA0272 ←	transcriptional regulator
307.015	G→A	P272S (CCC→TCA)	PA0272 ←	transcriptional regulator
307.032	T→C	H266R (CAC→CGC)	PA0272 ←	transcriptional regulator
307.055	T→C	A258A (GCA→GCG)	PA0272 ←	transcriptional regulator
307.058	A→G	H257H (CAT→CAC)	PA0272 ←	transcriptional regulator
307.067	C→T	R254R (CGG→CGA)	PA0272 ←	transcriptional regulator
307.07	T→C	P253P (CCA→CCG)	PA0272 ←	transcriptional regulator
307.132	C→A	A233S (GCC→TCC)	PA0272 ←	transcriptional regulator
307.145	C→T	E228E (GAG→GAA)	PA0272 ←	transcriptional regulator
307.234	T→G	R199R (AGG→CGG)	PA0272 ←	transcriptional regulator
307.286	T→C	V181V (GTA→GTG)	PA0272 ←	transcriptional regulator
307.298	C→T	E177E (GAG→GAA)	PA0272 ←	transcriptional regulator
307.526	C→A	R101R (CGG→CGT)	PA0272 ←	transcriptional regulator
307.577	G→T	I84I (ATC→ATA)	PA0272 ←	transcriptional regulator
307.586	G→A	L81L (CTC→CTT)	PA0272 ←	transcriptional regulator
307.601	G→A	H76H (CAC→CAT)	PA0272 ←	transcriptional regulator
307.73	G→C	H33Q (CAC→CAG)	PA0272 ←	transcriptional regulator
307.902	A→G	G397G (GGT→GGC)	PA0273 ←	major facilitator superfamily transporter
307.906	C→T	R396Q (CGA→CAA)	PA0273 ←	major facilitator superfamily transporter
307.91	C→G	A395P (GCG→CCG)	PA0273 ←	major facilitator superfamily transporter
307.914	C→T	R393R (CGG→CGA)	PA0273 ←	major facilitator superfamily transporter
307.921	G→T	A391D (GCC→GAC)	PA0273 ←	major facilitator superfamily transporter
307.965	T→C	G376G (GGA→GGG)	PA0273 ←	major facilitator superfamily transporter
307.971	C→T	L374L (CTG→CTA)	PA0273 ←	major facilitator superfamily transporter
308.184	C→G	L303L (CTG→CTC)	PA0273 ←	major facilitator superfamily transporter
308.623	G→A	T157I (ACC→ATC)	PA0273 ←	major facilitator superfamily transporter
308.924	T→C	M57V (ATG→GTG)	PA0273 ←	major facilitator superfamily transporter
309.016	A→G	L26P (CTC→CCC)	PA0273 ←	major facilitator superfamily transporter
309.636	C→T	P130P (CCG→CCA)	PA0274 ←	hypothetical protein
309.772	C→T	G85D (GGC→GAC)	PA0274 ←	hypothetical protein
309.813	C→G	R71R (CGG→CGC)	PA0274 ←	hypothetical protein
309.816	A→G	D70D (GAT→GAC)	PA0274 ←	hypothetical protein
309.957	A→G	A23A (GCT→GCC)	PA0274 ←	hypothetical protein
309.973	G→A	A18V (GCG→GTG)	PA0274 ←	hypothetical protein
310.161	G→A	A220A (GCC→GCT)	PA0275 ←	transcriptional regulator
310.251	C→T	S190S (TCG→TCA)	PA0275 ←	transcriptional regulator
310.274	A→G	L183L (TTG→CTG)	PA0275 ←	transcriptional regulator
310.278	C→T	E181E (GAG→GAA)	PA0275 ←	transcriptional regulator
310.491	T→C	V110V (GTA→GTG)	PA0275 ←	transcriptional regulator
310.527	A→G	D98D (GAT→GAC)	PA0275 ←	transcriptional regulator
310.798	C→T	R8H (CGT→CAT)	PA0275 ←	transcriptional regulator
311.174	G→T	A93A (GCG→GCT)	PA0276 →	hypothetical protein
311.413	2 bp→AA	intergenic (+2/+37)	PA0276 → / ← PA0277	hypothetical protein/hypothetical protein
311.442	3 bp→TCC	intergenic (+31/+7)	PA0276 → / ← PA0277	hypothetical protein/hypothetical protein
311.466	A→G	A248A (GCT→GCC)	PA0277 ←	hypothetical protein
311.826	T→C	V128V (GTA→GTG)	PA0277 ←	hypothetical protein
312.048	A→G	C54C (TGT→TGC)	PA0277 ←	hypothetical protein
312.093	A→T	A39A (GCT→GCA)	PA0277 ←	hypothetical protein
312.096	G→A	A38A (GCC→GCT)	PA0277 ←	hypothetical protein
312.132	C→A	G26G (GGG→GGT)	PA0277 ←	hypothetical protein
312.202	A→G	I3T (ATC→ACC)	PA0277 ←	hypothetical protein
312.308	G→A	intergenic (‑99/+73)	PA0277 ← / ← PA0278	hypothetical protein/hypothetical protein
312.561	G→A	H191H (CAC→CAT)	PA0278 ←	hypothetical protein
312.585	T→G	A183A (GCA→GCC)	PA0278 ←	hypothetical protein
312.732	A→G	G134G (GGT→GGC)	PA0278 ←	hypothetical protein
312.802	A→G	V111A (GTG→GCG)	PA0278 ←	hypothetical protein
312.884	C→T	V84I (GTC→ATC)	PA0278 ←	hypothetical protein
312.975	T→C	V53V (GTA→GTG)	PA0278 ←	hypothetical protein
313.077	G→C	A19A (GCC→GCG)	PA0278 ←	hypothetical protein
313.09	G→C	T15S (ACC→AGC)	PA0278 ←	hypothetical protein
313.104	C→T	P10P (CCG→CCA)	PA0278 ←	hypothetical protein
313.283	A→C	R19R (CGA→CGC)	PA0279 →	transcriptional regulator
313.349	A→G	A41A (GCA→GCG)	PA0279 →	transcriptional regulator
313.355	T→C	V43V (GTT→GTC)	PA0279 →	transcriptional regulator
313.42	C→A	A65E (GCG→GAG)	PA0279 →	transcriptional regulator
313.466	G→A	G80G (GGG→GGA)	PA0279 →	transcriptional regulator
313.695	G→A	G157R (GGG→AGG)	PA0279 →	transcriptional regulator
313.703	G→A	G159G (GGG→GGA)	PA0279 →	transcriptional regulator
313.933	+C	intergenic (+8/+5)	PA0279 → / ← cysA	transcriptional regulator/sulfate.thiosulfate ABC transporter ATP‑binding protein CysA
313.986	C→T	E314E (GAG→GAA)	cysA ←	sulfate.thiosulfate ABC transporter ATP‑binding protein CysA
314.415	T→C	V171V (GTA→GTG)	cysA ←	sulfate.thiosulfate ABC transporter ATP‑binding protein CysA
314.571	C→T	E119E (GAG→GAA)	cysA ←	sulfate.thiosulfate ABC transporter ATP‑binding protein CysA
315.048	G→A	H251H (CAC→CAT)	cysW ←	sulfate transporter CysW
315.258	T→C	E181E (GAA→GAG)	cysW ←	sulfate transporter CysW
315.264	C→T	E179E (GAG→GAA)	cysW ←	sulfate transporter CysW
315.273	T→G	G176G (GGA→GGC)	cysW ←	sulfate transporter CysW
315.279	C→T	E174E (GAG→GAA)	cysW ←	sulfate transporter CysW
315.291	T→C	P170P (CCA→CCG)	cysW ←	sulfate transporter CysW
315.964	T→C	P222P (CCA→CCG)	cysT ←	sulfate transporter CysT
316.189	G→A	T147T (ACC→ACT)	cysT ←	sulfate transporter CysT
316.315	C→T	L105L (CTG→CTA)	cysT ←	sulfate transporter CysT
316.342	G→A	D96D (GAC→GAT)	cysT ←	sulfate transporter CysT
316.399	A→G	G77G (GGT→GGC)	cysT ←	sulfate transporter CysT
316.411	A→G	N73N (AAT→AAC)	cysT ←	sulfate transporter CysT
316.842	C→T	P316P (CCG→CCA)	sbp ←	sulfate‑binding protein
316.947	A→G	Y281Y (TAT→TAC)	sbp ←	sulfate‑binding protein
316.959	T→C	A277A (GCA→GCG)	sbp ←	sulfate‑binding protein
317.073	G→A	L239L (CTC→CTT)	sbp ←	sulfate‑binding protein
317.211	G→A	G193G (GGC→GGT)	sbp ←	sulfate‑binding protein
317.223	C→T	V189V (GTG→GTA)	sbp ←	sulfate‑binding protein
317.277	G→A	G171G (GGC→GGT)	sbp ←	sulfate‑binding protein
317.352	T→C	T146T (ACA→ACG)	sbp ←	sulfate‑binding protein
317.4	G→T	G130G (GGC→GGA)	sbp ←	sulfate‑binding protein
317.724	C→T	A22A (GCG→GCA)	sbp ←	sulfate‑binding protein
318.438	G→A	H719H (CAC→CAT)	PA0285 ←	hypothetical protein
318.447	A→G	G716G (GGT→GGC)	PA0285 ←	hypothetical protein
318.468	G→C	G709G (GGC→GGG)	PA0285 ←	hypothetical protein
318.498	A→C	R699R (CGT→CGG)	PA0285 ←	hypothetical protein
318.57	T→C	V675V (GTA→GTG)	PA0285 ←	hypothetical protein
318.678	T→C	E639E (GAA→GAG)	PA0285 ←	hypothetical protein
318.771	T→C	E608E (GAA→GAG)	PA0285 ←	hypothetical protein
318.828	C→T	E589E (GAG→GAA)	PA0285 ←	hypothetical protein
318.849	C→T	E582E (GAG→GAA)	PA0285 ←	hypothetical protein
318.87	A→C	R575R (CGT→CGG)	PA0285 ←	hypothetical protein
319.077	C→T	E506E (GAG→GAA)	PA0285 ←	hypothetical protein
319.422	T→C	E391E (GAA→GAG)	PA0285 ←	hypothetical protein
319.443	G→A	T384T (ACC→ACT)	PA0285 ←	hypothetical protein
319.446	G→T	T383T (ACC→ACA)	PA0285 ←	hypothetical protein
319.449	G→A	H382H (CAC→CAT)	PA0285 ←	hypothetical protein
319.617	T→C	E326E (GAA→GAG)	PA0285 ←	hypothetical protein
319.629	G→A	R322R (CGC→CGT)	PA0285 ←	hypothetical protein
319.677	T→C	Q306Q (CAA→CAG)	PA0285 ←	hypothetical protein
319.699	G→A	A299V (GCG→GTG)	PA0285 ←	hypothetical protein
319.743	A→C	R284R (CGT→CGG)	PA0285 ←	hypothetical protein
319.755	C→T	E280E (GAG→GAA)	PA0285 ←	hypothetical protein
319.863	C→T	E244E (GAG→GAA)	PA0285 ←	hypothetical protein
319.869	A→G	R242R (CGT→CGC)	PA0285 ←	hypothetical protein
320.028	G→A	T189T (ACC→ACT)	PA0285 ←	hypothetical protein
320.186	A→G	Y137H (TAC→CAC)	PA0285 ←	hypothetical protein
320.193	C→G	P134P (CCG→CCC)	PA0285 ←	hypothetical protein
320.493	C→T	Q34Q (CAG→CAA)	PA0285 ←	hypothetical protein
320.972	T→G	A69A (GCT→GCG)	desA →	delta‑9 fatty acid desaturase DesA
321.949	Δ2 bp	intergenic (+5/‑225)	desA → / → gpuP	delta‑9 fatty acid desaturase DesA/3‑guanidinopropionate transporter
321.989	G→A	intergenic (+45/‑186)	desA → / → gpuP	delta‑9 fatty acid desaturase DesA/3‑guanidinopropionate transporter
322.029	G→A	intergenic (+85/‑146)	desA → / → gpuP	delta‑9 fatty acid desaturase DesA/3‑guanidinopropionate transporter
322.076	T→C	intergenic (+132/‑99)	desA → / → gpuP	delta‑9 fatty acid desaturase DesA/3‑guanidinopropionate transporter
322.351	T→C	I59I (ATT→ATC)	gpuP →	3‑guanidinopropionate transporter
322.846	C→A	I224I (ATC→ATA)	gpuP →	3‑guanidinopropionate transporter
323.146	C→T	C324C (TGC→TGT)	gpuP →	3‑guanidinopropionate transporter
323.155	A→G	A327A (GCA→GCG)	gpuP →	3‑guanidinopropionate transporter
323.254	C→G	G360G (GGC→GGG)	gpuP →	3‑guanidinopropionate transporter
323.256	T→G	V361G (GTG→GGG)	gpuP →	3‑guanidinopropionate transporter
323.29	C→T	D372D (GAC→GAT)	gpuP →	3‑guanidinopropionate transporter
323.371	T→C	R399R (CGT→CGC)	gpuP →	3‑guanidinopropionate transporter
323.66	C→A	P15P (CCC→CCA)	gpuA →	guanidinopropionase
323.672	T→C	G19G (GGT→GGC)	gpuA →	guanidinopropionase
323.876	T→C	D87D (GAT→GAC)	gpuA →	guanidinopropionase
323.882	C→T	G89G (GGC→GGT)	gpuA →	guanidinopropionase
323.885	C→T	D90D (GAC→GAT)	gpuA →	guanidinopropionase
323.962	G→A	G116D (GGT→GAT)	gpuA →	guanidinopropionase
324.128	A→G	R171R (CGA→CGG)	gpuA →	guanidinopropionase
324.134	A→C	I173I (ATA→ATC)	gpuA →	guanidinopropionase
324.143	C→T	G176G (GGC→GGT)	gpuA →	guanidinopropionase
324.152	T→C	D179D (GAT→GAC)	gpuA →	guanidinopropionase
324.179	C→T	I188I (ATC→ATT)	gpuA →	guanidinopropionase
324.251	G→A	E212E (GAG→GAA)	gpuA →	guanidinopropionase
324.293	G→T	A226A (GCG→GCT)	gpuA →	guanidinopropionase
324.31	C→A	A232D (GCC→GAC)	gpuA →	guanidinopropionase
324.365	C→T	P250P (CCC→CCT)	gpuA →	guanidinopropionase
324.416	G→A	Q267Q (CAG→CAA)	gpuA →	guanidinopropionase
324.53	G→A	E305E (GAG→GAA)	gpuA →	guanidinopropionase
324.589	C→T	intergenic (+17/‑36)	gpuA → / → gpuR	guanidinopropionase/transcriptional activator GpuR
324.649	A→C	I9L (ATC→CTC)	gpuR →	transcriptional activator GpuR
324.84	A→G	G72G (GGA→GGG)	gpuR →	transcriptional activator GpuR
324.846	A→G	E74E (GAA→GAG)	gpuR →	transcriptional activator GpuR
324.891	T→C	F89F (TTT→TTC)	gpuR →	transcriptional activator GpuR
325.065	A→G	E147E (GAA→GAG)	gpuR →	transcriptional activator GpuR
325.218	G→A	T198T (ACG→ACA)	gpuR →	transcriptional activator GpuR
325.223	G→A	G200D (GGC→GAC)	gpuR →	transcriptional activator GpuR
325.47	C→T	R282R (CGC→CGT)	gpuR →	transcriptional activator GpuR
325.537	C→T	L305L (CTG→TTG)	gpuR →	transcriptional activator GpuR
325.55	2 bp→CT	coding (926‑927/963 nt)	gpuR →	transcriptional activator GpuR
325.569	T→C	G315G (GGT→GGC)	gpuR →	transcriptional activator GpuR
325.582	C→T	L320L (CTG→TTG)	gpuR →	transcriptional activator GpuR
325.588	C→T	intergenic (+1/‑112)	gpuR → / → PA0290	transcriptional activator GpuR/hypothetical protein
325.642	T→C	intergenic (+55/‑58)	gpuR → / → PA0290	transcriptional activator GpuR/hypothetical protein
325.864	A→G	R55R (CGA→CGG)	PA0290 →	hypothetical protein
326.269	G→A	E190E (GAG→GAA)	PA0290 →	hypothetical protein
326.39	T→C	L231L (TTG→CTG)	PA0290 →	hypothetical protein
327.709	C→T	F142F (TTC→TTT)	oprE →	anaerobically‑induced outer membrane porin OprE
328.336	T→C	D351D (GAT→GAC)	oprE →	anaerobically‑induced outer membrane porin OprE
328.435	T→C	N384N (AAT→AAC)	oprE →	anaerobically‑induced outer membrane porin OprE
328.695	T→G	intergenic (+29/+106)	oprE → / ← aguA	anaerobically‑induced outer membrane porin OprE/agmatine deiminase
328.701	T→A	intergenic (+35/+100)	oprE → / ← aguA	anaerobically‑induced outer membrane porin OprE/agmatine deiminase
328.725	C→T	intergenic (+59/+76)	oprE → / ← aguA	anaerobically‑induced outer membrane porin OprE/agmatine deiminase
328.727	T→C	intergenic (+61/+74)	oprE → / ← aguA	anaerobically‑induced outer membrane porin OprE/agmatine deiminase
328.79	C→T	intergenic (+124/+11)	oprE → / ← aguA	anaerobically‑induced outer membrane porin OprE/agmatine deiminase
328.918	T→G	I330I (ATA→ATC)	aguA ←	agmatine deiminase
329.234	G→A	A225V (GCG→GTG)	aguA ←	agmatine deiminase
329.988	A→C	intergenic (‑81/+5)	aguA ← / ← aguB	agmatine deiminase/N‑carbamoylputrescine amidohydrolase
329.996	G→C	S292S (TCC→TCG)	aguB ←	N‑carbamoylputrescine amidohydrolase
330.23	A→G	N214N (AAT→AAC)	aguB ←	N‑carbamoylputrescine amidohydrolase
330.284	T→C	Q196Q (CAA→CAG)	aguB ←	N‑carbamoylputrescine amidohydrolase
331.02	G→A	intergenic (‑149/+14)	aguB ← / ← aguR	N‑carbamoylputrescine amidohydrolase/transcriptional regulator AguR
331.022	G→T	intergenic (‑151/+12)	aguB ← / ← aguR	N‑carbamoylputrescine amidohydrolase/transcriptional regulator AguR
331.063	A→C	S213A (TCC→GCC)	aguR ←	transcriptional regulator AguR
331.175	G→T	V175V (GTC→GTA)	aguR ←	transcriptional regulator AguR
331.277	G→A	R141R (CGC→CGT)	aguR ←	transcriptional regulator AguR
331.553	T→C	P49P (CCA→CCG)	aguR ←	transcriptional regulator AguR
331.58	G→A	Y40Y (TAC→TAT)	aguR ←	transcriptional regulator AguR
331.588	A→T	S38T (TCC→ACC)	aguR ←	transcriptional regulator AguR
331.64	C→T	A20A (GCG→GCA)	aguR ←	transcriptional regulator AguR
331.684	G→A	P6S (CCC→TCC)	aguR ←	transcriptional regulator AguR
331.701	Δ2 bp	intergenic (‑2/+60)	aguR ← / ← PA0295	transcriptional regulator AguR/polyamine binding protein
331.923	C→T	A301T (GCC→ACC)	PA0295 ←	polyamine binding protein
332.911	C→T	intergenic (‑88/+168)	PA0295 ← / ← spuI	polyamine binding protein/glutamine synthetase
333.376	G→A	G360G (GGC→GGT)	spuI ←	glutamine synthetase
333.385	G→C	R357R (CGC→CGG)	spuI ←	glutamine synthetase
333.388	G→A	H356H (CAC→CAT)	spuI ←	glutamine synthetase
334.15	G→T	R102R (CGC→CGA)	spuI ←	glutamine synthetase
334.799	T→C	H22H (CAT→CAC)	spuA →	glutamine amidotransferase
335.015	T→C	T94T (ACT→ACC)	spuA →	glutamine amidotransferase
335.916	C→T	D130D (GAC→GAT)	spuB →	glutamine synthetase
337.17	C→T	L74L (CTG→TTG)	spuC →	aminotransferase
337.581	T→C	L211L (TTG→CTG)	spuC →	aminotransferase
337.71	A→G	K254E (AAG→GAG)	spuC →	aminotransferase
338.73	G→A	K98K (AAG→AAA)	spuD →	putrescine ABC transporter substrate‑binding protein SpuD
339.387	G→A	A317A (GCG→GCA)	spuD →	putrescine ABC transporter substrate‑binding protein SpuD
339.62	C→T	intergenic (+80/‑339)	spuD → / → spuE	putrescine ABC transporter substrate‑binding protein SpuD/spermidine ABC transporter substrate‑binding protein SpuE
340.405	C→T	G149G (GGC→GGT)	spuE →	spermidine ABC transporter substrate‑binding protein SpuE
340.495	C→T	G179G (GGC→GGT)	spuE →	spermidine ABC transporter substrate‑binding protein SpuE
340.525	T→C	Y189Y (TAT→TAC)	spuE →	spermidine ABC transporter substrate‑binding protein SpuE
341.284	C→T	G58G (GGC→GGT)	spuF →	polyamine transporter PotG
341.305	A→G	L65L (TTA→TTG)	spuF →	polyamine transporter PotG
341.401	C→T	N97N (AAC→AAT)	spuF →	polyamine transporter PotG
341.602	T→C	A164A (GCT→GCC)	spuF →	polyamine transporter PotG
341.932	C→T	A274A (GCC→GCT)	spuF →	polyamine transporter PotG
342.145	G→C	A345A (GCG→GCC)	spuF →	polyamine transporter PotG
342.417	T→C	Y42Y (TAT→TAC)	spuG →	polyamine transporter PotH
342.711	A→C	L140L (CTA→CTC)	spuG →	polyamine transporter PotH
343.429	T→C	S58S (AGT→AGC)	spuH →	polyamine transporter PotI
343.481	T→C	F76L (TTC→CTC)	spuH →	polyamine transporter PotI
343.516	T→C	R87R (CGT→CGC)	spuH →	polyamine transporter PotI
344.187	A→G	intergenic (+62/+116)	spuH → / ← PA0305	polyamine transporter PotI/hypothetical protein
344.242	C→G	intergenic (+117/+61)	spuH → / ← PA0305	polyamine transporter PotI/hypothetical protein
344.252	C→T	intergenic (+127/+51)	spuH → / ← PA0305	polyamine transporter PotI/hypothetical protein
344.271	G→C	intergenic (+146/+32)	spuH → / ← PA0305	polyamine transporter PotI/hypothetical protein
344.363	A→G	Y776Y (TAT→TAC)	PA0305 ←	hypothetical protein
344.51	G→A	G727G (GGC→GGT)	PA0305 ←	hypothetical protein
344.613	C→T	R693K (AGG→AAG)	PA0305 ←	hypothetical protein
344.624	T→C	Q689Q (CAA→CAG)	PA0305 ←	hypothetical protein
344.704	C→T	G663S (GGC→AGC)	PA0305 ←	hypothetical protein
344.808	C→G	G628A (GGC→GCC)	PA0305 ←	hypothetical protein
344.963	G→C	N576K (AAC→AAG)	PA0305 ←	hypothetical protein
345.053	T→C	P546P (CCA→CCG)	PA0305 ←	hypothetical protein
345.54	T→C	K384R (AAG→AGG)	PA0305 ←	hypothetical protein
345.552	G→A	A380V (GCC→GTC)	PA0305 ←	hypothetical protein
345.718	C→T	V325I (GTC→ATC)	PA0305 ←	hypothetical protein
345.8	A→C	A297A (GCT→GCG)	PA0305 ←	hypothetical protein
346.157	A→G	A178A (GCT→GCC)	PA0305 ←	hypothetical protein
346.262	C→T	E143E (GAG→GAA)	PA0305 ←	hypothetical protein
346.585	G→C	L36V (CTG→GTG)	PA0305 ←	hypothetical protein
346.736	C→T	intergenic (‑46/‑65)	PA0305 ← / → PA0306	hypothetical protein/transcriptional regulator
348.117	A→G	N73N (AAT→AAC)	PA0306a ←	transcriptional regulator
348.673	C→G	A127P (GCC→CCC)	PA0307 ←	hypothetical protein
349.281	G→A	A78T (GCG→ACG)	PA0308 →	hypothetical protein
349.712	C→G	P221P (CCC→CCG)	PA0308 →	hypothetical protein
349.865	G→A	A272A (GCG→GCA)	PA0308 →	hypothetical protein
349.886	T→C	P279P (CCT→CCC)	PA0308 →	hypothetical protein
350.072	A→T	intergenic (+3/+17)	PA0308 → / ← PA0309	hypothetical protein/hypothetical protein
350.085	G→T	intergenic (+16/+4)	PA0308 → / ← PA0309	hypothetical protein/hypothetical protein
350.462	G→T	T127N (ACC→AAC)	PA0309 ←	hypothetical protein
350.982	C→A	P31P (CCC→CCA)	PA0310 →	hypothetical protein
351.483	T→C	F198F (TTT→TTC)	PA0310 →	hypothetical protein
351.582	C→T	L231L (CTC→CTT)	PA0310 →	hypothetical protein
351.6	G→C	intergenic (+12/+10)	PA0310 → / ← PA0311	hypothetical protein/hypothetical protein
351.763	G→C	T134T (ACC→ACG)	PA0311 ←	hypothetical protein
351.801	C→T	G122R (GGG→AGG)	PA0311 ←	hypothetical protein
352.119	G→A	L16L (CTG→TTG)	PA0311 ←	hypothetical protein
352.35	C→T	intergenic (‑186/‑80)	PA0311 ← / → PA0312	hypothetical protein/hypothetical protein
352.384	T→C	intergenic (‑220/‑46)	PA0311 ← / → PA0312	hypothetical protein/hypothetical protein
352.392	A→G	intergenic (‑228/‑38)	PA0311 ← / → PA0312	hypothetical protein/hypothetical protein
352.567	C→A	G46G (GGC→GGA)	PA0312 →	hypothetical protein
352.759	G→T	P110P (CCG→CCT)	PA0312 →	hypothetical protein
352.825	T→G	V132V (GTT→GTG)	PA0312 →	hypothetical protein
353.689	A→G	intergenic (‑70/+2)	PA0313 ← / ← PA0314	L‑cysteine ABC transporter protein YecS/L‑cysteine ABC transporter protein FliY
353.781	G→A	N227N (AAC→AAT)	PA0314 ←	L‑cysteine ABC transporter protein FliY
355.227	+T	intergenic (+36/+21)	PA0315 → / ← serA	hypothetical protein/D‑3‑phosphoglycerate dehydrogenase
355.386	G→A	I364I (ATC→ATT)	serA ←	D‑3‑phosphoglycerate dehydrogenase
355.47	T→C	P336P (CCA→CCG)	serA ←	D‑3‑phosphoglycerate dehydrogenase
355.488	C→G	V330V (GTG→GTC)	serA ←	D‑3‑phosphoglycerate dehydrogenase
357.253	C→T	D191D (GAC→GAT)	PA0317 →	hypothetical protein
357.316	T→C	R212R (CGT→CGC)	PA0317 →	hypothetical protein
357.475	T→C	D265D (GAT→GAC)	PA0317 →	hypothetical protein
357.481	A→G	P267P (CCA→CCG)	PA0317 →	hypothetical protein
357.493	G→A	E271E (GAG→GAA)	PA0317 →	hypothetical protein
358.883	A→G	intergenic (+51/‑48)	PA0318 → / → PA0319	hypothetical protein/hypothetical protein
359.311	C→T	R127R (CGC→CGT)	PA0319 →	hypothetical protein
359.479	T→C	I183I (ATT→ATC)	PA0319 →	hypothetical protein
360.396	T→C	intergenic (+64/+17)	PA0320 → / ← PA0321	hypothetical protein/acetylpolyamine aminohydrolase
360.452	T→C	A332A (GCA→GCG)	PA0321 ←	acetylpolyamine aminohydrolase
360.621	G→A	A276V (GCC→GTC)	PA0321 ←	acetylpolyamine aminohydrolase
362.978	A→T	intergenic (‑121/+300)	PA0322 ← / ← PA0323	transporter/ABC transporter
363.503	G→T	V273V (GTC→GTA)	PA0323 ←	ABC transporter
363.824	C→T	L166L (CTG→CTA)	PA0323 ←	ABC transporter
364.408	G→A	F250F (TTC→TTT)	PA0324 ←	ABC transporter permease
364.663	T→C	A165A (GCA→GCG)	PA0324 ←	ABC transporter permease
364.807	G→A	T117T (ACC→ACT)	PA0324 ←	ABC transporter permease
365.46	C→T	A208A (GCG→GCA)	PA0325 ←	ABC transporter permease
366.545	G→C	V195V (GTC→GTG)	PA0326 ←	ABC transporter ATP‑binding protein
367.351	T→G	intergenic (‑222/‑106)	PA0326 ← / → PA0327	ABC transporter ATP‑binding protein/hypothetical protein
368.179	T→C	S241S (AGT→AGC)	PA0327 →	hypothetical protein
368.392	C→G	V312V (GTC→GTG)	PA0327 →	hypothetical protein
368.498	T→C	Q636Q (CAA→CAG)	PA0328 ←	hypothetical protein
369.185	A→G	T407T (ACT→ACC)	PA0328 ←	hypothetical protein
369.465	T→A	Q314L (CAG→CTG)	PA0328 ←	hypothetical protein
369.822	T→C	N195S (AAC→AGC)	PA0328 ←	hypothetical protein
370.061	A→G	D115D (GAT→GAC)	PA0328 ←	hypothetical protein
370.139	G→A	G89G (GGC→GGT)	PA0328 ←	hypothetical protein
370.166	C→T	S80S (TCG→TCA)	PA0328 ←	hypothetical protein
370.243	T→C	K55E (AAA→GAA)	PA0328 ←	hypothetical protein
370.337	A→G	Y23Y (TAT→TAC)	PA0328 ←	hypothetical protein
370.349	A→G	G19G (GGT→GGC)	PA0328 ←	hypothetical protein
370.364	A→G	A14A (GCT→GCC)	PA0328 ←	hypothetical protein
370.487	T→C	intergenic (‑82/+219)	PA0328 ← / ← PA0329	hypothetical protein/hypothetical protein
370.489	T→G	intergenic (‑84/+217)	PA0328 ← / ← PA0329	hypothetical protein/hypothetical protein
370.491	2 bp→TG	intergenic (‑86/+214)	PA0328 ← / ← PA0329	hypothetical protein/hypothetical protein
370.5	T→G	intergenic (‑95/+206)	PA0328 ← / ← PA0329	hypothetical protein/hypothetical protein
370.511	G→T	intergenic (‑106/+195)	PA0328 ← / ← PA0329	hypothetical protein/hypothetical protein
370.519	A→C	intergenic (‑114/+187)	PA0328 ← / ← PA0329	hypothetical protein/hypothetical protein
370.528	T→C	intergenic (‑123/+178)	PA0328 ← / ← PA0329	hypothetical protein/hypothetical protein
370.53	C→G	intergenic (‑125/+176)	PA0328 ← / ← PA0329	hypothetical protein/hypothetical protein
370.738	T→C	T101A (ACG→GCG)	PA0329 ←	hypothetical protein
370.832	C→T	V69V (GTG→GTA)	PA0329 ←	hypothetical protein
370.854	T→C	N62S (AAC→AGC)	PA0329 ←	hypothetical protein
371.147	Δ1 bp	intergenic (‑109/+15)	PA0329 ← / ← rpiA	hypothetical protein/ribose‑5‑phosphate isomerase A
371.154	A→G	intergenic (‑116/+8)	PA0329 ← / ← rpiA	hypothetical protein/ribose‑5‑phosphate isomerase A
371.201	T→C	L211L (CTA→CTG)	rpiA ←	ribose‑5‑phosphate isomerase A
371.209	G→A	L209L (CTG→TTG)	rpiA ←	ribose‑5‑phosphate isomerase A
371.851	+T	intergenic (‑18/‑240)	rpiA ← / → ilvA1	ribose‑5‑phosphate isomerase A/threonine dehydratase
371.972	G→C	intergenic (‑139/‑119)	rpiA ← / → ilvA1	ribose‑5‑phosphate isomerase A/threonine dehydratase
371.992	G→A	intergenic (‑159/‑99)	rpiA ← / → ilvA1	ribose‑5‑phosphate isomerase A/threonine dehydratase
372.576	T→C	I162I (ATT→ATC)	ilvA1 →	threonine dehydratase
372.861	T→C	T257T (ACT→ACC)	ilvA1 →	threonine dehydratase
373.458	T→C	R456R (CGT→CGC)	ilvA1 →	threonine dehydratase
373.467	T→C	G459G (GGT→GGC)	ilvA1 →	threonine dehydratase
373.686	C→T	intergenic (+81/‑39)	ilvA1 → / → PA0332	threonine dehydratase/hypothetical protein
373.737	C→A	L5I (CTC→ATC)	PA0332 →	hypothetical protein
374.653	G→A	P137P (CCG→CCA)	PA0333 →	hypothetical protein
374.931	T→C	V230A (GTG→GCG)	PA0333 →	hypothetical protein
375.06	A→C	E273A (GAG→GCG)	PA0333 →	hypothetical protein
375.097	G→C	R285R (CGG→CGC)	PA0333 →	hypothetical protein
375.136	T→G	A298A (GCT→GCG)	PA0333 →	hypothetical protein
375.217	C→T	G325G (GGC→GGT)	PA0333 →	hypothetical protein
375.301	C→T	G353G (GGC→GGT)	PA0333 →	hypothetical protein
375.337	T→C	R365R (CGT→CGC)	PA0333 →	hypothetical protein
375.494	A→G	T418A (ACC→GCC)	PA0333 →	hypothetical protein
375.534	G→A	intergenic (+20/+417)	PA0333 → / ← PA0334	hypothetical protein/major facilitator superfamily transporter
375.603	T→C	intergenic (+89/+348)	PA0333 → / ← PA0334	hypothetical protein/major facilitator superfamily transporter
375.636	A→G	intergenic (+122/+315)	PA0333 → / ← PA0334	hypothetical protein/major facilitator superfamily transporter
375.658	A→G	intergenic (+144/+293)	PA0333 → / ← PA0334	hypothetical protein/major facilitator superfamily transporter
375.687	C→A	intergenic (+173/+264)	PA0333 → / ← PA0334	hypothetical protein/major facilitator superfamily transporter
375.969	G→A	G407G (GGC→GGT)	PA0334 ←	major facilitator superfamily transporter
375.98	G→A	P404S (CCT→TCT)	PA0334 ←	major facilitator superfamily transporter
375.985	G→C	A402G (GCG→GGG)	PA0334 ←	major facilitator superfamily transporter
376.104	A→G	G362G (GGT→GGC)	PA0334 ←	major facilitator superfamily transporter
376.125	G→A	Y355Y (TAC→TAT)	PA0334 ←	major facilitator superfamily transporter
376.347	G→T	G281G (GGC→GGA)	PA0334 ←	major facilitator superfamily transporter
376.473	C→G	A239A (GCG→GCC)	PA0334 ←	major facilitator superfamily transporter
376.494	C→T	V232V (GTG→GTA)	PA0334 ←	major facilitator superfamily transporter
376.577	A→C	S205A (TCC→GCC)	PA0334 ←	major facilitator superfamily transporter
376.615	T→C	N192S (AAT→AGT)	PA0334 ←	major facilitator superfamily transporter
376.636	T→C	K185R (AAG→AGG)	PA0334 ←	major facilitator superfamily transporter
376.67	G→T	L174I (CTC→ATC)	PA0334 ←	major facilitator superfamily transporter
376.783	T→C	H136R (CAC→CGC)	PA0334 ←	major facilitator superfamily transporter
377.179	+CGG	coding (11/1239 nt)	PA0334 ←	major facilitator superfamily transporter
377.228	T→C	intergenic (‑39/+11)	PA0334 ← / ← PA0335	major facilitator superfamily transporter/hypothetical protein
377.287	T→C	L202L (CTA→CTG)	PA0335 ←	hypothetical protein
377.329	T→C	E188E (GAA→GAG)	PA0335 ←	hypothetical protein
377.362	G→A	Y177Y (TAC→TAT)	PA0335 ←	hypothetical protein
377.385	C→T	D170N (GAC→AAC)	PA0335 ←	hypothetical protein
377.419	C→A	V158V (GTG→GTT)	PA0335 ←	hypothetical protein
377.5	G→A	I131I (ATC→ATT)	PA0335 ←	hypothetical protein
377.521	C→T	R124R (CGG→CGA)	PA0335 ←	hypothetical protein
377.656	C→T	Q79Q (CAG→CAA)	PA0335 ←	hypothetical protein
377.749	G→C	V48V (GTC→GTG)	PA0335 ←	hypothetical protein
377.866	A→G	D9D (GAT→GAC)	PA0335 ←	hypothetical protein
377.92	C→T	intergenic (‑28/‑176)	PA0335 ← / → ygdP	hypothetical protein/RNA pyrophosphohydrolase
377.923	A→G	intergenic (‑31/‑173)	PA0335 ← / → ygdP	hypothetical protein/RNA pyrophosphohydrolase
377.971	G→A	intergenic (‑79/‑125)	PA0335 ← / → ygdP	hypothetical protein/RNA pyrophosphohydrolase
378.254	G→A	E53E (GAG→GAA)	ygdP →	RNA pyrophosphohydrolase
378.84	C→T	R81R (CGC→CGT)	ptsP →	phosphoenolpyruvate‑protein phosphotransferase PtsP
379.318	C→T	L241L (CTG→TTG)	ptsP →	phosphoenolpyruvate‑protein phosphotransferase PtsP
379.521	A→C	I308I (ATA→ATC)	ptsP →	phosphoenolpyruvate‑protein phosphotransferase PtsP
379.539	C→T	A314A (GCC→GCT)	ptsP →	phosphoenolpyruvate‑protein phosphotransferase PtsP
379.554	G→A	E319E (GAG→GAA)	ptsP →	phosphoenolpyruvate‑protein phosphotransferase PtsP
379.992	C→A	G465G (GGC→GGA)	ptsP →	phosphoenolpyruvate‑protein phosphotransferase PtsP
385.746	T→G	A202A (GCA→GCC)	PA0343 ←	hypothetical protein
385.758	C→A	A198A (GCG→GCT)	PA0343 ←	hypothetical protein
385.806	C→T	A182A (GCG→GCA)	PA0343 ←	hypothetical protein
385.83	C→T	E174E (GAG→GAA)	PA0343 ←	hypothetical protein
385.851	A→G	T167T (ACT→ACC)	PA0343 ←	hypothetical protein
387.197	C→T	R190Q (CGG→CAG)	PA0344 ←	hypothetical protein
387.28	T→C	E162E (GAA→GAG)	PA0344 ←	hypothetical protein
387.345	T→C	T141A (ACC→GCC)	PA0344 ←	hypothetical protein
387.379	C→T	V129V (GTG→GTA)	PA0344 ←	hypothetical protein
387.652	G→A	S38S (AGC→AGT)	PA0344 ←	hypothetical protein
387.682	A→G	R28R (CGT→CGC)	PA0344 ←	hypothetical protein
388.147	C→T	G333S (GGC→AGC)	PA0345 ←	hypothetical protein
388.191	T→A	D318V (GAC→GTC)	PA0345 ←	hypothetical protein
388.249	C→A	G299C (GGC→TGC)	PA0345 ←	hypothetical protein
388.663	A→G	L161L (TTG→CTG)	PA0345 ←	hypothetical protein
388.95	A→T	L65Q (CTG→CAG)	PA0345 ←	hypothetical protein
389.224	+A	intergenic (‑81/‑110)	PA0345 ← / → PA0346	hypothetical protein/hypothetical protein
390.129	C→G	V252V (GTG→GTC)	glpQ ←	glycerophosphoryl diester phosphodiesterase
390.57	T→C	E105E (GAA→GAG)	glpQ ←	glycerophosphoryl diester phosphodiesterase
390.702	C→A	R61R (CGG→CGT)	glpQ ←	glycerophosphoryl diester phosphodiesterase
390.741	C→T	P48P (CCG→CCA)	glpQ ←	glycerophosphoryl diester phosphodiesterase
[truncated: 25,679 more rows]

## Sheet: MS6004
position	mutation	annotation	gene	description
[truncated: 27,460 more rows]

[truncated: 1 more sheets: MS6005]
