# Supplementary material for: New Sequence Type ST3449 in Multidrug-Resistant Pseudomonas aeruginosa Isolates from a Cystic Fibrosis Patient
Source: Antibiotics (Basel). 2021 Apr 23;10(5):491. doi: 10.3390/antibiotics10050491 (PMC8146123; doi:10.3390/antibiotics10050491)
Supplement: Supplementary file 1 [file antibiotics-10-00491-s001.zip › Supplementary Table S2. Virulence genes of P. aeruginosa isolates from ST3449.xls]

## Sheet: MS6000
Contig	Start	End	Gene	Coverage	Identity	Accession	Product
NODE_2 length_463669 cov_16.419610	423916	425085	alg44	100.0	99.9	NP_252232	(alg44) alginate biosynthesis protein Alg8 [Alginate (VF0091)] [Pseudomonas aeruginosa PAO1]
NODE_2 length_463669 cov_16.419610	425168	426652	alg8	100.0	99.9	NP_252231	(alg8) alginate-c5-mannuronan-epimerase AlgG [Alginate (VF0091)] [Pseudomonas aeruginosa PAO1]
NODE_2 length_463669 cov_16.419610	411451	412896	algA	100.0	99.7	NP_252241	(algA) phosphomannose isomerase / guanosine 5’-diphospho-D-mannose pyrophosphorylase [Alginate (VF0091)] [Pseudomonas aeruginosa PAO1]
NODE_12 length_172587 cov_21.168932	22949	24298	algB	100.0	100.0	NP_254170	(algB) two-component response regulator AlgB [Alginate (VF0091)] [Pseudomonas aeruginosa PAO1]
NODE_19 length_99707 cov_16.626511	52476	53867	algC	100.0	99.9	NP_254009	(algC) phosphomannomutase AlgC [Alginate biosynthesis (CVF522)] [Pseudomonas aeruginosa PAO1]
NODE_2 length_463669 cov_16.419610	426792	428102	algD	100.0	100.0	NP_252230	(algD) GDP-mannose 6-dehydrogenase AlgD [Alginate (VF0091)] [Pseudomonas aeruginosa PAO1]
NODE_2 length_463669 cov_16.419610	421006	422478	algE	100.0	99.6	NP_252234	(algE) alginate biosynthetic protein AlgK precursor [Alginate (VF0091)] [Pseudomonas aeruginosa PAO1]
NODE_2 length_463669 cov_16.419610	413093	413743	algF	100.0	99.5	NP_252240	(algF) alginate o-acetyltransferase AlgF [Alginate (VF0091)] [Pseudomonas aeruginosa PAO1]
NODE_2 length_463669 cov_16.419610	419354	420985	algG	100.0	99.8	NP_252235	(algG) outer membrane protein AlgE [Alginate (VF0091)] [Pseudomonas aeruginosa PAO1]
NODE_2 length_463669 cov_16.419610	415006	416568	algI	100.0	99.7	NP_252238	(algI) alginate o-acetyltransferase AlgI [Alginate (VF0091)] [Pseudomonas aeruginosa PAO1]
NODE_2 length_463669 cov_16.419610	413816	414991	algJ	100.0	99.9	NP_252239	(algJ) alginate o-acetyltransferase AlgJ [Alginate (VF0091)] [Pseudomonas aeruginosa PAO1]
NODE_2 length_463669 cov_16.419610	422475	423902	algK	100.0	99.9	NP_252233	(algK) alginate biosynthesis protein Alg44 [Alginate (VF0091)] [Pseudomonas aeruginosa PAO1]
NODE_2 length_463669 cov_16.419610	416810	417913	algL	100.0	99.9	NP_252237	(algL) poly(beta-d-mannuronate) lyase precursor AlgL [Alginate (VF0091)] [Pseudomonas aeruginosa PAO1]
NODE_14 length_145773 cov_16.095636	120863	121921	algP/algR3	100.0	100.0	NP_253940	(algP/algR3) alginate regulatory protein AlgP [Alginate (VF0091)] [Pseudomonas aeruginosa PAO1]
NODE_14 length_145773 cov_16.095636	122738	123220	algQ	100.0	100.0	NP_253942	(algQ) Alginate regulatory protein AlgQ [Alginate (VF0091)] [Pseudomonas aeruginosa PAO1]
NODE_14 length_145773 cov_16.095636	128365	129111	algR	100.0	99.6	NP_253948	(algR) alginate biosynthesis regulatory protein AlgR [Alginate (VF0091)] [Pseudomonas aeruginosa PAO1]
NODE_15 length_131409 cov_13.184016	38231	38812	algU	100.0	99.7	NP_249453	(algU) alginate biosynthesis protein AlgZ/FimS [Alginate (VF0091)] [Pseudomonas aeruginosa PAO1]
NODE_6 length_395267 cov_14.050261	185853	187022	algW	100.0	99.7	NP_253136	(algW) AlgW protein [Alginate regulation (CVF523)] [Pseudomonas aeruginosa PAO1]
NODE_2 length_463669 cov_16.419610	417917	419341	algX	100.0	99.9	NP_252236	(algX) alginate biosynthesis protein AlgX [Alginate (VF0091)] [Pseudomonas aeruginosa PAO1]
NODE_14 length_145773 cov_16.095636	129116	130192	algZ	100.0	99.7	NP_253949	(algZ) sigma factor AlgU [Alginate (VF0091)] [Pseudomonas aeruginosa PAO1]
NODE_1 length_576053 cov_13.859928	1046	2485	aprA	100.0	99.9	NP_249940	(aprA) alkaline metalloproteinase precursor [Alkaline protease (VF0090)] [Pseudomonas aeruginosa PAO1]
NODE_7 length_276700 cov_17.472794	25316	32734	chpA	100.0	99.8	NP_249104	(chpA) still frameshift probable component of chemotactic signal transduction system [Type IV pili (VF0082)] [Pseudomonas aeruginosa PAO1]
NODE_7 length_276700 cov_17.472794	32727	33758	chpB	100.0	99.1	NP_249105	(chpB) probable methylesterase [Type IV pili (VF0082)] [Pseudomonas aeruginosa PAO1]
NODE_7 length_276700 cov_17.472794	33755	34261	chpC	100.0	98.8	NP_249106	(chpC) probable chemotaxis protein [Type IV pili (VF0082)] [Pseudomonas aeruginosa PAO1]
NODE_7 length_276700 cov_17.472794	34269	35063	chpD	100.0	99.4	NP_249107	(chpD) probable transcriptional regulator [Type IV pili (VF0082)] [Pseudomonas aeruginosa PAO1]
NODE_7 length_276700 cov_17.472794	35139	35750	chpE	100.0	99.5	NP_249108	(chpE) probable chemotaxis protein [Type IV pili (VF0082)] [Pseudomonas aeruginosa PAO1]
NODE_21 length_97762 cov_18.918103	9064	11772	clpV1	100.0	99.5	NP_248780	(clpV1) type VI secretion system AAA+ family ATPase [HSI-I (VF0334)] [Pseudomonas aeruginosa PAO1]
NODE_43 length_8606 cov_16.696309	5962	7311	dotU1	100.0	99.6	NP_248768	(dotU1) type VI secretion system protein DotU [HSI-I (VF0334)] [Pseudomonas aeruginosa PAO1]
NODE_2 length_463669 cov_16.419610	77999	79360	exoS	100.0	98.9	NP_252530	(exoS) type III secretion system effector ExoS ADP ribosyltransferase activity and GTPase-activating protein activity [ExoS (VF0096)] [Pseudomonas aeruginosa PAO1]
NODE_34 length_40405 cov_17.467277	10782	12155	exoT	100.0	99.4	NP_248734	(exoT) type III secretion system effector ExoT ADP ribosyltransferase activity and GTPase-activating protein activity [ExoT (VF0097)] [Pseudomonas aeruginosa PAO1]
NODE_8 length_262138 cov_13.389781	113631	114767	exoY	100.0	99.9	NP_250881	(exoY) type III secretion system effector ExoY adenylate cyclase [ExoY (VF0099)] [Pseudomonas aeruginosa PAO1]
NODE_16 length_122008 cov_12.092804	91154	91990	exsA	100.0	99.6	NP_250404	(exsA) type III secretion system regulatory protein ExsA [TTSS (VF0083)] [Pseudomonas aeruginosa PAO1]
NODE_16 length_122008 cov_12.092804	92288	92701	exsB	100.0	99.5	NP_250403	(exsB) type III secretion system piolitin ExsB [TTSS (VF0083)] [Pseudomonas aeruginosa PAO1]
NODE_16 length_122008 cov_12.092804	92964	93401	exsC	100.0	98.6	NP_250401	(exsC) type III secretion system regulatory protein ExsC [TTSS (VF0083)] [Pseudomonas aeruginosa PAO1]
NODE_16 length_122008 cov_12.092804	90226	91056	exsD	100.0	99.0	NP_250405	(exsD) type III secretion system regulatory protein ExsD [TTSS (VF0083)] [Pseudomonas aeruginosa PAO1]
NODE_16 length_122008 cov_12.092804	92710	92955	exsE	100.0	98.4	NP_250402	(exsE) type III secretion system regulatory protein ExsE [TTSS (VF0083)] [Pseudomonas aeruginosa PAO1]
NODE_6 length_395267 cov_14.050261	305335	305844	fimT	100.0	97.7	NP_253239	(fimT) type 4 fimbrial biogenesis protein FimT [Type IV pili (VF0082)] [Pseudomonas aeruginosa PAO1]
NODE_6 length_395267 cov_14.050261	305950	306456	fimU	100.0	99.6	NP_253240	(fimU) type 4 fimbrial biogenesis protein FimU [Type IV pili (VF0082)] [Pseudomonas aeruginosa PAO1]
NODE_3 length_445856 cov_14.996760	289642	292401	fimV	100.0	98.8	NP_251805	(fimV) putative Type IV pili related protein [Type IV pili (VF0082)] [Pseudomonas aeruginosa PAO1]
NODE_22 length_95005 cov_12.855393	72849	73691	fleN	100.0	99.9	NP_250145	(fleN) flagellar synthesis regulator FleN [Flagella (VF0273)] [Pseudomonas aeruginosa PAO1]
NODE_1 length_576053 cov_13.859928	172693	174165	fleQ	100.0	99.2	NP_249788	(fleQ) transcriptional regulator FleQ [Flagella (VF0273)] [Pseudomonas aeruginosa PAO1]
NODE_1 length_576053 cov_13.859928	169946	171367	fleR	100.0	99.2	NP_249790	(fleR) two-component response regulator [Flagella (VF0273)] [Pseudomonas aeruginosa PAO1]
NODE_1 length_576053 cov_13.859928	171372	172580	fleS	100.0	99.2	NP_249789	(fleS) two-component sensor [Deoxyhexose linking sugar 209 Da capping structure (AI138)] [Pseudomonas aeruginosa PAO1]
NODE_3 length_445856 cov_14.996760	32881	33579	flgA	100.0	100.0	NP_252040	(flgA) flagellar basal body P-ring biosynthesis protein FlgA [Deoxyhexose linking sugar 209 Da capping structure (AI138)] [Pseudomonas aeruginosa PAO1]
NODE_1 length_576053 cov_13.859928	206004	206411	flgB	100.0	99.5	NP_249768	(flgB) flagellar basal body rod protein FlgB [Deoxyhexose linking sugar 209 Da capping structure (AI138)] [Pseudomonas aeruginosa PAO1]
NODE_1 length_576053 cov_13.859928	205558	205998	flgC	100.0	99.8	NP_249769	(flgC) flagellar basal-body rod protein FlgC [Flagella (VF0273)] [Pseudomonas aeruginosa PAO1]
NODE_1 length_576053 cov_13.859928	204832	205545	flgD	100.0	99.6	NP_249770	(flgD) flagellar basal-body rod modification protein FlgD [Flagella (VF0273)] [Pseudomonas aeruginosa PAO1]
NODE_1 length_576053 cov_13.859928	203416	204804	flgE	100.0	99.3	NP_249771	(flgE) flagellar hook protein FlgE [Flagella (VF0273)] [Pseudomonas aeruginosa PAO1]
NODE_1 length_576053 cov_13.859928	202449	203198	flgF	100.0	100.0	NP_249772	(flgF) flagellar basal-body rod protein FlgF [Flagella (VF0273)] [Pseudomonas aeruginosa PAO1]
NODE_1 length_576053 cov_13.859928	201617	202402	flgG	100.0	99.9	NP_249773	(flgG) flagellar basal-body rod protein FlgG [Flagella (VF0273)] [Pseudomonas aeruginosa PAO1]
NODE_1 length_576053 cov_13.859928	200876	201571	flgH	100.0	99.6	NP_249774	(flgH) flagellar L-ring protein precursor FlgH [Flagella (VF0273)] [Pseudomonas aeruginosa PAO1]
NODE_1 length_576053 cov_13.859928	199755	200864	flgI	100.0	99.6	NP_249775	(flgI) flagellar P-ring protein precursor FlgI [Flagella (VF0273)] [Pseudomonas aeruginosa PAO1]
NODE_1 length_576053 cov_13.859928	198542	199744	flgJ	100.0	99.8	NP_249776	(flgJ) flagellar rod assembly protein/muramidase FlgJ [Flagella (VF0273)] [Pseudomonas aeruginosa PAO1]
NODE_3 length_445856 cov_14.996760	32413	32736	flgM	100.0	100.0	NP_252041	(flgM) negative regulator of flagellin synthesis [Deoxyhexose linking sugar 209 Da capping structure (AI138)] [Pseudomonas aeruginosa PAO1]
NODE_3 length_445856 cov_14.996760	31888	32358	flgN	100.0	100.0	NP_252042	(flgN) flagella synthesis protein FlgN [Deoxyhexose linking sugar 209 Da capping structure (AI138)] [Pseudomonas aeruginosa PAO1]
NODE_22 length_95005 cov_12.855393	75203	77326	flhA	100.0	99.7	NP_250143	(flhA) flagellar biosynthesis protein FlhA [Flagella (VF0273)] [Pseudomonas aeruginosa PAO1]
NODE_22 length_95005 cov_12.855393	80173	81309	flhB	100.0	99.7	NP_250140	(flhB) flagellar biosynthetic protein FlhB [Flagella (VF0273)] [Pseudomonas aeruginosa PAO1]
NODE_22 length_95005 cov_12.855393	73830	75119	flhF	100.0	99.8	NP_250144	(flhF) flagellar biosynthesis protein FlhF [Flagella (VF0273)] [Pseudomonas aeruginosa PAO1]
NODE_22 length_95005 cov_12.855393	72109	72852	fliA	100.0	100.0	NP_250146	(fliA) flagellar biosynthesis sigma factor FliA [Deoxyhexose linking sugar 209 Da capping structure (AI138)] [Pseudomonas aeruginosa PAO1]
NODE_1 length_576053 cov_13.859928	169370	169699	fliE	100.0	99.4	NP_249791	(fliE) flagellar hook-basal body complex protein FliE [Flagella (VF0273)] [Pseudomonas aeruginosa PAO1]
NODE_1 length_576053 cov_13.859928	167551	169347	fliF	100.0	99.3	NP_249792	(fliF) flagellar M-ring protein FliF [Flagella (VF0273)] [Pseudomonas aeruginosa PAO1]
NODE_1 length_576053 cov_13.859928	166529	167545	fliG	100.0	99.6	NP_249793	(fliG) flagellar motor switch protein G [Flagella (VF0273)] [Pseudomonas aeruginosa PAO1]
NODE_1 length_576053 cov_13.859928	165721	166527	fliH	100.0	99.5	NP_249794	(fliH) flagellar assembly protein H [Flagella (VF0273)] [Pseudomonas aeruginosa PAO1]
NODE_1 length_576053 cov_13.859928	164376	165731	fliI	100.0	99.3	NP_249795	(fliI) flagellum-specific ATP synthase FliI [Flagella (VF0273)] [Pseudomonas aeruginosa PAO1]
NODE_1 length_576053 cov_13.859928	163919	164362	fliJ	100.0	99.5	NP_249796	(fliJ) flagellar protein FliJ [Flagella (VF0273)] [Pseudomonas aeruginosa PAO1]
NODE_22 length_95005 cov_12.855393	85865	87148	fliK	100.0	98.8	NP_250132	(fliK) flagellar hook-length control protein FliK [Deoxyhexose linking sugar 209 Da capping structure (AI138)] [Pseudomonas aeruginosa PAO1]
NODE_22 length_95005 cov_12.855393	85100	85621	fliL	100.0	100.0	NP_250133	(fliL) flagellar basal body protein FliL [Deoxyhexose linking sugar 209 Da capping structure (AI138)] [Pseudomonas aeruginosa PAO1]
NODE_22 length_95005 cov_12.855393	84121	85092	fliM	100.0	100.0	NP_250134	(fliM) flagellar motor switch protein FliM [Flagella (VF0273)] [Pseudomonas aeruginosa PAO1]
NODE_22 length_95005 cov_12.855393	83620	84093	fliN	100.0	100.0	NP_250135	(fliN) flagellar motor switch protein FliN [Flagella (VF0273)] [Pseudomonas aeruginosa PAO1]
NODE_22 length_95005 cov_12.855393	83166	83618	fliO	100.0	99.6	NP_250136	(fliO) flagellar protein FliO [Flagella (VF0273)] [Pseudomonas aeruginosa PAO1]
NODE_22 length_95005 cov_12.855393	82402	83169	fliP	100.0	99.9	NP_250137	(fliP) flagellar biosynthetic protein FliP [Flagella (VF0273)] [Pseudomonas aeruginosa PAO1]
NODE_22 length_95005 cov_12.855393	82088	82357	fliQ	100.0	99.6	NP_250138	(fliQ) flagellar biosynthetic protein FliQ [Flagella (VF0273)] [Pseudomonas aeruginosa PAO1]
NODE_22 length_95005 cov_12.855393	81312	82088	fliR	100.0	99.6	NP_250139	(fliR) flagellar biosynthetic protein FliR [Flagella (VF0273)] [Pseudomonas aeruginosa PAO1]
NODE_32 length_65760 cov_20.598083	61842	64004	fptA	100.0	99.4	NP_252911	(fptA) Fe(III)-pyochelin receptor precursor [Pyochelin (VF0095)] [Pseudomonas aeruginosa PAO1]
NODE_21 length_97762 cov_18.918103	4193	4681	hcp1	100.0	100.0	NP_248775	(hcp1) type VI secretion system substrate Hcp1 [HSI-I (VF0334)] [Pseudomonas aeruginosa PAO1]
NODE_21 length_97762 cov_18.918103	967	2001	hsiA1	100.0	99.1	NP_248772	(hsiA1) type VI secretion system hcp secretion island protein HsiA1 [HSI-I (VF0334)] [Pseudomonas aeruginosa PAO1]
NODE_21 length_97762 cov_18.918103	2090	2608	hsiB1/vipA	100.0	99.6	NP_248773	(hsiB1/vipA) type VI secretion system tubule-forming protein VipA [HSI-I (VF0334)] [Pseudomonas aeruginosa PAO1]
NODE_21 length_97762 cov_18.918103	2621	4117	hsiC1/vipB	100.0	99.7	NP_248774	(hsiC1/vipB) type VI secretion system tubule-forming protein VipB [HSI-I (VF0334)] [Pseudomonas aeruginosa PAO1]
NODE_21 length_97762 cov_18.918103	4849	5694	hsiE1	100.0	99.4	NP_248776	(hsiE1) type VI secretion system hcp secretion island protein HsiE1 interacting with HsiB1 to form a novel subcomplex of the T6SS [HSI-I (VF0334)] [Pseudomonas aeruginosa PAO1]
NODE_21 length_97762 cov_18.918103	5696	6205	hsiF1	100.0	100.0	NP_248777	(hsiF1) type VI secretion system hcp secretion island protein HsiF1 a gp25-like protein but not exhibit lysozyme activity [HSI-I (VF0334)] [Pseudomonas aeruginosa PAO1]
NODE_21 length_97762 cov_18.918103	6202	8061	hsiG1	100.0	99.8	NP_248778	(hsiG1) type VI secretion system hcp secretion island protein HsiG1 [HSI-I (VF0334)] [Pseudomonas aeruginosa PAO1]
NODE_21 length_97762 cov_18.918103	8025	9071	hsiH1	100.0	99.9	NP_248779	(hsiH1) type VI secretion system hcp secretion island protein HsiH1 [HSI-I (VF0334)] [Pseudomonas aeruginosa PAO1]
NODE_43 length_8606 cov_16.696309	7318	8606	hsiJ1	96.5	99.5	NP_248769	(hsiJ1) type VI secretion system hcp secretion island protein HsiJ1 [HSI-I (VF0334)] [Pseudomonas aeruginosa PAO1]
NODE_43 length_8606 cov_16.696309	2435	5740	icmF1/tssM1	100.0	99.8	NP_248767	(icmF1/tssM1) type VI secretion system protein IcmF1 [HSI-I (VF0334)] [Pseudomonas aeruginosa PAO1]
NODE_25 length_91428 cov_12.534047	6607	7863	lasA	100.0	99.4	NP_250562	(lasA) LasA protease precursor [LasA (VF0088)] [Pseudomonas aeruginosa PAO1]
NODE_2 length_463669 cov_16.419610	220469	221965	lasB	100.0	99.7	NP_252413	(lasB) elastase LasB [LasB (VF0087)] [Pseudomonas aeruginosa PAO1]
NODE_23 length_92549 cov_11.260598	2736	3341	lasI	100.0	100.0	NP_250123	(lasI) autoinducer synthesis protein LasI [Quorum sensing (VF0093)] [Pseudomonas aeruginosa PAO1]
NODE_53 length_1240 cov_14.306511	62	526	lip1	100.0	99.8	NP_248770	(lip1) lipoprotein [HSI-I (VF0334)] [Pseudomonas aeruginosa PAO1]
NODE_10 length_209818 cov_13.463973	83309	83527	mbtH-like	100.0	100.0	NP_251102	(mbtH-like) MbtH-like protein from the pyoverdine cluster [pyoverdine (IA001)] [Pseudomonas aeruginosa PAO1]
NODE_4 length_407903 cov_14.640597	180668	181519	motA	100.0	100.0	NP_253641	(motA) flagellar motor protein [Deoxyhexose linking sugar 209 Da capping structure (AI138)] [Pseudomonas aeruginosa PAO1]
NODE_4 length_407903 cov_14.640597	179605	180648	motB	100.0	99.6	NP_253640	(motB) flagellar motor protein [Deoxyhexose linking sugar 209 Da capping structure (AI138)] [Pseudomonas aeruginosa PAO1]
NODE_22 length_95005 cov_12.855393	66374	67114	motC	100.0	100.0	NP_250151	(motC) flagellar motor protein [Deoxyhexose linking sugar 209 Da capping structure (AI138)] [Pseudomonas aeruginosa PAO1]
NODE_22 length_95005 cov_12.855393	65471	66361	motD	100.0	100.0	NP_250152	(motD) flagellar motor protein [Deoxyhexose linking sugar 209 Da capping structure (AI138)] [Pseudomonas aeruginosa PAO1]
NODE_2 length_463669 cov_16.419610	443966	444931	motY	100.0	100.0	NP_252216	(motY) probable outer membrane protein precursor [Deoxyhexose linking sugar 209 Da capping structure (AI138)] [Pseudomonas aeruginosa PAO1]
NODE_15 length_131409 cov_13.184016	37610	38199	mucA	100.0	98.6	NP_249454	(mucA) alkaline metalloproteinase precursor [Alginate (VF0091)] [Pseudomonas aeruginosa PAO1]
NODE_15 length_131409 cov_13.184016	36651	37601	mucB	100.0	100.0	NP_249455	(mucB) anti-sigma factor MucA inhibitor of alg gene expression [Alginate (VF0091)] [Pseudomonas aeruginosa PAO1]
NODE_15 length_131409 cov_13.184016	36199	36654	mucC	100.0	99.8	NP_249456	(mucC) negative regulator for alginate biosynthesis MucB [Alginate (VF0091)] [Pseudomonas aeruginosa PAO1]
NODE_15 length_131409 cov_13.184016	34735	36159	mucD	100.0	99.7	NP_249457	(mucD) serine protease MucD precursor [Alginate regulation (CVF523)] [Pseudomonas aeruginosa PAO1]
NODE_13 length_149521 cov_17.113164	108167	108436	mucE	100.0	99.6	NP_252722	(mucE) small envelope protein MucE [Alginate regulation (CVF523)] [Pseudomonas aeruginosa PAO1]
NODE_2 length_463669 cov_16.419610	302062	303414	mucP	100.0	99.7	NP_252339	(mucP) metalloprotease protease [Alginate regulation (CVF523)] [Pseudomonas aeruginosa PAO1]
NODE_32 length_65760 cov_20.598083	42091	43521	pchA	100.0	99.5	NP_252921	(pchA) salicylate biosynthesis isochorismate synthase PchA [Pyochelin (VF0095)] [Pseudomonas aeruginosa PAO1]
NODE_32 length_65760 cov_20.598083	43518	43823	pchB	100.0	100.0	NP_252920	(pchB) salicylate biosynthesis protein PchB [Pyochelin (VF0095)] [Pseudomonas aeruginosa PAO1]
NODE_32 length_65760 cov_20.598083	43823	44578	pchC	100.0	100.0	NP_252919	(pchC) pyochelin biosynthetic protein PchC [Pyochelin (VF0095)] [Pseudomonas aeruginosa PAO1]
NODE_32 length_65760 cov_20.598083	44575	46218	pchD	100.0	99.1	NP_252918	(pchD) pyochelin biosynthesis protein PchD [Pyochelin (VF0095)] [Pseudomonas aeruginosa PAO1]
NODE_32 length_65760 cov_20.598083	47532	51848	pchE	100.0	99.4	NP_252916	(pchE) dihydroaeruginoic acid synthetase PchE [Pyochelin (VF0095)] [Pseudomonas aeruginosa PAO1]
NODE_32 length_65760 cov_20.598083	51845	57274	pchF	100.0	99.2	NP_252915	(pchF) pyochelin synthetase PchF [Pyochelin (VF0095)] [Pseudomonas aeruginosa PAO1]
NODE_32 length_65760 cov_20.598083	57271	58320	pchG	100.0	99.4	NP_252914	(pchG) pyochelin biosynthetic protein PchG [Pyochelin (VF0095)] [Pseudomonas aeruginosa PAO1]
NODE_32 length_65760 cov_20.598083	58317	60029	pchH	100.0	99.0	NP_252913	(pchH) ABC transporter ATP-binding protein [Pyochelin (VF0095)] [Pseudomonas aeruginosa PAO1]
NODE_32 length_65760 cov_20.598083	60026	61750	pchI	100.0	98.8	NP_252912	(pchI) ABC transporter ATP-binding protein [Pyochelin (VF0095)] [Pseudomonas aeruginosa PAO1]
NODE_32 length_65760 cov_20.598083	46448	47338	pchR	100.0	99.2	NP_252917	(pchR) transcriptional regulator PchR [Pyochelin (VF0095)] [Pseudomonas aeruginosa PAO1]
NODE_16 length_122008 cov_12.092804	100914	101192	pcr1	100.0	100.0	NP_250390	(pcr1) type III secretion system protein Pcr1 [TTSS (VF0083)] [Pseudomonas aeruginosa PAO1]
NODE_16 length_122008 cov_12.092804	100556	100927	pcr2	100.0	98.9	NP_250391	(pcr2) type III secretion system protein Pcr2 [TTSS (VF0083)] [Pseudomonas aeruginosa PAO1]
NODE_16 length_122008 cov_12.092804	100194	100559	pcr3	100.0	100.0	NP_250392	(pcr3) type III secretion system protein Pcr3 [TTSS (VF0083)] [Pseudomonas aeruginosa PAO1]
NODE_16 length_122008 cov_12.092804	99860	100189	pcr4	100.0	99.7	NP_250393	(pcr4) type III secretion system protein Pcr4 [TTSS (VF0083)] [Pseudomonas aeruginosa PAO1]
NODE_16 length_122008 cov_12.092804	97743	99863	pcrD	100.0	99.4	NP_250394	(pcrD) type III secretion system protein PcrD [TTSS (VF0083)] [Pseudomonas aeruginosa PAO1]
NODE_16 length_122008 cov_12.092804	96988	97284	pcrG	100.0	100.0	NP_250396	(pcrG) type III secretion system cytoplasmic regulator PcrG [TTSS (VF0083)] [Pseudomonas aeruginosa PAO1]
NODE_16 length_122008 cov_12.092804	95579	96085	pcrH	100.0	99.2	NP_250398	(pcrH) type III secretion system regulatory protein PcrH [TTSS (VF0083)] [Pseudomonas aeruginosa PAO1]
NODE_16 length_122008 cov_12.092804	97312	97746	pcrR	100.0	99.8	NP_250395	(pcrR) type III secretion system regulatory protein PcrR [TTSS (VF0083)] [Pseudomonas aeruginosa PAO1]
NODE_16 length_122008 cov_12.092804	96094	96978	pcrV	100.0	99.8	NP_250397	(pcrV) type III secretion system hydrophilic translocator needle tip protein PcrV [TTSS (VF0083)] [Pseudomonas aeruginosa PAO1]
NODE_24 length_92300 cov_16.733892	681	1169	phzA1	100.0	99.6	NP_252899	(phzA1) phenazine biosynthesis protein PhzA [Phenazines biosynthesis (CVF536)] [Pseudomonas aeruginosa PAO1]
NODE_36 length_30637 cov_12.375451	675	1117	phzA1	90.6	96.2	NP_252899	(phzA1) phenazine biosynthesis protein PhzA [Phenazines biosynthesis (CVF536)] [Pseudomonas aeruginosa PAO1]
NODE_24 length_92300 cov_16.733892	163	651	phzB1	100.0	98.6	NP_252900	(phzB1) phenazine biosynthesis protein PhzB [Phenazines biosynthesis (CVF536)] [Pseudomonas aeruginosa PAO1]
NODE_48 length_5271 cov_29.022356	4054	5271	phzC1	100.0	99.3	NP_252901	(phzC1) phenazine biosynthesis protein PhzC [Phenazines biosynthesis (CVF536)] [Pseudomonas aeruginosa PAO1]
NODE_48 length_5271 cov_29.022356	3434	4057	phzD1	100.0	99.2	NP_252902	(phzD1) phenazine biosynthesis protein PhzD isochorismatase [Phenazines biosynthesis (CVF536)] [Pseudomonas aeruginosa PAO1]
NODE_48 length_5271 cov_29.022356	1554	3437	phzE1	100.0	99.4	NP_252903	(phzE1) phenazine biosynthesis protein PhzE [Phenazines biosynthesis (CVF536)] [Pseudomonas aeruginosa PAO1]
NODE_48 length_5271 cov_29.022356	704	1540	phzF1	100.0	99.5	NP_252904	(phzF1) phenazine biosynthesis protein PhzF isomerase [Phenazines biosynthesis (CVF536)] [Pseudomonas aeruginosa PAO1]
NODE_48 length_5271 cov_29.022356	34	678	phzG1	100.0	99.8	NP_252906	(phzG1) phenazine biosynthesis protein PhzG pyridoxamine 5’-phosphate oxidase [Phenazines biosynthesis (CVF536)] [Pseudomonas aeruginosa PAO1]
NODE_34 length_40405 cov_17.467277	18299	20131	phzH	100.0	99.7	NP_248741	(phzH) phenazine-modifying enzyme [Phenazines biosynthesis (CVF536)] [Pseudomonas aeruginosa PAO1]
NODE_24 length_92300 cov_16.733892	1866	2870	phzM	100.0	99.6	NP_252898	(phzM) phenazine-specific methyltransferase PhzM (adenosylmethionine dependent methyltransferase) [Pyocyanin (VF0100)] [Pseudomonas aeruginosa PAO1]
NODE_50 length_2855 cov_10.895528	1374	2582	phzS	100.0	98.3	NP_252907	(phzS) flavin dependent hydroxylase PhzS [Pyocyanin (VF0100)] [Pseudomonas aeruginosa PAO1]
NODE_6 length_395267 cov_14.050261	312258	312683	pilE	100.0	99.8	NP_253246	(pilE) type 4 fimbrial biogenesis protein PilE [Type IV pili (VF0082)] [Pseudomonas aeruginosa PAO1]
NODE_2 length_463669 cov_16.419610	118815	119573	pilF	100.0	99.7	NP_252494	(pilF) type 4 fimbrial biogenesis protein PilF [Type IV pili (VF0082)] [Pseudomonas aeruginosa PAO1]
NODE_7 length_276700 cov_17.472794	20829	21236	pilG	100.0	100.0	NP_249099	(pilG) twitching motility protein PilG [Type IV pili (VF0082)] [Pseudomonas aeruginosa PAO1]
NODE_7 length_276700 cov_17.472794	21283	21648	pilH	100.0	100.0	NP_249100	(pilH) twitching motility protein PilH [Type IV pili (VF0082)] [Pseudomonas aeruginosa PAO1]
NODE_7 length_276700 cov_17.472794	21699	22235	pilI	100.0	100.0	NP_249101	(pilI) twitching motility protein PilI [Type IV pili (VF0082)] [Pseudomonas aeruginosa PAO1]
NODE_7 length_276700 cov_17.472794	22320	24368	pilJ	100.0	99.7	NP_249102	(pilJ) twitching motility protein PilJ [Type IV pili (VF0082)] [Pseudomonas aeruginosa PAO1]
NODE_7 length_276700 cov_17.472794	24429	25304	pilK	100.0	99.9	NP_249103	(pilK) methyltransferase PilK [Type IV pili (VF0082)] [Pseudomonas aeruginosa PAO1]
NODE_4 length_407903 cov_14.640597	303632	304696	pilM	100.0	100.0	NP_253731	(pilM) type IV pilus inner membrane platform protein PilM [Type IV pili (VF0082)] [Pseudomonas aeruginosa PAO1]
NODE_4 length_407903 cov_14.640597	303036	303632	pilN	100.0	99.8	NP_253730	(pilN) type IV pilus inner membrane platform protein PilN [Type IV pili (VF0082)] [Pseudomonas aeruginosa PAO1]
NODE_4 length_407903 cov_14.640597	302416	303039	pilO	100.0	100.0	NP_253729	(pilO) type IV pilus inner membrane platform protein PilO [Type IV pili (VF0082)] [Pseudomonas aeruginosa PAO1]
NODE_4 length_407903 cov_14.640597	301895	302419	pilP	100.0	100.0	NP_253728	(pilP) type IV pilus biogenesis protein PilP [Type IV pili (VF0082)] [Pseudomonas aeruginosa PAO1]
NODE_4 length_407903 cov_14.640597	299697	301841	pilQ	100.0	97.2	NP_253727	(pilQ) type 4 fimbrial biogenesis protein PilQ [Type IV pili (VF0082)] [Pseudomonas aeruginosa PAO1]
NODE_6 length_395267 cov_14.050261	302723	304060	pilR	100.0	99.6	NP_253237	(pilR) two-component response regulator PilR [Type IV pili (VF0082)] [Pseudomonas aeruginosa PAO1]
NODE_6 length_395267 cov_14.050261	301116	302708	pilS	100.0	99.5	NP_253236	(pilS) two-component sensor PilS [Type IV pili (VF0082)] [Pseudomonas aeruginosa PAO1]
NODE_7 length_276700 cov_17.472794	7760	8794	pilT	100.0	99.9	NP_249086	(pilT) twitching motility protein PilT [Type IV pili (VF0082)] [Pseudomonas aeruginosa PAO1]
NODE_7 length_276700 cov_17.472794	8972	10120	pilU	100.0	99.9	NP_249087	(pilU) twitching motility protein PilU [Type IV pili (VF0082)] [Pseudomonas aeruginosa PAO1]
NODE_6 length_395267 cov_14.050261	306447	307004	pilV	100.0	99.1	NP_253241	(pilV) type IV pilus biogenesis protein PilV [Type IV pili (VF0082)] [Pseudomonas aeruginosa PAO1]
NODE_6 length_395267 cov_14.050261	307001	307825	pilW	100.0	92.2	NP_253242	(pilW) type IV fimbrial biogenesis protein PilW [Type IV pili (VF0082)] [Pseudomonas aeruginosa PAO1]
NODE_6 length_395267 cov_14.050261	307822	308409	pilX	100.0	99.8	NP_253243	(pilX) type 4 fimbrial biogenesis protein PilX [Type IV pili (VF0082)] [Pseudomonas aeruginosa PAO1]
NODE_6 length_395267 cov_14.050261	308421	311912	pilY1	99.7	92.0	NP_253244	(pilY1) type 4 fimbrial biogenesis protein PilY1 [Type IV pili (VF0082)] [Pseudomonas aeruginosa PAO1]
NODE_6 length_395267 cov_14.050261	311914	312261	pilY2	100.0	99.7	NP_253245	(pilY2) type 4 fimbrial biogenesis protein PilY2 [Type IV pili (VF0082)] [Pseudomonas aeruginosa PAO1]
NODE_1 length_576053 cov_13.859928	546347	548539	plcH	100.0	99.7	NP_249535	(plcH) hemolytic phospholipase C precursor [PLC (VF0092)] [Pseudomonas aeruginosa PAO1]
NODE_16 length_122008 cov_12.092804	94426	95598	popB	100.0	99.5	NP_250399	(popB) type III secretion system hydrophobic translocator pore protein PopB [TTSS (VF0083)] [Pseudomonas aeruginosa PAO1]
NODE_16 length_122008 cov_12.092804	93527	94414	popD	100.0	99.9	NP_250400	(popD) type III secretion system hydrophobic translocator pore protein PopD [TTSS (VF0083)] [Pseudomonas aeruginosa PAO1]
NODE_16 length_122008 cov_12.092804	101173	102039	popN	100.0	99.1	NP_250389	(popN) type III secretion system outer membrane protein PopN [TTSS (VF0083)] [Pseudomonas aeruginosa PAO1]
NODE_43 length_49112 cov_18.852853	36962	40066	ppkA	100.0	99.2	NP_248764	(ppkA) serine/threonine protein kinase PpkA [HSI-I (VF0334)] [Pseudomonas aeruginosa PAO1]
NODE_43 length_8606 cov_16.696309	1020	1748	pppA	100.0	99.6	NP_248765	(pppA) Pseudomonas protein phosphatase PppA [HSI-I (VF0334)] [Pseudomonas aeruginosa PAO1]
NODE_16 length_122008 cov_12.092804	89770	90192	pscB	100.0	99.5	NP_250406	(pscB) type III secretion system protein PscB [TTSS (VF0083)] [Pseudomonas aeruginosa PAO1]
NODE_16 length_122008 cov_12.092804	87968	89770	pscC	100.0	99.4	NP_250407	(pscC) type III secretion system secretin PscC [TTSS (VF0083)] [Pseudomonas aeruginosa PAO1]
NODE_16 length_122008 cov_12.092804	86668	87966	pscD	100.0	99.8	NP_250408	(pscD) type III secretion system basal body protein PscD [TTSS (VF0083)] [Pseudomonas aeruginosa PAO1]
NODE_16 length_122008 cov_12.092804	86502	86705	pscE	100.0	99.0	NP_250409	(pscE) type III secretion system cochaperone PscE for PscG [TTSS (VF0083)] [Pseudomonas aeruginosa PAO1]
NODE_16 length_122008 cov_12.092804	86242	86499	pscF	100.0	100.0	NP_250410	(pscF) type III secretion system needle filament protein PscF [TTSS (VF0083)] [Pseudomonas aeruginosa PAO1]
NODE_16 length_122008 cov_12.092804	85892	86239	pscG	100.0	100.0	NP_250411	(pscG) type III secretion system chaperone PscG for PscF [TTSS (VF0083)] [Pseudomonas aeruginosa PAO1]
NODE_16 length_122008 cov_12.092804	85464	85895	pscH	100.0	100.0	NP_250412	(pscH) type III secretion system protein PscH [TTSS (VF0083)] [Pseudomonas aeruginosa PAO1]
NODE_16 length_122008 cov_12.092804	85126	85464	pscI	100.0	99.7	NP_250413	(pscI) type III secretion system inner rod protein PscI [TTSS (VF0083)] [Pseudomonas aeruginosa PAO1]
NODE_16 length_122008 cov_12.092804	84383	85129	pscJ	100.0	99.3	NP_250414	(pscJ) type III secretion system inner MS ring protein [TTSS (VF0083)] [Pseudomonas aeruginosa PAO1]
NODE_16 length_122008 cov_12.092804	83754	84374	pscK	99.0	98.6	NP_250415	(pscK) type III secretion system protein PscK [TTSS (VF0083)] [Pseudomonas aeruginosa PAO1]
NODE_16 length_122008 cov_12.092804	83131	83775	pscL	100.0	98.9	NP_250416	(pscL) type III secretion systemt protein PscL [TTSS (VF0083)] [Pseudomonas aeruginosa PAO1]
NODE_16 length_122008 cov_12.092804	102230	103552	pscN	100.0	99.1	NP_250388	(pscN) type III secretion system ATPase PscN [TTSS (VF0083)] [Pseudomonas aeruginosa PAO1]
NODE_16 length_122008 cov_12.092804	103549	104025	pscO	100.0	99.8	NP_250387	(pscO) type III secretion system protein PscO [TTSS (VF0083)] [Pseudomonas aeruginosa PAO1]
NODE_16 length_122008 cov_12.092804	104013	105098	pscP	97.8	97.1	NP_250386	(pscP) type III secretion system protein PscP [TTSS (VF0083)] [Pseudomonas aeruginosa PAO1]
NODE_16 length_122008 cov_12.092804	105095	106024	pscQ	100.0	99.1	NP_250385	(pscQ) type III secretion system protein PscQ [TTSS (VF0083)] [Pseudomonas aeruginosa PAO1]
NODE_16 length_122008 cov_12.092804	106021	106674	pscR	100.0	99.4	NP_250384	(pscR) type III secretion system protein PscR [TTSS (VF0083)] [Pseudomonas aeruginosa PAO1]
NODE_16 length_122008 cov_12.092804	106677	106943	pscS	100.0	100.0	NP_250383	(pscS) type III secretion system protein PscS [TTSS (VF0083)] [Pseudomonas aeruginosa PAO1]
NODE_16 length_122008 cov_12.092804	106940	107728	pscT	100.0	99.5	NP_250382	(pscT) type III secretion system protein PscT [TTSS (VF0083)] [Pseudomonas aeruginosa PAO1]
NODE_16 length_122008 cov_12.092804	107725	108774	pscU	100.0	99.3	NP_250381	(pscU) type III secretion system protein PscU [TTSS (VF0083)] [Pseudomonas aeruginosa PAO1]
NODE_8 length_262138 cov_13.389781	13018	14004	pvcA	100.0	99.5	NP_250944	(pvcA) paerucumarin biosynthesis protein PvcA [pyoverdine (IA001)] [Pseudomonas aeruginosa PAO1]
NODE_8 length_262138 cov_13.389781	12125	13000	pvcB	100.0	99.9	NP_250945	(pvcB) paerucumarin biosynthesis protein PvcB [pyoverdine (IA001)] [Pseudomonas aeruginosa PAO1]
NODE_8 length_262138 cov_13.389781	10571	12073	pvcC	100.0	99.5	NP_250946	(pvcC) paerucumarin biosynthesis protein PvcC [pyoverdine (IA001)] [Pseudomonas aeruginosa PAO1]
NODE_8 length_262138 cov_13.389781	9931	10578	pvcD	100.0	99.8	NP_250947	(pvcD) paerucumarin biosynthesis protein PvcD [pyoverdine (IA001)] [Pseudomonas aeruginosa PAO1]
NODE_10 length_209818 cov_13.463973	44836	45600	pvdG	100.0	99.7	NP_251115	(pvdG) pyoverdine biosynthesis protein PvdG [pyoverdine (IA001)] [Pseudomonas aeruginosa PAO1]
NODE_10 length_209818 cov_13.463973	81822	83231	pvdH	100.0	99.2	NP_251103	(pvdH) diaminobutyrate-2-oxoglutarate aminotransferase PvdH [pyoverdine (IA001)] [Pseudomonas aeruginosa PAO1]
NODE_10 length_209818 cov_13.463973	45673	58698	pvdL	100.0	99.2	NP_251114	(pvdL) peptide synthase PvdL [pyoverdine (IA001)] [Pseudomonas aeruginosa PAO1]
NODE_10 length_209818 cov_13.463973	127020	128366	pvdM	99.8	94.1	NP_251083	(pvdM) dipeptidase precursor [pyoverdine (IA001)] [Pseudomonas aeruginosa PAO1]
NODE_10 length_209818 cov_13.463973	125714	126997	pvdN	100.0	99.5	NP_251084	(pvdN) pyoverdine biosynthesis protein PvdN [pyoverdine (IA001)] [Pseudomonas aeruginosa PAO1]
NODE_10 length_209818 cov_13.463973	124831	125685	pvdO	100.0	97.8	NP_251085	(pvdO) pyoverdine biosynthesis protein PvdO [pyoverdine (IA001)] [Pseudomonas aeruginosa PAO1]
NODE_10 length_209818 cov_13.463973	138178	140466	pvdQ	100.0	99.3	NP_251075	(pvdQ) 3-oxo-C12-homoserine lactone acylase PvdQ [pyoverdine (IA001)] [Pseudomonas aeruginosa PAO1]
NODE_10 length_209818 cov_13.463973	43639	44192	pvdS	98.2	96.3	NP_251116	(pvdS) extracytoplasmic-function sigma-70 factor [Pyoverdine (VF0094)] [Pseudomonas aeruginosa PAO1]
NODE_38 length_28859 cov_14.979465	10590	11477	rhlA	100.0	99.5	NP_252169	(rhlA) rhamnosyltransferase chain A [Rhamnolipid (VF0089)] [Pseudomonas aeruginosa PAO1]
NODE_38 length_28859 cov_14.979465	11543	12823	rhlB	100.0	99.1	NP_252168	(rhlB) rhamnosyltransferase chain B [Rhamnolipid (VF0089)] [Pseudomonas aeruginosa PAO1]
NODE_1 length_576053 cov_13.859928	138677	139654	rhlC	100.0	99.4	NP_249821	(rhlC) rhamnosyltransferase 2 [Rhamnolipid biosynthesis (CVF524)] [Pseudomonas aeruginosa PAO1]
NODE_38 length_28859 cov_14.979465	13853	14458	rhlI	100.0	98.3	NP_252166	(rhlI) autoinducer synthesis protein RhlL [Quorum sensing (VF0093)] [Pseudomonas aeruginosa PAO1]
NODE_43 length_8606 cov_16.696309	1758	2438	tagF/pppB	100.0	99.8	NP_248766	(tagF/pppB) Pseudomonas protein phosphatase PppB [HSI-I (VF0334)] [Pseudomonas aeruginosa PAO1]
NODE_34 length_40405 cov_17.467277	33682	34596	tagQ	100.0	100.0	NP_248760	(tagQ) type VI secretiona ssociated protein TagQ outer membrane lipoprotein [HSI-1 (Hcp-secretion island 1) (SS178)] [Pseudomonas aeruginosa PAO1]
NODE_34 length_40405 cov_17.467277	34658	36370	tagR	100.0	99.8	NP_248761	(tagR) type IV secretion associated protein TagR positively regulates PpkA [HSI-I (VF0334)] [Pseudomonas aeruginosa PAO1]
NODE_34 length_40405 cov_17.467277	36363	37562	tagS	100.0	99.8	NP_248762	(tagS) type IV secretion associated protein TagS forming a stable inner membrane complex with TagT [HSI-I (VF0334)] [Pseudomonas aeruginosa PAO1]
NODE_34 length_40405 cov_17.467277	37562	38281	tagT	100.0	99.4	NP_248763	(tagT) type six secretion associated protein TagT ATP-binding component of ABC transporter [HSI-I (VF0334)] [Pseudomonas aeruginosa PAO1]
NODE_1 length_576053 cov_13.859928	119250	121166	toxA	100.0	99.5	NP_249839	(toxA) exotoxin A precursor [ExoA (VF0086)] [Pseudomonas aeruginosa PAO1]
NODE_25 length_91428 cov_12.534047	36226	36690	tse1	100.0	100.0	NP_250535	(tse1) type VI secretion system effector Tse1 peptidoglycanhydrolase [HSI-1 (Hcp-secretion island 1) (SS178)] [Pseudomonas aeruginosa PAO1]
NODE_5 length_397476 cov_13.943201	306913	307389	tse2	100.0	99.4	NP_251392	(tse2) type VI secretion system effector Tse2 [HSI-1 (Hcp-secretion island 1) (SS178)] [Pseudomonas aeruginosa PAO1]
NODE_38 length_28859 cov_14.979465	4094	5320	tse3	100.0	99.6	NP_252174	(tse3) type VI secretion system effector Tse3 glycoside hydrolase [HSI-1 (Hcp-secretion island 1) (SS178)] [Pseudomonas aeruginosa PAO1]
NODE_21 length_97762 cov_18.918103	11819	13750	vgrG1a	100.0	99.7	NP_248781	(vgrG1a) type VI secretion system substrate VgrG1 [HSI-I (VF0334)] [Pseudomonas aeruginosa PAO1]
NODE_21 length_97762 cov_18.918103	16141	18366	vgrG1b	100.0	99.2	NP_248785	(vgrG1b) type VI secretion system substrate VgrG1b [HSI-1 (Hcp-secretion island 1) (SS178)] [Pseudomonas aeruginosa PAO1]
NODE_4 length_407903 cov_14.640597	225467	226744	waaA	100.0	99.8	NP_253675	(waaA) lipopolysaccharide core biosynthesis protein WaaP [LPS (VF0085)] [Pseudomonas aeruginosa PAO1]
NODE_4 length_407903 cov_14.640597	253772	254839	waaC	100.0	99.2	NP_253698	(waaC) 3-deoxy-D-manno-octulosonic-acid (KDO) transferase [LPS (VF0085)] [Pseudomonas aeruginosa PAO1]
NODE_4 length_407903 cov_14.640597	254836	255873	waaF	100.0	99.8	NP_253699	(waaF) heptosyltransferase I [LPS (VF0085)] [Pseudomonas aeruginosa PAO1]
NODE_4 length_407903 cov_14.640597	252654	253775	waaG	100.0	99.4	NP_253697	(waaG) B-band O-antigen polymerase [LPS (VF0085)] [Pseudomonas aeruginosa PAO1]
NODE_4 length_407903 cov_14.640597	251851	252657	waaP	100.0	99.4	NP_253696	(waaP) UDP-glucose:(heptosyl) LPS alpha 13-glucosyltransferase WaaG [LPS (VF0085)] [Pseudomonas aeruginosa PAO1]
NODE_6 length_395267 cov_14.050261	280432	281304	xcpA/pilD	100.0	99.0	NP_253218	(xcpA/pilD) type 4 prepilin peptidase PilD [Type IV pili (VF0082)] [Pseudomonas aeruginosa PAO1]
NODE_3 length_445856 cov_14.996760	303498	304205	xcpP	100.0	100.0	NP_251794	(xcpP) secretion protein XcpP [xcp secretion system (VF0084)] [Pseudomonas aeruginosa PAO1]
NODE_3 length_445856 cov_14.996760	301517	303493	xcpQ	100.0	99.7	NP_251795	(xcpQ) general secretion pathway protein D [xcp secretion system (VF0084)] [Pseudomonas aeruginosa PAO1]
NODE_3 length_445856 cov_14.996760	304425	305933	xcpR	100.0	99.7	NP_251793	(xcpR) general secretion pathway protein E [xcp secretion system (VF0084)] [Pseudomonas aeruginosa PAO1]
NODE_3 length_445856 cov_14.996760	305933	307150	xcpS	100.0	99.9	NP_251792	(xcpS) general secretion pathway protein F [xcp secretion system (VF0084)] [Pseudomonas aeruginosa PAO1]
NODE_3 length_445856 cov_14.996760	307155	307601	xcpT	100.0	99.8	NP_251791	(xcpT) general secretion pathway protein G [xcp secretion system (VF0084)] [Pseudomonas aeruginosa PAO1]
NODE_3 length_445856 cov_14.996760	307608	308126	xcpU	100.0	99.6	NP_251790	(xcpU) general secretion pathway protein H [xcp secretion system (VF0084)] [Pseudomonas aeruginosa PAO1]
NODE_3 length_445856 cov_14.996760	308123	308512	xcpV	100.0	99.5	NP_251789	(xcpV) general secretion pathway protein I [xcp secretion system (VF0084)] [Pseudomonas aeruginosa PAO1]
NODE_3 length_445856 cov_14.996760	308509	309222	xcpW	100.0	100.0	NP_251788	(xcpW) general secretion pathway protein J [xcp secretion system (VF0084)] [Pseudomonas aeruginosa PAO1]
NODE_3 length_445856 cov_14.996760	309219	310220	xcpX	100.0	100.0	NP_251787	(xcpX) general secretion pathway protein K [xcp secretion system (VF0084)] [Pseudomonas aeruginosa PAO1]
NODE_3 length_445856 cov_14.996760	310217	311365	xcpY	100.0	100.0	NP_251786	(xcpY) general secretion pathway protein L [xcp secretion system (VF0084)] [Pseudomonas aeruginosa PAO1]
NODE_3 length_445856 cov_14.996760	311367	311891	xcpZ	100.0	99.8	NP_251785	(xcpZ) general secretion pathway protein M [xcp secretion system (VF0084)] [Pseudomonas aeruginosa PAO1]

## Sheet: MS60002
Contig	Start	End	Gene	Coverage	Identity	Accession	Product
NODE_4 length_443864 cov_21.500042	423922	425091	alg44	100.0	99.9	NP_252232	(alg44) alginate biosynthesis protein Alg8 [Alginate (VF0091)] [Pseudomonas aeruginosa PAO1]
NODE_4 length_443864 cov_21.500042	425174	426658	alg8	100.0	99.9	NP_252231	(alg8) alginate-c5-mannuronan-epimerase AlgG [Alginate (VF0091)] [Pseudomonas aeruginosa PAO1]
NODE_4 length_443864 cov_21.500042	411457	412902	algA	100.0	99.7	NP_252241	(algA) phosphomannose isomerase / guanosine 5’-diphospho-D-mannose pyrophosphorylase [Alginate (VF0091)] [Pseudomonas aeruginosa PAO1]
NODE_11 length_172654 cov_25.788103	23016	24365	algB	100.0	100.0	NP_254170	(algB) two-component response regulator AlgB [Alginate (VF0091)] [Pseudomonas aeruginosa PAO1]
NODE_3 length_663376 cov_23.181945	615929	617320	algC	100.0	99.9	NP_254009	(algC) phosphomannomutase AlgC [Alginate biosynthesis (CVF522)] [Pseudomonas aeruginosa PAO1]
NODE_4 length_443864 cov_21.500042	426798	428108	algD	100.0	100.0	NP_252230	(algD) GDP-mannose 6-dehydrogenase AlgD [Alginate (VF0091)] [Pseudomonas aeruginosa PAO1]
NODE_4 length_443864 cov_21.500042	421012	422484	algE	100.0	99.6	NP_252234	(algE) alginate biosynthetic protein AlgK precursor [Alginate (VF0091)] [Pseudomonas aeruginosa PAO1]
NODE_4 length_443864 cov_21.500042	413099	413749	algF	100.0	99.5	NP_252240	(algF) alginate o-acetyltransferase AlgF [Alginate (VF0091)] [Pseudomonas aeruginosa PAO1]
NODE_4 length_443864 cov_21.500042	419360	420991	algG	100.0	99.8	NP_252235	(algG) outer membrane protein AlgE [Alginate (VF0091)] [Pseudomonas aeruginosa PAO1]
NODE_4 length_443864 cov_21.500042	415012	416574	algI	100.0	99.7	NP_252238	(algI) alginate o-acetyltransferase AlgI [Alginate (VF0091)] [Pseudomonas aeruginosa PAO1]
NODE_4 length_443864 cov_21.500042	413822	414997	algJ	100.0	99.9	NP_252239	(algJ) alginate o-acetyltransferase AlgJ [Alginate (VF0091)] [Pseudomonas aeruginosa PAO1]
NODE_4 length_443864 cov_21.500042	422481	423908	algK	100.0	99.9	NP_252233	(algK) alginate biosynthesis protein Alg44 [Alginate (VF0091)] [Pseudomonas aeruginosa PAO1]
NODE_4 length_443864 cov_21.500042	416816	417919	algL	100.0	99.9	NP_252237	(algL) poly(beta-d-mannuronate) lyase precursor AlgL [Alginate (VF0091)] [Pseudomonas aeruginosa PAO1]
NODE_3 length_663376 cov_23.181945	538552	539610	algP/algR3	100.0	100.0	NP_253940	(algP/algR3) alginate regulatory protein AlgP [Alginate (VF0091)] [Pseudomonas aeruginosa PAO1]
NODE_3 length_663376 cov_23.181945	540427	540909	algQ	100.0	100.0	NP_253942	(algQ) Alginate regulatory protein AlgQ [Alginate (VF0091)] [Pseudomonas aeruginosa PAO1]
NODE_3 length_663376 cov_23.181945	546054	546800	algR	100.0	99.6	NP_253948	(algR) alginate biosynthesis regulatory protein AlgR [Alginate (VF0091)] [Pseudomonas aeruginosa PAO1]
NODE_12 length_131199 cov_20.865105	38237	38818	algU	100.0	99.7	NP_249453	(algU) alginate biosynthesis protein AlgZ/FimS [Alginate (VF0091)] [Pseudomonas aeruginosa PAO1]
NODE_6 length_350119 cov_22.344165	140705	141874	algW	100.0	99.7	NP_253136	(algW) AlgW protein [Alginate regulation (CVF523)] [Pseudomonas aeruginosa PAO1]
NODE_4 length_443864 cov_21.500042	417923	419347	algX	100.0	99.9	NP_252236	(algX) alginate biosynthesis protein AlgX [Alginate (VF0091)] [Pseudomonas aeruginosa PAO1]
NODE_3 length_663376 cov_23.181945	546805	547881	algZ	100.0	99.7	NP_253949	(algZ) sigma factor AlgU [Alginate (VF0091)] [Pseudomonas aeruginosa PAO1]
NODE_2 length_777108 cov_20.508001	172889	174328	aprA	100.0	99.9	NP_249940	(aprA) alkaline metalloproteinase precursor [Alkaline protease (VF0090)] [Pseudomonas aeruginosa PAO1]
NODE_5 length_375329 cov_23.644893	123928	131346	chpA	100.0	99.8	NP_249104	(chpA) still frameshift probable component of chemotactic signal transduction system [Type IV pili (VF0082)] [Pseudomonas aeruginosa PAO1]
NODE_5 length_375329 cov_23.644893	131339	132370	chpB	100.0	99.1	NP_249105	(chpB) probable methylesterase [Type IV pili (VF0082)] [Pseudomonas aeruginosa PAO1]
NODE_5 length_375329 cov_23.644893	132367	132873	chpC	100.0	98.8	NP_249106	(chpC) probable chemotaxis protein [Type IV pili (VF0082)] [Pseudomonas aeruginosa PAO1]
NODE_5 length_375329 cov_23.644893	132881	133675	chpD	100.0	99.4	NP_249107	(chpD) probable transcriptional regulator [Type IV pili (VF0082)] [Pseudomonas aeruginosa PAO1]
NODE_5 length_375329 cov_23.644893	133751	134362	chpE	100.0	99.5	NP_249108	(chpE) probable chemotaxis protein [Type IV pili (VF0082)] [Pseudomonas aeruginosa PAO1]
NODE_23 length_62332 cov_24.649932	9025	11733	clpV1	100.0	99.5	NP_248780	(clpV1) type VI secretion system AAA+ family ATPase [HSI-I (VF0334)] [Pseudomonas aeruginosa PAO1]
NODE_32 length_9913 cov_22.377682	5884	7233	dotU1	100.0	99.6	NP_248768	(dotU1) type VI secretion system protein DotU [HSI-I (VF0334)] [Pseudomonas aeruginosa PAO1]
NODE_4 length_443864 cov_21.500042	78005	79366	exoS	100.0	98.9	NP_252530	(exoS) type III secretion system effector ExoS ADP ribosyltransferase activity and GTPase-activating protein activity [ExoS (VF0096)] [Pseudomonas aeruginosa PAO1]
NODE_27 length_39038 cov_23.461772	9466	10839	exoT	100.0	99.4	NP_248734	(exoT) type III secretion system effector ExoT ADP ribosyltransferase activity and GTPase-activating protein activity [ExoT (VF0097)] [Pseudomonas aeruginosa PAO1]
NODE_7 length_345356 cov_17.067845	113912	115048	exoY	100.0	99.9	NP_250881	(exoY) type III secretion system effector ExoY adenylate cyclase [ExoY (VF0099)] [Pseudomonas aeruginosa PAO1]
NODE_14 length_122047 cov_18.222794	91181	92017	exsA	100.0	99.6	NP_250404	(exsA) type III secretion system regulatory protein ExsA [TTSS (VF0083)] [Pseudomonas aeruginosa PAO1]
NODE_14 length_122047 cov_18.222794	92315	92728	exsB	100.0	99.5	NP_250403	(exsB) type III secretion system piolitin ExsB [TTSS (VF0083)] [Pseudomonas aeruginosa PAO1]
NODE_14 length_122047 cov_18.222794	92991	93428	exsC	100.0	98.6	NP_250401	(exsC) type III secretion system regulatory protein ExsC [TTSS (VF0083)] [Pseudomonas aeruginosa PAO1]
NODE_14 length_122047 cov_18.222794	90253	91083	exsD	100.0	99.0	NP_250405	(exsD) type III secretion system regulatory protein ExsD [TTSS (VF0083)] [Pseudomonas aeruginosa PAO1]
NODE_14 length_122047 cov_18.222794	92737	92982	exsE	100.0	98.4	NP_250402	(exsE) type III secretion system regulatory protein ExsE [TTSS (VF0083)] [Pseudomonas aeruginosa PAO1]
NODE_6 length_350119 cov_22.344165	260187	260696	fimT	100.0	97.7	NP_253239	(fimT) type 4 fimbrial biogenesis protein FimT [Type IV pili (VF0082)] [Pseudomonas aeruginosa PAO1]
NODE_6 length_350119 cov_22.344165	260802	261308	fimU	100.0	99.6	NP_253240	(fimU) type 4 fimbrial biogenesis protein FimU [Type IV pili (VF0082)] [Pseudomonas aeruginosa PAO1]
NODE_1 length_926907 cov_19.689522	368240	370999	fimV	100.0	98.8	NP_251805	(fimV) putative Type IV pili related protein [Type IV pili (VF0082)] [Pseudomonas aeruginosa PAO1]
NODE_2 length_777108 cov_20.508001	57120	57962	fleN	100.0	99.9	NP_250145	(fleN) flagellar synthesis regulator FleN [Flagella (VF0273)] [Pseudomonas aeruginosa PAO1]
NODE_2 length_777108 cov_20.508001	344536	346008	fleQ	100.0	99.2	NP_249788	(fleQ) transcriptional regulator FleQ [Flagella (VF0273)] [Pseudomonas aeruginosa PAO1]
NODE_2 length_777108 cov_20.508001	341789	343210	fleR	100.0	99.2	NP_249790	(fleR) two-component response regulator [Flagella (VF0273)] [Pseudomonas aeruginosa PAO1]
NODE_2 length_777108 cov_20.508001	343215	344423	fleS	100.0	99.2	NP_249789	(fleS) two-component sensor [Deoxyhexose linking sugar 209 Da capping structure (AI138)] [Pseudomonas aeruginosa PAO1]
NODE_1 length_926907 cov_19.689522	111479	112177	flgA	100.0	100.0	NP_252040	(flgA) flagellar basal body P-ring biosynthesis protein FlgA [Deoxyhexose linking sugar 209 Da capping structure (AI138)] [Pseudomonas aeruginosa PAO1]
NODE_2 length_777108 cov_20.508001	377847	378254	flgB	100.0	99.5	NP_249768	(flgB) flagellar basal body rod protein FlgB [Deoxyhexose linking sugar 209 Da capping structure (AI138)] [Pseudomonas aeruginosa PAO1]
NODE_2 length_777108 cov_20.508001	377401	377841	flgC	100.0	99.8	NP_249769	(flgC) flagellar basal-body rod protein FlgC [Flagella (VF0273)] [Pseudomonas aeruginosa PAO1]
NODE_2 length_777108 cov_20.508001	376675	377388	flgD	100.0	99.6	NP_249770	(flgD) flagellar basal-body rod modification protein FlgD [Flagella (VF0273)] [Pseudomonas aeruginosa PAO1]
NODE_2 length_777108 cov_20.508001	375259	376647	flgE	100.0	99.3	NP_249771	(flgE) flagellar hook protein FlgE [Flagella (VF0273)] [Pseudomonas aeruginosa PAO1]
NODE_2 length_777108 cov_20.508001	374292	375041	flgF	100.0	100.0	NP_249772	(flgF) flagellar basal-body rod protein FlgF [Flagella (VF0273)] [Pseudomonas aeruginosa PAO1]
NODE_2 length_777108 cov_20.508001	373460	374245	flgG	100.0	99.9	NP_249773	(flgG) flagellar basal-body rod protein FlgG [Flagella (VF0273)] [Pseudomonas aeruginosa PAO1]
NODE_2 length_777108 cov_20.508001	372719	373414	flgH	100.0	99.6	NP_249774	(flgH) flagellar L-ring protein precursor FlgH [Flagella (VF0273)] [Pseudomonas aeruginosa PAO1]
NODE_2 length_777108 cov_20.508001	371598	372707	flgI	100.0	99.6	NP_249775	(flgI) flagellar P-ring protein precursor FlgI [Flagella (VF0273)] [Pseudomonas aeruginosa PAO1]
NODE_2 length_777108 cov_20.508001	370385	371587	flgJ	100.0	99.8	NP_249776	(flgJ) flagellar rod assembly protein/muramidase FlgJ [Flagella (VF0273)] [Pseudomonas aeruginosa PAO1]
NODE_1 length_926907 cov_19.689522	111011	111334	flgM	100.0	100.0	NP_252041	(flgM) negative regulator of flagellin synthesis [Deoxyhexose linking sugar 209 Da capping structure (AI138)] [Pseudomonas aeruginosa PAO1]
NODE_1 length_926907 cov_19.689522	110486	110956	flgN	100.0	100.0	NP_252042	(flgN) flagella synthesis protein FlgN [Deoxyhexose linking sugar 209 Da capping structure (AI138)] [Pseudomonas aeruginosa PAO1]
NODE_2 length_777108 cov_20.508001	59474	61597	flhA	100.0	99.7	NP_250143	(flhA) flagellar biosynthesis protein FlhA [Flagella (VF0273)] [Pseudomonas aeruginosa PAO1]
NODE_2 length_777108 cov_20.508001	64444	65580	flhB	100.0	99.7	NP_250140	(flhB) flagellar biosynthetic protein FlhB [Flagella (VF0273)] [Pseudomonas aeruginosa PAO1]
NODE_2 length_777108 cov_20.508001	58101	59390	flhF	100.0	99.8	NP_250144	(flhF) flagellar biosynthesis protein FlhF [Flagella (VF0273)] [Pseudomonas aeruginosa PAO1]
NODE_2 length_777108 cov_20.508001	56380	57123	fliA	100.0	100.0	NP_250146	(fliA) flagellar biosynthesis sigma factor FliA [Deoxyhexose linking sugar 209 Da capping structure (AI138)] [Pseudomonas aeruginosa PAO1]
NODE_2 length_777108 cov_20.508001	341213	341542	fliE	100.0	99.4	NP_249791	(fliE) flagellar hook-basal body complex protein FliE [Flagella (VF0273)] [Pseudomonas aeruginosa PAO1]
NODE_2 length_777108 cov_20.508001	339394	341190	fliF	100.0	99.3	NP_249792	(fliF) flagellar M-ring protein FliF [Flagella (VF0273)] [Pseudomonas aeruginosa PAO1]
NODE_2 length_777108 cov_20.508001	338372	339388	fliG	100.0	99.6	NP_249793	(fliG) flagellar motor switch protein G [Flagella (VF0273)] [Pseudomonas aeruginosa PAO1]
NODE_2 length_777108 cov_20.508001	337564	338370	fliH	100.0	99.5	NP_249794	(fliH) flagellar assembly protein H [Flagella (VF0273)] [Pseudomonas aeruginosa PAO1]
NODE_2 length_777108 cov_20.508001	336219	337574	fliI	100.0	99.3	NP_249795	(fliI) flagellum-specific ATP synthase FliI [Flagella (VF0273)] [Pseudomonas aeruginosa PAO1]
NODE_2 length_777108 cov_20.508001	335762	336205	fliJ	100.0	99.5	NP_249796	(fliJ) flagellar protein FliJ [Flagella (VF0273)] [Pseudomonas aeruginosa PAO1]
NODE_2 length_777108 cov_20.508001	70136	71419	fliK	100.0	98.8	NP_250132	(fliK) flagellar hook-length control protein FliK [Deoxyhexose linking sugar 209 Da capping structure (AI138)] [Pseudomonas aeruginosa PAO1]
NODE_2 length_777108 cov_20.508001	69371	69892	fliL	100.0	100.0	NP_250133	(fliL) flagellar basal body protein FliL [Deoxyhexose linking sugar 209 Da capping structure (AI138)] [Pseudomonas aeruginosa PAO1]
NODE_2 length_777108 cov_20.508001	68392	69363	fliM	100.0	100.0	NP_250134	(fliM) flagellar motor switch protein FliM [Flagella (VF0273)] [Pseudomonas aeruginosa PAO1]
NODE_2 length_777108 cov_20.508001	67891	68364	fliN	100.0	100.0	NP_250135	(fliN) flagellar motor switch protein FliN [Flagella (VF0273)] [Pseudomonas aeruginosa PAO1]
NODE_2 length_777108 cov_20.508001	67437	67889	fliO	100.0	99.6	NP_250136	(fliO) flagellar protein FliO [Flagella (VF0273)] [Pseudomonas aeruginosa PAO1]
NODE_2 length_777108 cov_20.508001	66673	67440	fliP	100.0	99.9	NP_250137	(fliP) flagellar biosynthetic protein FliP [Flagella (VF0273)] [Pseudomonas aeruginosa PAO1]
NODE_2 length_777108 cov_20.508001	66359	66628	fliQ	100.0	99.6	NP_250138	(fliQ) flagellar biosynthetic protein FliQ [Flagella (VF0273)] [Pseudomonas aeruginosa PAO1]
NODE_2 length_777108 cov_20.508001	65583	66359	fliR	100.0	99.6	NP_250139	(fliR) flagellar biosynthetic protein FliR [Flagella (VF0273)] [Pseudomonas aeruginosa PAO1]
NODE_21 length_68615 cov_24.190734	61842	64004	fptA	100.0	99.4	NP_252911	(fptA) Fe(III)-pyochelin receptor precursor [Pyochelin (VF0095)] [Pseudomonas aeruginosa PAO1]
NODE_23 length_62332 cov_24.649932	4154	4642	hcp1	100.0	100.0	NP_248775	(hcp1) type VI secretion system substrate Hcp1 [HSI-I (VF0334)] [Pseudomonas aeruginosa PAO1]
NODE_23 length_62332 cov_24.649932	928	1962	hsiA1	100.0	99.1	NP_248772	(hsiA1) type VI secretion system hcp secretion island protein HsiA1 [HSI-I (VF0334)] [Pseudomonas aeruginosa PAO1]
NODE_23 length_62332 cov_24.649932	2051	2569	hsiB1/vipA	100.0	99.6	NP_248773	(hsiB1/vipA) type VI secretion system tubule-forming protein VipA [HSI-I (VF0334)] [Pseudomonas aeruginosa PAO1]
NODE_23 length_62332 cov_24.649932	2582	4078	hsiC1/vipB	100.0	99.7	NP_248774	(hsiC1/vipB) type VI secretion system tubule-forming protein VipB [HSI-I (VF0334)] [Pseudomonas aeruginosa PAO1]
NODE_23 length_62332 cov_24.649932	4810	5655	hsiE1	100.0	99.4	NP_248776	(hsiE1) type VI secretion system hcp secretion island protein HsiE1 interacting with HsiB1 to form a novel subcomplex of the T6SS [HSI-I (VF0334)] [Pseudomonas aeruginosa PAO1]
NODE_23 length_62332 cov_24.649932	5657	6166	hsiF1	100.0	100.0	NP_248777	(hsiF1) type VI secretion system hcp secretion island protein HsiF1 a gp25-like protein but not exhibit lysozyme activity [HSI-I (VF0334)] [Pseudomonas aeruginosa PAO1]
NODE_23 length_62332 cov_24.649932	6163	8022	hsiG1	100.0	99.8	NP_248778	(hsiG1) type VI secretion system hcp secretion island protein HsiG1 [HSI-I (VF0334)] [Pseudomonas aeruginosa PAO1]
NODE_23 length_62332 cov_24.649932	7986	9032	hsiH1	100.0	99.9	NP_248779	(hsiH1) type VI secretion system hcp secretion island protein HsiH1 [HSI-I (VF0334)] [Pseudomonas aeruginosa PAO1]
NODE_32 length_9913 cov_22.377682	7240	8574	hsiJ1	100.0	99.5	NP_248769	(hsiJ1) type VI secretion system hcp secretion island protein HsiJ1 [HSI-I (VF0334)] [Pseudomonas aeruginosa PAO1]
NODE_32 length_9913 cov_22.377682	2357	5662	icmF1/tssM1	100.0	99.8	NP_248767	(icmF1/tssM1) type VI secretion system protein IcmF1 [HSI-I (VF0334)] [Pseudomonas aeruginosa PAO1]
NODE_15 length_121555 cov_18.091305	36734	37990	lasA	100.0	99.4	NP_250562	(lasA) LasA protease precursor [LasA (VF0088)] [Pseudomonas aeruginosa PAO1]
NODE_4 length_443864 cov_21.500042	220475	221971	lasB	100.0	99.7	NP_252413	(lasB) elastase LasB [LasB (VF0087)] [Pseudomonas aeruginosa PAO1]
NODE_2 length_777108 cov_20.508001	82056	82661	lasI	100.0	100.0	NP_250123	(lasI) autoinducer synthesis protein LasI [Quorum sensing (VF0093)] [Pseudomonas aeruginosa PAO1]
NODE_32 length_9913 cov_22.377682	8590	9054	lip1	100.0	99.8	NP_248770	(lip1) lipoprotein [HSI-I (VF0334)] [Pseudomonas aeruginosa PAO1]
NODE_9 length_217045 cov_17.244950	91055	91273	mbtH-like	100.0	100.0	NP_251102	(mbtH-like) MbtH-like protein from the pyoverdine cluster [pyoverdine (IA001)] [Pseudomonas aeruginosa PAO1]
NODE_3 length_663376 cov_23.181945	180731	181582	motA	100.0	100.0	NP_253641	(motA) flagellar motor protein [Deoxyhexose linking sugar 209 Da capping structure (AI138)] [Pseudomonas aeruginosa PAO1]
NODE_3 length_663376 cov_23.181945	179668	180711	motB	100.0	99.6	NP_253640	(motB) flagellar motor protein [Deoxyhexose linking sugar 209 Da capping structure (AI138)] [Pseudomonas aeruginosa PAO1]
NODE_2 length_777108 cov_20.508001	50645	51385	motC	100.0	100.0	NP_250151	(motC) flagellar motor protein [Deoxyhexose linking sugar 209 Da capping structure (AI138)] [Pseudomonas aeruginosa PAO1]
NODE_2 length_777108 cov_20.508001	49742	50632	motD	100.0	100.0	NP_250152	(motD) flagellar motor protein [Deoxyhexose linking sugar 209 Da capping structure (AI138)] [Pseudomonas aeruginosa PAO1]
NODE_26 length_48729 cov_22.131805	95	1060	motY	100.0	100.0	NP_252216	(motY) probable outer membrane protein precursor [Deoxyhexose linking sugar 209 Da capping structure (AI138)] [Pseudomonas aeruginosa PAO1]
NODE_12 length_131199 cov_20.865105	37621	38205	mucA	100.0	99.5	NP_249454	(mucA) alkaline metalloproteinase precursor [Alginate (VF0091)] [Pseudomonas aeruginosa PAO1]
NODE_12 length_131199 cov_20.865105	36662	37612	mucB	100.0	100.0	NP_249455	(mucB) anti-sigma factor MucA inhibitor of alg gene expression [Alginate (VF0091)] [Pseudomonas aeruginosa PAO1]
NODE_12 length_131199 cov_20.865105	36210	36665	mucC	100.0	99.8	NP_249456	(mucC) negative regulator for alginate biosynthesis MucB [Alginate (VF0091)] [Pseudomonas aeruginosa PAO1]
NODE_12 length_131199 cov_20.865105	34746	36170	mucD	100.0	99.7	NP_249457	(mucD) serine protease MucD precursor [Alginate regulation (CVF523)] [Pseudomonas aeruginosa PAO1]
NODE_16 length_118831 cov_21.247582	108147	108416	mucE	100.0	99.6	NP_252722	(mucE) small envelope protein MucE [Alginate regulation (CVF523)] [Pseudomonas aeruginosa PAO1]
NODE_4 length_443864 cov_21.500042	302068	303420	mucP	100.0	99.7	NP_252339	(mucP) metalloprotease protease [Alginate regulation (CVF523)] [Pseudomonas aeruginosa PAO1]
NODE_21 length_68615 cov_24.190734	42091	43521	pchA	100.0	99.5	NP_252921	(pchA) salicylate biosynthesis isochorismate synthase PchA [Pyochelin (VF0095)] [Pseudomonas aeruginosa PAO1]
NODE_21 length_68615 cov_24.190734	43518	43823	pchB	100.0	100.0	NP_252920	(pchB) salicylate biosynthesis protein PchB [Pyochelin (VF0095)] [Pseudomonas aeruginosa PAO1]
NODE_21 length_68615 cov_24.190734	43823	44578	pchC	100.0	100.0	NP_252919	(pchC) pyochelin biosynthetic protein PchC [Pyochelin (VF0095)] [Pseudomonas aeruginosa PAO1]
NODE_21 length_68615 cov_24.190734	44575	46218	pchD	100.0	99.1	NP_252918	(pchD) pyochelin biosynthesis protein PchD [Pyochelin (VF0095)] [Pseudomonas aeruginosa PAO1]
NODE_21 length_68615 cov_24.190734	47532	51848	pchE	100.0	99.4	NP_252916	(pchE) dihydroaeruginoic acid synthetase PchE [Pyochelin (VF0095)] [Pseudomonas aeruginosa PAO1]
NODE_21 length_68615 cov_24.190734	51845	57274	pchF	100.0	99.2	NP_252915	(pchF) pyochelin synthetase PchF [Pyochelin (VF0095)] [Pseudomonas aeruginosa PAO1]
NODE_21 length_68615 cov_24.190734	57271	58320	pchG	100.0	99.4	NP_252914	(pchG) pyochelin biosynthetic protein PchG [Pyochelin (VF0095)] [Pseudomonas aeruginosa PAO1]
NODE_21 length_68615 cov_24.190734	58317	60029	pchH	100.0	99.0	NP_252913	(pchH) ABC transporter ATP-binding protein [Pyochelin (VF0095)] [Pseudomonas aeruginosa PAO1]
NODE_21 length_68615 cov_24.190734	60026	61750	pchI	100.0	98.8	NP_252912	(pchI) ABC transporter ATP-binding protein [Pyochelin (VF0095)] [Pseudomonas aeruginosa PAO1]
NODE_21 length_68615 cov_24.190734	46448	47338	pchR	100.0	99.2	NP_252917	(pchR) transcriptional regulator PchR [Pyochelin (VF0095)] [Pseudomonas aeruginosa PAO1]
NODE_14 length_122047 cov_18.222794	100941	101219	pcr1	100.0	100.0	NP_250390	(pcr1) type III secretion system protein Pcr1 [TTSS (VF0083)] [Pseudomonas aeruginosa PAO1]
NODE_14 length_122047 cov_18.222794	100583	100954	pcr2	100.0	98.9	NP_250391	(pcr2) type III secretion system protein Pcr2 [TTSS (VF0083)] [Pseudomonas aeruginosa PAO1]
NODE_14 length_122047 cov_18.222794	100221	100586	pcr3	100.0	100.0	NP_250392	(pcr3) type III secretion system protein Pcr3 [TTSS (VF0083)] [Pseudomonas aeruginosa PAO1]
NODE_14 length_122047 cov_18.222794	99887	100216	pcr4	100.0	99.7	NP_250393	(pcr4) type III secretion system protein Pcr4 [TTSS (VF0083)] [Pseudomonas aeruginosa PAO1]
NODE_14 length_122047 cov_18.222794	97770	99890	pcrD	100.0	99.4	NP_250394	(pcrD) type III secretion system protein PcrD [TTSS (VF0083)] [Pseudomonas aeruginosa PAO1]
NODE_14 length_122047 cov_18.222794	97015	97311	pcrG	100.0	100.0	NP_250396	(pcrG) type III secretion system cytoplasmic regulator PcrG [TTSS (VF0083)] [Pseudomonas aeruginosa PAO1]
NODE_14 length_122047 cov_18.222794	95606	96112	pcrH	100.0	99.2	NP_250398	(pcrH) type III secretion system regulatory protein PcrH [TTSS (VF0083)] [Pseudomonas aeruginosa PAO1]
NODE_14 length_122047 cov_18.222794	97339	97773	pcrR	100.0	99.8	NP_250395	(pcrR) type III secretion system regulatory protein PcrR [TTSS (VF0083)] [Pseudomonas aeruginosa PAO1]
NODE_14 length_122047 cov_18.222794	96121	97005	pcrV	100.0	99.8	NP_250397	(pcrV) type III secretion system hydrophilic translocator needle tip protein PcrV [TTSS (VF0083)] [Pseudomonas aeruginosa PAO1]
NODE_15 length_121555 cov_18.091305	250	692	phzA1	90.6	96.2	NP_252899	(phzA1) phenazine biosynthesis protein PhzA [Phenazines biosynthesis (CVF536)] [Pseudomonas aeruginosa PAO1]
NODE_37 length_5137 cov_42.963273	3495	4712	phzC1	100.0	99.3	NP_252901	(phzC1) phenazine biosynthesis protein PhzC [Phenazines biosynthesis (CVF536)] [Pseudomonas aeruginosa PAO1]
NODE_37 length_5137 cov_42.963273	2875	3498	phzD1	100.0	99.2	NP_252902	(phzD1) phenazine biosynthesis protein PhzD isochorismatase [Phenazines biosynthesis (CVF536)] [Pseudomonas aeruginosa PAO1]
NODE_37 length_5137 cov_42.963273	995	2878	phzE1	100.0	99.4	NP_252903	(phzE1) phenazine biosynthesis protein PhzE [Phenazines biosynthesis (CVF536)] [Pseudomonas aeruginosa PAO1]
NODE_37 length_5137 cov_42.963273	145	981	phzF1	100.0	99.5	NP_252904	(phzF1) phenazine biosynthesis protein PhzF isomerase [Phenazines biosynthesis (CVF536)] [Pseudomonas aeruginosa PAO1]
NODE_18 length_89883 cov_16.587537	89231	89875	phzG1	100.0	99.8	NP_252906	(phzG1) phenazine biosynthesis protein PhzG pyridoxamine 5’-phosphate oxidase [Phenazines biosynthesis (CVF536)] [Pseudomonas aeruginosa PAO1]
NODE_27 length_39038 cov_23.461772	16983	18815	phzH	100.0	99.7	NP_248741	(phzH) phenazine-modifying enzyme [Phenazines biosynthesis (CVF536)] [Pseudomonas aeruginosa PAO1]
NODE_33 length_8378 cov_23.591807	992	1996	phzM	100.0	99.6	NP_252898	(phzM) phenazine-specific methyltransferase PhzM (adenosylmethionine dependent methyltransferase) [Pyocyanin (VF0100)] [Pseudomonas aeruginosa PAO1]
NODE_21 length_68615 cov_24.190734	67134	68342	phzS	100.0	98.3	NP_252907	(phzS) flavin dependent hydroxylase PhzS [Pyocyanin (VF0100)] [Pseudomonas aeruginosa PAO1]
NODE_6 length_350119 cov_22.344165	267110	267535	pilE	100.0	99.8	NP_253246	(pilE) type 4 fimbrial biogenesis protein PilE [Type IV pili (VF0082)] [Pseudomonas aeruginosa PAO1]
NODE_4 length_443864 cov_21.500042	118821	119579	pilF	100.0	99.7	NP_252494	(pilF) type 4 fimbrial biogenesis protein PilF [Type IV pili (VF0082)] [Pseudomonas aeruginosa PAO1]
NODE_5 length_375329 cov_23.644893	119441	119848	pilG	100.0	100.0	NP_249099	(pilG) twitching motility protein PilG [Type IV pili (VF0082)] [Pseudomonas aeruginosa PAO1]
NODE_5 length_375329 cov_23.644893	119895	120260	pilH	100.0	100.0	NP_249100	(pilH) twitching motility protein PilH [Type IV pili (VF0082)] [Pseudomonas aeruginosa PAO1]
NODE_5 length_375329 cov_23.644893	120311	120847	pilI	100.0	100.0	NP_249101	(pilI) twitching motility protein PilI [Type IV pili (VF0082)] [Pseudomonas aeruginosa PAO1]
NODE_5 length_375329 cov_23.644893	120932	122980	pilJ	100.0	99.7	NP_249102	(pilJ) twitching motility protein PilJ [Type IV pili (VF0082)] [Pseudomonas aeruginosa PAO1]
NODE_5 length_375329 cov_23.644893	123041	123916	pilK	100.0	99.9	NP_249103	(pilK) methyltransferase PilK [Type IV pili (VF0082)] [Pseudomonas aeruginosa PAO1]
NODE_3 length_663376 cov_23.181945	303695	304759	pilM	100.0	100.0	NP_253731	(pilM) type IV pilus inner membrane platform protein PilM [Type IV pili (VF0082)] [Pseudomonas aeruginosa PAO1]
NODE_3 length_663376 cov_23.181945	303099	303695	pilN	100.0	99.8	NP_253730	(pilN) type IV pilus inner membrane platform protein PilN [Type IV pili (VF0082)] [Pseudomonas aeruginosa PAO1]
NODE_3 length_663376 cov_23.181945	302479	303102	pilO	100.0	100.0	NP_253729	(pilO) type IV pilus inner membrane platform protein PilO [Type IV pili (VF0082)] [Pseudomonas aeruginosa PAO1]
NODE_3 length_663376 cov_23.181945	301958	302482	pilP	100.0	100.0	NP_253728	(pilP) type IV pilus biogenesis protein PilP [Type IV pili (VF0082)] [Pseudomonas aeruginosa PAO1]
NODE_3 length_663376 cov_23.181945	299760	301904	pilQ	100.0	97.2	NP_253727	(pilQ) type 4 fimbrial biogenesis protein PilQ [Type IV pili (VF0082)] [Pseudomonas aeruginosa PAO1]
NODE_6 length_350119 cov_22.344165	257575	258912	pilR	100.0	99.6	NP_253237	(pilR) two-component response regulator PilR [Type IV pili (VF0082)] [Pseudomonas aeruginosa PAO1]
NODE_6 length_350119 cov_22.344165	255968	257560	pilS	100.0	99.5	NP_253236	(pilS) two-component sensor PilS [Type IV pili (VF0082)] [Pseudomonas aeruginosa PAO1]
NODE_5 length_375329 cov_23.644893	106372	107406	pilT	100.0	99.9	NP_249086	(pilT) twitching motility protein PilT [Type IV pili (VF0082)] [Pseudomonas aeruginosa PAO1]
NODE_5 length_375329 cov_23.644893	107584	108732	pilU	100.0	99.9	NP_249087	(pilU) twitching motility protein PilU [Type IV pili (VF0082)] [Pseudomonas aeruginosa PAO1]
NODE_6 length_350119 cov_22.344165	261299	261856	pilV	100.0	99.1	NP_253241	(pilV) type IV pilus biogenesis protein PilV [Type IV pili (VF0082)] [Pseudomonas aeruginosa PAO1]
NODE_6 length_350119 cov_22.344165	261853	262677	pilW	100.0	92.2	NP_253242	(pilW) type IV fimbrial biogenesis protein PilW [Type IV pili (VF0082)] [Pseudomonas aeruginosa PAO1]
NODE_6 length_350119 cov_22.344165	262674	263261	pilX	100.0	99.8	NP_253243	(pilX) type 4 fimbrial biogenesis protein PilX [Type IV pili (VF0082)] [Pseudomonas aeruginosa PAO1]
NODE_6 length_350119 cov_22.344165	263273	266764	pilY1	99.7	92.0	NP_253244	(pilY1) type 4 fimbrial biogenesis protein PilY1 [Type IV pili (VF0082)] [Pseudomonas aeruginosa PAO1]
NODE_6 length_350119 cov_22.344165	266766	267113	pilY2	100.0	99.7	NP_253245	(pilY2) type 4 fimbrial biogenesis protein PilY2 [Type IV pili (VF0082)] [Pseudomonas aeruginosa PAO1]
NODE_2 length_777108 cov_20.508001	718190	720382	plcH	100.0	99.7	NP_249535	(plcH) hemolytic phospholipase C precursor [PLC (VF0092)] [Pseudomonas aeruginosa PAO1]
NODE_14 length_122047 cov_18.222794	94453	95625	popB	100.0	99.5	NP_250399	(popB) type III secretion system hydrophobic translocator pore protein PopB [TTSS (VF0083)] [Pseudomonas aeruginosa PAO1]
NODE_14 length_122047 cov_18.222794	93554	94441	popD	100.0	99.9	NP_250400	(popD) type III secretion system hydrophobic translocator pore protein PopD [TTSS (VF0083)] [Pseudomonas aeruginosa PAO1]
NODE_14 length_122047 cov_18.222794	101200	102066	popN	100.0	99.1	NP_250389	(popN) type III secretion system outer membrane protein PopN [TTSS (VF0083)] [Pseudomonas aeruginosa PAO1]
NODE_32 length_49112 cov_18.852853	36962	40066	ppkA	100.0	99.2	NP_248764	(ppkA) serine/threonine protein kinase PpkA [HSI-I (VF0334)] [Pseudomonas aeruginosa PAO1]
NODE_32 length_9913 cov_22.377682	942	1670	pppA	100.0	99.6	NP_248765	(pppA) Pseudomonas protein phosphatase PppA [HSI-I (VF0334)] [Pseudomonas aeruginosa PAO1]
NODE_14 length_122047 cov_18.222794	89797	90219	pscB	100.0	99.5	NP_250406	(pscB) type III secretion system protein PscB [TTSS (VF0083)] [Pseudomonas aeruginosa PAO1]
NODE_14 length_122047 cov_18.222794	87995	89797	pscC	100.0	99.4	NP_250407	(pscC) type III secretion system secretin PscC [TTSS (VF0083)] [Pseudomonas aeruginosa PAO1]
NODE_14 length_122047 cov_18.222794	86695	87993	pscD	100.0	99.8	NP_250408	(pscD) type III secretion system basal body protein PscD [TTSS (VF0083)] [Pseudomonas aeruginosa PAO1]
NODE_14 length_122047 cov_18.222794	86529	86732	pscE	100.0	99.0	NP_250409	(pscE) type III secretion system cochaperone PscE for PscG [TTSS (VF0083)] [Pseudomonas aeruginosa PAO1]
NODE_14 length_122047 cov_18.222794	86269	86526	pscF	100.0	100.0	NP_250410	(pscF) type III secretion system needle filament protein PscF [TTSS (VF0083)] [Pseudomonas aeruginosa PAO1]
NODE_14 length_122047 cov_18.222794	85919	86266	pscG	100.0	100.0	NP_250411	(pscG) type III secretion system chaperone PscG for PscF [TTSS (VF0083)] [Pseudomonas aeruginosa PAO1]
NODE_14 length_122047 cov_18.222794	85491	85922	pscH	100.0	100.0	NP_250412	(pscH) type III secretion system protein PscH [TTSS (VF0083)] [Pseudomonas aeruginosa PAO1]
NODE_14 length_122047 cov_18.222794	85153	85491	pscI	100.0	99.7	NP_250413	(pscI) type III secretion system inner rod protein PscI [TTSS (VF0083)] [Pseudomonas aeruginosa PAO1]
NODE_14 length_122047 cov_18.222794	84410	85156	pscJ	100.0	99.3	NP_250414	(pscJ) type III secretion system inner MS ring protein [TTSS (VF0083)] [Pseudomonas aeruginosa PAO1]
NODE_14 length_122047 cov_18.222794	83781	84401	pscK	99.0	98.6	NP_250415	(pscK) type III secretion system protein PscK [TTSS (VF0083)] [Pseudomonas aeruginosa PAO1]
NODE_14 length_122047 cov_18.222794	83158	83802	pscL	100.0	98.9	NP_250416	(pscL) type III secretion systemt protein PscL [TTSS (VF0083)] [Pseudomonas aeruginosa PAO1]
NODE_14 length_122047 cov_18.222794	102257	103579	pscN	100.0	99.1	NP_250388	(pscN) type III secretion system ATPase PscN [TTSS (VF0083)] [Pseudomonas aeruginosa PAO1]
NODE_14 length_122047 cov_18.222794	103576	104052	pscO	100.0	99.8	NP_250387	(pscO) type III secretion system protein PscO [TTSS (VF0083)] [Pseudomonas aeruginosa PAO1]
NODE_14 length_122047 cov_18.222794	104040	105125	pscP	97.8	97.1	NP_250386	(pscP) type III secretion system protein PscP [TTSS (VF0083)] [Pseudomonas aeruginosa PAO1]
NODE_14 length_122047 cov_18.222794	105122	106051	pscQ	100.0	99.1	NP_250385	(pscQ) type III secretion system protein PscQ [TTSS (VF0083)] [Pseudomonas aeruginosa PAO1]
NODE_14 length_122047 cov_18.222794	106048	106701	pscR	100.0	99.4	NP_250384	(pscR) type III secretion system protein PscR [TTSS (VF0083)] [Pseudomonas aeruginosa PAO1]
NODE_14 length_122047 cov_18.222794	106704	106970	pscS	100.0	100.0	NP_250383	(pscS) type III secretion system protein PscS [TTSS (VF0083)] [Pseudomonas aeruginosa PAO1]
NODE_14 length_122047 cov_18.222794	106967	107755	pscT	100.0	99.5	NP_250382	(pscT) type III secretion system protein PscT [TTSS (VF0083)] [Pseudomonas aeruginosa PAO1]
NODE_14 length_122047 cov_18.222794	107752	108801	pscU	100.0	99.3	NP_250381	(pscU) type III secretion system protein PscU [TTSS (VF0083)] [Pseudomonas aeruginosa PAO1]
NODE_7 length_345356 cov_17.067845	13010	13996	pvcA	100.0	99.5	NP_250944	(pvcA) paerucumarin biosynthesis protein PvcA [pyoverdine (IA001)] [Pseudomonas aeruginosa PAO1]
NODE_7 length_345356 cov_17.067845	12117	12992	pvcB	100.0	99.9	NP_250945	(pvcB) paerucumarin biosynthesis protein PvcB [pyoverdine (IA001)] [Pseudomonas aeruginosa PAO1]
NODE_7 length_345356 cov_17.067845	10563	12065	pvcC	100.0	99.5	NP_250946	(pvcC) paerucumarin biosynthesis protein PvcC [pyoverdine (IA001)] [Pseudomonas aeruginosa PAO1]
NODE_7 length_345356 cov_17.067845	9923	10570	pvcD	100.0	99.8	NP_250947	(pvcD) paerucumarin biosynthesis protein PvcD [pyoverdine (IA001)] [Pseudomonas aeruginosa PAO1]
NODE_9 length_217045 cov_17.244950	52582	53346	pvdG	100.0	99.7	NP_251115	(pvdG) pyoverdine biosynthesis protein PvdG [pyoverdine (IA001)] [Pseudomonas aeruginosa PAO1]
NODE_9 length_217045 cov_17.244950	89568	90977	pvdH	100.0	99.2	NP_251103	(pvdH) diaminobutyrate-2-oxoglutarate aminotransferase PvdH [pyoverdine (IA001)] [Pseudomonas aeruginosa PAO1]
NODE_9 length_217045 cov_17.244950	53419	66444	pvdL	100.0	99.2	NP_251114	(pvdL) peptide synthase PvdL [pyoverdine (IA001)] [Pseudomonas aeruginosa PAO1]
NODE_9 length_217045 cov_17.244950	134766	136112	pvdM	99.8	94.1	NP_251083	(pvdM) dipeptidase precursor [pyoverdine (IA001)] [Pseudomonas aeruginosa PAO1]
NODE_9 length_217045 cov_17.244950	133460	134743	pvdN	100.0	99.5	NP_251084	(pvdN) pyoverdine biosynthesis protein PvdN [pyoverdine (IA001)] [Pseudomonas aeruginosa PAO1]
NODE_9 length_217045 cov_17.244950	132577	133431	pvdO	100.0	97.8	NP_251085	(pvdO) pyoverdine biosynthesis protein PvdO [pyoverdine (IA001)] [Pseudomonas aeruginosa PAO1]
NODE_9 length_217045 cov_17.244950	145924	148212	pvdQ	100.0	99.3	NP_251075	(pvdQ) 3-oxo-C12-homoserine lactone acylase PvdQ [pyoverdine (IA001)] [Pseudomonas aeruginosa PAO1]
NODE_9 length_217045 cov_17.244950	51385	51938	pvdS	98.2	96.3	NP_251116	(pvdS) extracytoplasmic-function sigma-70 factor [Pyoverdine (VF0094)] [Pseudomonas aeruginosa PAO1]
NODE_26 length_48729 cov_22.131805	30371	31258	rhlA	100.0	99.5	NP_252169	(rhlA) rhamnosyltransferase chain A [Rhamnolipid (VF0089)] [Pseudomonas aeruginosa PAO1]
NODE_26 length_48729 cov_22.131805	31324	32604	rhlB	100.0	99.1	NP_252168	(rhlB) rhamnosyltransferase chain B [Rhamnolipid (VF0089)] [Pseudomonas aeruginosa PAO1]
NODE_2 length_777108 cov_20.508001	310520	311497	rhlC	100.0	99.4	NP_249821	(rhlC) rhamnosyltransferase 2 [Rhamnolipid biosynthesis (CVF524)] [Pseudomonas aeruginosa PAO1]
NODE_26 length_48729 cov_22.131805	33634	34239	rhlI	100.0	98.3	NP_252166	(rhlI) autoinducer synthesis protein RhlL [Quorum sensing (VF0093)] [Pseudomonas aeruginosa PAO1]
NODE_32 length_9913 cov_22.377682	1680	2360	tagF/pppB	100.0	99.8	NP_248766	(tagF/pppB) Pseudomonas protein phosphatase PppB [HSI-I (VF0334)] [Pseudomonas aeruginosa PAO1]
NODE_27 length_39038 cov_23.461772	32366	33280	tagQ	100.0	100.0	NP_248760	(tagQ) type VI secretiona ssociated protein TagQ outer membrane lipoprotein [HSI-1 (Hcp-secretion island 1) (SS178)] [Pseudomonas aeruginosa PAO1]
NODE_27 length_39038 cov_23.461772	33342	35054	tagR	100.0	99.8	NP_248761	(tagR) type IV secretion associated protein TagR positively regulates PpkA [HSI-I (VF0334)] [Pseudomonas aeruginosa PAO1]
NODE_27 length_39038 cov_23.461772	35047	36246	tagS	100.0	99.8	NP_248762	(tagS) type IV secretion associated protein TagS forming a stable inner membrane complex with TagT [HSI-I (VF0334)] [Pseudomonas aeruginosa PAO1]
NODE_27 length_39038 cov_23.461772	36246	36965	tagT	100.0	99.4	NP_248763	(tagT) type six secretion associated protein TagT ATP-binding component of ABC transporter [HSI-I (VF0334)] [Pseudomonas aeruginosa PAO1]
NODE_2 length_777108 cov_20.508001	291093	293009	toxA	100.0	99.5	NP_249839	(toxA) exotoxin A precursor [ExoA (VF0086)] [Pseudomonas aeruginosa PAO1]
NODE_15 length_121555 cov_18.091305	66353	66817	tse1	100.0	100.0	NP_250535	(tse1) type VI secretion system effector Tse1 peptidoglycanhydrolase [HSI-1 (Hcp-secretion island 1) (SS178)] [Pseudomonas aeruginosa PAO1]
NODE_1 length_926907 cov_19.689522	831360	831836	tse2	100.0	99.4	NP_251392	(tse2) type VI secretion system effector Tse2 [HSI-1 (Hcp-secretion island 1) (SS178)] [Pseudomonas aeruginosa PAO1]
NODE_26 length_48729 cov_22.131805	23875	25101	tse3	100.0	99.6	NP_252174	(tse3) type VI secretion system effector Tse3 glycoside hydrolase [HSI-1 (Hcp-secretion island 1) (SS178)] [Pseudomonas aeruginosa PAO1]
NODE_23 length_62332 cov_24.649932	11780	13711	vgrG1a	100.0	99.7	NP_248781	(vgrG1a) type VI secretion system substrate VgrG1 [HSI-I (VF0334)] [Pseudomonas aeruginosa PAO1]
NODE_23 length_62332 cov_24.649932	16102	18327	vgrG1b	100.0	99.2	NP_248785	(vgrG1b) type VI secretion system substrate VgrG1b [HSI-1 (Hcp-secretion island 1) (SS178)] [Pseudomonas aeruginosa PAO1]
NODE_3 length_663376 cov_23.181945	225530	226807	waaA	100.0	99.8	NP_253675	(waaA) lipopolysaccharide core biosynthesis protein WaaP [LPS (VF0085)] [Pseudomonas aeruginosa PAO1]
NODE_3 length_663376 cov_23.181945	253835	254902	waaC	100.0	99.2	NP_253698	(waaC) 3-deoxy-D-manno-octulosonic-acid (KDO) transferase [LPS (VF0085)] [Pseudomonas aeruginosa PAO1]
NODE_3 length_663376 cov_23.181945	254899	255936	waaF	100.0	99.8	NP_253699	(waaF) heptosyltransferase I [LPS (VF0085)] [Pseudomonas aeruginosa PAO1]
NODE_3 length_663376 cov_23.181945	252717	253838	waaG	100.0	99.4	NP_253697	(waaG) B-band O-antigen polymerase [LPS (VF0085)] [Pseudomonas aeruginosa PAO1]
NODE_3 length_663376 cov_23.181945	251914	252720	waaP	100.0	99.4	NP_253696	(waaP) UDP-glucose:(heptosyl) LPS alpha 13-glucosyltransferase WaaG [LPS (VF0085)] [Pseudomonas aeruginosa PAO1]
NODE_6 length_350119 cov_22.344165	235284	236156	xcpA/pilD	100.0	99.0	NP_253218	(xcpA/pilD) type 4 prepilin peptidase PilD [Type IV pili (VF0082)] [Pseudomonas aeruginosa PAO1]
NODE_1 length_926907 cov_19.689522	382096	382803	xcpP	100.0	100.0	NP_251794	(xcpP) secretion protein XcpP [xcp secretion system (VF0084)] [Pseudomonas aeruginosa PAO1]
NODE_1 length_926907 cov_19.689522	380115	382091	xcpQ	100.0	99.7	NP_251795	(xcpQ) general secretion pathway protein D [xcp secretion system (VF0084)] [Pseudomonas aeruginosa PAO1]
NODE_1 length_926907 cov_19.689522	383023	384531	xcpR	100.0	99.7	NP_251793	(xcpR) general secretion pathway protein E [xcp secretion system (VF0084)] [Pseudomonas aeruginosa PAO1]
NODE_1 length_926907 cov_19.689522	384531	385748	xcpS	100.0	99.9	NP_251792	(xcpS) general secretion pathway protein F [xcp secretion system (VF0084)] [Pseudomonas aeruginosa PAO1]
NODE_1 length_926907 cov_19.689522	385753	386199	xcpT	100.0	99.8	NP_251791	(xcpT) general secretion pathway protein G [xcp secretion system (VF0084)] [Pseudomonas aeruginosa PAO1]
NODE_1 length_926907 cov_19.689522	386206	386724	xcpU	100.0	99.6	NP_251790	(xcpU) general secretion pathway protein H [xcp secretion system (VF0084)] [Pseudomonas aeruginosa PAO1]
NODE_1 length_926907 cov_19.689522	386721	387110	xcpV	100.0	99.5	NP_251789	(xcpV) general secretion pathway protein I [xcp secretion system (VF0084)] [Pseudomonas aeruginosa PAO1]
NODE_1 length_926907 cov_19.689522	387107	387820	xcpW	100.0	100.0	NP_251788	(xcpW) general secretion pathway protein J [xcp secretion system (VF0084)] [Pseudomonas aeruginosa PAO1]
NODE_1 length_926907 cov_19.689522	387817	388818	xcpX	100.0	100.0	NP_251787	(xcpX) general secretion pathway protein K [xcp secretion system (VF0084)] [Pseudomonas aeruginosa PAO1]
NODE_1 length_926907 cov_19.689522	388815	389963	xcpY	100.0	100.0	NP_251786	(xcpY) general secretion pathway protein L [xcp secretion system (VF0084)] [Pseudomonas aeruginosa PAO1]
NODE_1 length_926907 cov_19.689522	389965	390489	xcpZ	100.0	99.8	NP_251785	(xcpZ) general secretion pathway protein M [xcp secretion system (VF0084)] [Pseudomonas aeruginosa PAO1]

## Sheet: MS6003
Contig	Start	End	Gene	Coverage	Identity	Accession	Product
NODE_4 length_443916 cov_20.649921	423950	425119	alg44	100.0	99.9	NP_252232	(alg44) alginate biosynthesis protein Alg8 [Alginate (VF0091)] [Pseudomonas aeruginosa PAO1]
NODE_4 length_443916 cov_20.649921	425202	426686	alg8	100.0	99.9	NP_252231	(alg8) alginate-c5-mannuronan-epimerase AlgG [Alginate (VF0091)] [Pseudomonas aeruginosa PAO1]
NODE_4 length_443916 cov_20.649921	411485	412930	algA	100.0	99.7	NP_252241	(algA) phosphomannose isomerase / guanosine 5’-diphospho-D-mannose pyrophosphorylase [Alginate (VF0091)] [Pseudomonas aeruginosa PAO1]
NODE_9 length_228295 cov_29.328083	78479	79828	algB	100.0	100.0	NP_254170	(algB) two-component response regulator AlgB [Alginate (VF0091)] [Pseudomonas aeruginosa PAO1]
NODE_17 length_99704 cov_25.478444	52473	53864	algC	100.0	99.9	NP_254009	(algC) phosphomannomutase AlgC [Alginate biosynthesis (CVF522)] [Pseudomonas aeruginosa PAO1]
NODE_4 length_443916 cov_20.649921	426826	428136	algD	100.0	100.0	NP_252230	(algD) GDP-mannose 6-dehydrogenase AlgD [Alginate (VF0091)] [Pseudomonas aeruginosa PAO1]
NODE_4 length_443916 cov_20.649921	421040	422512	algE	100.0	99.6	NP_252234	(algE) alginate biosynthetic protein AlgK precursor [Alginate (VF0091)] [Pseudomonas aeruginosa PAO1]
NODE_4 length_443916 cov_20.649921	413127	413777	algF	100.0	99.5	NP_252240	(algF) alginate o-acetyltransferase AlgF [Alginate (VF0091)] [Pseudomonas aeruginosa PAO1]
NODE_4 length_443916 cov_20.649921	419388	421019	algG	100.0	99.8	NP_252235	(algG) outer membrane protein AlgE [Alginate (VF0091)] [Pseudomonas aeruginosa PAO1]
NODE_4 length_443916 cov_20.649921	415040	416602	algI	100.0	99.7	NP_252238	(algI) alginate o-acetyltransferase AlgI [Alginate (VF0091)] [Pseudomonas aeruginosa PAO1]
NODE_4 length_443916 cov_20.649921	413850	415025	algJ	100.0	99.9	NP_252239	(algJ) alginate o-acetyltransferase AlgJ [Alginate (VF0091)] [Pseudomonas aeruginosa PAO1]
NODE_4 length_443916 cov_20.649921	422509	423936	algK	100.0	99.9	NP_252233	(algK) alginate biosynthesis protein Alg44 [Alginate (VF0091)] [Pseudomonas aeruginosa PAO1]
NODE_4 length_443916 cov_20.649921	416844	417947	algL	100.0	99.9	NP_252237	(algL) poly(beta-d-mannuronate) lyase precursor AlgL [Alginate (VF0091)] [Pseudomonas aeruginosa PAO1]
NODE_2 length_556456 cov_22.892634	538479	539537	algP/algR3	100.0	100.0	NP_253940	(algP/algR3) alginate regulatory protein AlgP [Alginate (VF0091)] [Pseudomonas aeruginosa PAO1]
NODE_2 length_556456 cov_22.892634	540354	540836	algQ	100.0	100.0	NP_253942	(algQ) Alginate regulatory protein AlgQ [Alginate (VF0091)] [Pseudomonas aeruginosa PAO1]
NODE_2 length_556456 cov_22.892634	545981	546727	algR	100.0	99.6	NP_253948	(algR) alginate biosynthesis regulatory protein AlgR [Alginate (VF0091)] [Pseudomonas aeruginosa PAO1]
NODE_1 length_920338 cov_19.749999	815488	816069	algU	100.0	99.7	NP_249453	(algU) alginate biosynthesis protein AlgZ/FimS [Alginate (VF0091)] [Pseudomonas aeruginosa PAO1]
NODE_5 length_395797 cov_20.860475	186026	187195	algW	100.0	99.7	NP_253136	(algW) AlgW protein [Alginate regulation (CVF523)] [Pseudomonas aeruginosa PAO1]
NODE_4 length_443916 cov_20.649921	417951	419375	algX	100.0	99.9	NP_252236	(algX) alginate biosynthesis protein AlgX [Alginate (VF0091)] [Pseudomonas aeruginosa PAO1]
NODE_2 length_556456 cov_22.892634	546732	547808	algZ	100.0	99.7	NP_253949	(algZ) sigma factor AlgU [Alginate (VF0091)] [Pseudomonas aeruginosa PAO1]
NODE_1 length_920338 cov_19.749999	172913	174352	aprA	100.0	99.9	NP_249940	(aprA) alkaline metalloproteinase precursor [Alkaline protease (VF0090)] [Pseudomonas aeruginosa PAO1]
NODE_27 length_51280 cov_24.815612	25392	32810	chpA	100.0	99.8	NP_249104	(chpA) still frameshift probable component of chemotactic signal transduction system [Type IV pili (VF0082)] [Pseudomonas aeruginosa PAO1]
NODE_27 length_51280 cov_24.815612	32803	33834	chpB	100.0	99.1	NP_249105	(chpB) probable methylesterase [Type IV pili (VF0082)] [Pseudomonas aeruginosa PAO1]
NODE_27 length_51280 cov_24.815612	33831	34337	chpC	100.0	98.8	NP_249106	(chpC) probable chemotaxis protein [Type IV pili (VF0082)] [Pseudomonas aeruginosa PAO1]
NODE_27 length_51280 cov_24.815612	34345	35139	chpD	100.0	99.4	NP_249107	(chpD) probable transcriptional regulator [Type IV pili (VF0082)] [Pseudomonas aeruginosa PAO1]
NODE_27 length_51280 cov_24.815612	35215	35826	chpE	100.0	99.5	NP_249108	(chpE) probable chemotaxis protein [Type IV pili (VF0082)] [Pseudomonas aeruginosa PAO1]
NODE_19 length_97939 cov_27.321269	9308	12016	clpV1	100.0	99.5	NP_248780	(clpV1) type VI secretion system AAA+ family ATPase [HSI-I (VF0334)] [Pseudomonas aeruginosa PAO1]
NODE_36 length_9893 cov_24.987610	5921	7270	dotU1	100.0	99.6	NP_248768	(dotU1) type VI secretion system protein DotU [HSI-I (VF0334)] [Pseudomonas aeruginosa PAO1]
NODE_4 length_443916 cov_20.649921	78020	79381	exoS	100.0	98.9	NP_252530	(exoS) type III secretion system effector ExoS ADP ribosyltransferase activity and GTPase-activating protein activity [ExoS (VF0096)] [Pseudomonas aeruginosa PAO1]
NODE_29 length_40272 cov_25.636841	10782	12155	exoT	100.0	99.4	NP_248734	(exoT) type III secretion system effector ExoT ADP ribosyltransferase activity and GTPase-activating protein activity [ExoT (VF0097)] [Pseudomonas aeruginosa PAO1]
NODE_6 length_351508 cov_15.916381	29806	30942	exoY	100.0	99.9	NP_250881	(exoY) type III secretion system effector ExoY adenylate cyclase [ExoY (VF0099)] [Pseudomonas aeruginosa PAO1]
NODE_14 length_122045 cov_16.861661	91179	92015	exsA	100.0	99.6	NP_250404	(exsA) type III secretion system regulatory protein ExsA [TTSS (VF0083)] [Pseudomonas aeruginosa PAO1]
NODE_14 length_122045 cov_16.861661	92313	92726	exsB	100.0	99.5	NP_250403	(exsB) type III secretion system piolitin ExsB [TTSS (VF0083)] [Pseudomonas aeruginosa PAO1]
NODE_14 length_122045 cov_16.861661	92989	93426	exsC	100.0	98.6	NP_250401	(exsC) type III secretion system regulatory protein ExsC [TTSS (VF0083)] [Pseudomonas aeruginosa PAO1]
NODE_14 length_122045 cov_16.861661	90251	91081	exsD	100.0	99.0	NP_250405	(exsD) type III secretion system regulatory protein ExsD [TTSS (VF0083)] [Pseudomonas aeruginosa PAO1]
NODE_14 length_122045 cov_16.861661	92735	92980	exsE	100.0	98.4	NP_250402	(exsE) type III secretion system regulatory protein ExsE [TTSS (VF0083)] [Pseudomonas aeruginosa PAO1]
NODE_5 length_395797 cov_20.860475	305511	306020	fimT	100.0	97.7	NP_253239	(fimT) type 4 fimbrial biogenesis protein FimT [Type IV pili (VF0082)] [Pseudomonas aeruginosa PAO1]
NODE_5 length_395797 cov_20.860475	306126	306632	fimU	100.0	99.6	NP_253240	(fimU) type 4 fimbrial biogenesis protein FimU [Type IV pili (VF0082)] [Pseudomonas aeruginosa PAO1]
NODE_3 length_553389 cov_18.935065	397175	399934	fimV	100.0	98.8	NP_251805	(fimV) putative Type IV pili related protein [Type IV pili (VF0082)] [Pseudomonas aeruginosa PAO1]
NODE_1 length_920338 cov_19.749999	57144	57986	fleN	100.0	99.9	NP_250145	(fleN) flagellar synthesis regulator FleN [Flagella (VF0273)] [Pseudomonas aeruginosa PAO1]
NODE_1 length_920338 cov_19.749999	344564	346036	fleQ	100.0	99.2	NP_249788	(fleQ) transcriptional regulator FleQ [Flagella (VF0273)] [Pseudomonas aeruginosa PAO1]
NODE_1 length_920338 cov_19.749999	341817	343238	fleR	100.0	99.2	NP_249790	(fleR) two-component response regulator [Flagella (VF0273)] [Pseudomonas aeruginosa PAO1]
NODE_1 length_920338 cov_19.749999	343243	344451	fleS	100.0	99.2	NP_249789	(fleS) two-component sensor [Deoxyhexose linking sugar 209 Da capping structure (AI138)] [Pseudomonas aeruginosa PAO1]
NODE_3 length_553389 cov_18.935065	140392	141090	flgA	100.0	100.0	NP_252040	(flgA) flagellar basal body P-ring biosynthesis protein FlgA [Deoxyhexose linking sugar 209 Da capping structure (AI138)] [Pseudomonas aeruginosa PAO1]
NODE_1 length_920338 cov_19.749999	377875	378282	flgB	100.0	99.5	NP_249768	(flgB) flagellar basal body rod protein FlgB [Deoxyhexose linking sugar 209 Da capping structure (AI138)] [Pseudomonas aeruginosa PAO1]
NODE_1 length_920338 cov_19.749999	377429	377869	flgC	100.0	99.8	NP_249769	(flgC) flagellar basal-body rod protein FlgC [Flagella (VF0273)] [Pseudomonas aeruginosa PAO1]
NODE_1 length_920338 cov_19.749999	376703	377416	flgD	100.0	99.6	NP_249770	(flgD) flagellar basal-body rod modification protein FlgD [Flagella (VF0273)] [Pseudomonas aeruginosa PAO1]
NODE_1 length_920338 cov_19.749999	375287	376675	flgE	100.0	99.3	NP_249771	(flgE) flagellar hook protein FlgE [Flagella (VF0273)] [Pseudomonas aeruginosa PAO1]
NODE_1 length_920338 cov_19.749999	374320	375069	flgF	100.0	100.0	NP_249772	(flgF) flagellar basal-body rod protein FlgF [Flagella (VF0273)] [Pseudomonas aeruginosa PAO1]
NODE_1 length_920338 cov_19.749999	373488	374273	flgG	100.0	99.9	NP_249773	(flgG) flagellar basal-body rod protein FlgG [Flagella (VF0273)] [Pseudomonas aeruginosa PAO1]
NODE_1 length_920338 cov_19.749999	372747	373442	flgH	100.0	99.6	NP_249774	(flgH) flagellar L-ring protein precursor FlgH [Flagella (VF0273)] [Pseudomonas aeruginosa PAO1]
NODE_1 length_920338 cov_19.749999	371626	372735	flgI	100.0	99.6	NP_249775	(flgI) flagellar P-ring protein precursor FlgI [Flagella (VF0273)] [Pseudomonas aeruginosa PAO1]
NODE_1 length_920338 cov_19.749999	370413	371615	flgJ	100.0	99.8	NP_249776	(flgJ) flagellar rod assembly protein/muramidase FlgJ [Flagella (VF0273)] [Pseudomonas aeruginosa PAO1]
NODE_3 length_553389 cov_18.935065	139924	140247	flgM	100.0	100.0	NP_252041	(flgM) negative regulator of flagellin synthesis [Deoxyhexose linking sugar 209 Da capping structure (AI138)] [Pseudomonas aeruginosa PAO1]
NODE_3 length_553389 cov_18.935065	139399	139869	flgN	100.0	100.0	NP_252042	(flgN) flagella synthesis protein FlgN [Deoxyhexose linking sugar 209 Da capping structure (AI138)] [Pseudomonas aeruginosa PAO1]
NODE_1 length_920338 cov_19.749999	59498	61621	flhA	100.0	99.7	NP_250143	(flhA) flagellar biosynthesis protein FlhA [Flagella (VF0273)] [Pseudomonas aeruginosa PAO1]
NODE_1 length_920338 cov_19.749999	64468	65604	flhB	100.0	99.7	NP_250140	(flhB) flagellar biosynthetic protein FlhB [Flagella (VF0273)] [Pseudomonas aeruginosa PAO1]
NODE_1 length_920338 cov_19.749999	58125	59414	flhF	100.0	99.8	NP_250144	(flhF) flagellar biosynthesis protein FlhF [Flagella (VF0273)] [Pseudomonas aeruginosa PAO1]
NODE_1 length_920338 cov_19.749999	56404	57147	fliA	100.0	100.0	NP_250146	(fliA) flagellar biosynthesis sigma factor FliA [Deoxyhexose linking sugar 209 Da capping structure (AI138)] [Pseudomonas aeruginosa PAO1]
NODE_1 length_920338 cov_19.749999	341241	341570	fliE	100.0	99.4	NP_249791	(fliE) flagellar hook-basal body complex protein FliE [Flagella (VF0273)] [Pseudomonas aeruginosa PAO1]
NODE_1 length_920338 cov_19.749999	339422	341218	fliF	100.0	99.3	NP_249792	(fliF) flagellar M-ring protein FliF [Flagella (VF0273)] [Pseudomonas aeruginosa PAO1]
NODE_1 length_920338 cov_19.749999	338400	339416	fliG	100.0	99.6	NP_249793	(fliG) flagellar motor switch protein G [Flagella (VF0273)] [Pseudomonas aeruginosa PAO1]
NODE_1 length_920338 cov_19.749999	337592	338398	fliH	100.0	99.5	NP_249794	(fliH) flagellar assembly protein H [Flagella (VF0273)] [Pseudomonas aeruginosa PAO1]
NODE_1 length_920338 cov_19.749999	336247	337602	fliI	100.0	99.3	NP_249795	(fliI) flagellum-specific ATP synthase FliI [Flagella (VF0273)] [Pseudomonas aeruginosa PAO1]
NODE_1 length_920338 cov_19.749999	335790	336233	fliJ	100.0	99.5	NP_249796	(fliJ) flagellar protein FliJ [Flagella (VF0273)] [Pseudomonas aeruginosa PAO1]
NODE_1 length_920338 cov_19.749999	70160	71443	fliK	100.0	98.8	NP_250132	(fliK) flagellar hook-length control protein FliK [Deoxyhexose linking sugar 209 Da capping structure (AI138)] [Pseudomonas aeruginosa PAO1]
NODE_1 length_920338 cov_19.749999	69395	69916	fliL	100.0	100.0	NP_250133	(fliL) flagellar basal body protein FliL [Deoxyhexose linking sugar 209 Da capping structure (AI138)] [Pseudomonas aeruginosa PAO1]
NODE_1 length_920338 cov_19.749999	68416	69387	fliM	100.0	100.0	NP_250134	(fliM) flagellar motor switch protein FliM [Flagella (VF0273)] [Pseudomonas aeruginosa PAO1]
NODE_1 length_920338 cov_19.749999	67915	68388	fliN	100.0	100.0	NP_250135	(fliN) flagellar motor switch protein FliN [Flagella (VF0273)] [Pseudomonas aeruginosa PAO1]
NODE_1 length_920338 cov_19.749999	67461	67913	fliO	100.0	99.6	NP_250136	(fliO) flagellar protein FliO [Flagella (VF0273)] [Pseudomonas aeruginosa PAO1]
NODE_1 length_920338 cov_19.749999	66697	67464	fliP	100.0	99.9	NP_250137	(fliP) flagellar biosynthetic protein FliP [Flagella (VF0273)] [Pseudomonas aeruginosa PAO1]
NODE_1 length_920338 cov_19.749999	66383	66652	fliQ	100.0	99.6	NP_250138	(fliQ) flagellar biosynthetic protein FliQ [Flagella (VF0273)] [Pseudomonas aeruginosa PAO1]
NODE_1 length_920338 cov_19.749999	65607	66383	fliR	100.0	99.6	NP_250139	(fliR) flagellar biosynthetic protein FliR [Flagella (VF0273)] [Pseudomonas aeruginosa PAO1]
NODE_25 length_68621 cov_24.743656	61848	64010	fptA	100.0	99.4	NP_252911	(fptA) Fe(III)-pyochelin receptor precursor [Pyochelin (VF0095)] [Pseudomonas aeruginosa PAO1]
NODE_19 length_97939 cov_27.321269	4437	4925	hcp1	100.0	100.0	NP_248775	(hcp1) type VI secretion system substrate Hcp1 [HSI-I (VF0334)] [Pseudomonas aeruginosa PAO1]
NODE_19 length_97939 cov_27.321269	1211	2245	hsiA1	100.0	99.1	NP_248772	(hsiA1) type VI secretion system hcp secretion island protein HsiA1 [HSI-I (VF0334)] [Pseudomonas aeruginosa PAO1]
NODE_19 length_97939 cov_27.321269	2334	2852	hsiB1/vipA	100.0	99.6	NP_248773	(hsiB1/vipA) type VI secretion system tubule-forming protein VipA [HSI-I (VF0334)] [Pseudomonas aeruginosa PAO1]
NODE_19 length_97939 cov_27.321269	2865	4361	hsiC1/vipB	100.0	99.7	NP_248774	(hsiC1/vipB) type VI secretion system tubule-forming protein VipB [HSI-I (VF0334)] [Pseudomonas aeruginosa PAO1]
NODE_19 length_97939 cov_27.321269	5093	5938	hsiE1	100.0	99.4	NP_248776	(hsiE1) type VI secretion system hcp secretion island protein HsiE1 interacting with HsiB1 to form a novel subcomplex of the T6SS [HSI-I (VF0334)] [Pseudomonas aeruginosa PAO1]
NODE_19 length_97939 cov_27.321269	5940	6449	hsiF1	100.0	100.0	NP_248777	(hsiF1) type VI secretion system hcp secretion island protein HsiF1 a gp25-like protein but not exhibit lysozyme activity [HSI-I (VF0334)] [Pseudomonas aeruginosa PAO1]
NODE_19 length_97939 cov_27.321269	6446	8305	hsiG1	100.0	99.8	NP_248778	(hsiG1) type VI secretion system hcp secretion island protein HsiG1 [HSI-I (VF0334)] [Pseudomonas aeruginosa PAO1]
NODE_19 length_97939 cov_27.321269	8269	9315	hsiH1	100.0	99.9	NP_248779	(hsiH1) type VI secretion system hcp secretion island protein HsiH1 [HSI-I (VF0334)] [Pseudomonas aeruginosa PAO1]
NODE_36 length_9893 cov_24.987610	7277	8611	hsiJ1	100.0	99.5	NP_248769	(hsiJ1) type VI secretion system hcp secretion island protein HsiJ1 [HSI-I (VF0334)] [Pseudomonas aeruginosa PAO1]
NODE_36 length_9893 cov_24.987610	2394	5699	icmF1/tssM1	100.0	99.8	NP_248767	(icmF1/tssM1) type VI secretion system protein IcmF1 [HSI-I (VF0334)] [Pseudomonas aeruginosa PAO1]
NODE_23 length_91428 cov_16.931501	6607	7863	lasA	100.0	99.4	NP_250562	(lasA) LasA protease precursor [LasA (VF0088)] [Pseudomonas aeruginosa PAO1]
NODE_4 length_443916 cov_20.649921	220490	221986	lasB	100.0	99.7	NP_252413	(lasB) elastase LasB [LasB (VF0087)] [Pseudomonas aeruginosa PAO1]
NODE_1 length_920338 cov_19.749999	82080	82685	lasI	100.0	100.0	NP_250123	(lasI) autoinducer synthesis protein LasI [Quorum sensing (VF0093)] [Pseudomonas aeruginosa PAO1]
NODE_36 length_9893 cov_24.987610	8627	9091	lip1	100.0	99.8	NP_248770	(lip1) lipoprotein [HSI-I (VF0334)] [Pseudomonas aeruginosa PAO1]
NODE_7 length_267713 cov_17.015068	60471	60689	mbtH-like	100.0	100.0	NP_251102	(mbtH-like) MbtH-like protein from the pyoverdine cluster [pyoverdine (IA001)] [Pseudomonas aeruginosa PAO1]
NODE_2 length_556456 cov_22.892634	180659	181510	motA	100.0	100.0	NP_253641	(motA) flagellar motor protein [Deoxyhexose linking sugar 209 Da capping structure (AI138)] [Pseudomonas aeruginosa PAO1]
NODE_2 length_556456 cov_22.892634	179596	180639	motB	100.0	99.6	NP_253640	(motB) flagellar motor protein [Deoxyhexose linking sugar 209 Da capping structure (AI138)] [Pseudomonas aeruginosa PAO1]
NODE_1 length_920338 cov_19.749999	50669	51409	motC	100.0	100.0	NP_250151	(motC) flagellar motor protein [Deoxyhexose linking sugar 209 Da capping structure (AI138)] [Pseudomonas aeruginosa PAO1]
NODE_1 length_920338 cov_19.749999	49766	50656	motD	100.0	100.0	NP_250152	(motD) flagellar motor protein [Deoxyhexose linking sugar 209 Da capping structure (AI138)] [Pseudomonas aeruginosa PAO1]
NODE_35 length_19819 cov_20.376803	100	1065	motY	100.0	100.0	NP_252216	(motY) probable outer membrane protein precursor [Deoxyhexose linking sugar 209 Da capping structure (AI138)] [Pseudomonas aeruginosa PAO1]
NODE_1 length_920338 cov_19.749999	814872	815456	mucA	100.0	99.5	NP_249454	(mucA) alkaline metalloproteinase precursor [Alginate (VF0091)] [Pseudomonas aeruginosa PAO1]
NODE_1 length_920338 cov_19.749999	813913	814863	mucB	100.0	100.0	NP_249455	(mucB) anti-sigma factor MucA inhibitor of alg gene expression [Alginate (VF0091)] [Pseudomonas aeruginosa PAO1]
NODE_1 length_920338 cov_19.749999	813461	813916	mucC	100.0	99.8	NP_249456	(mucC) negative regulator for alginate biosynthesis MucB [Alginate (VF0091)] [Pseudomonas aeruginosa PAO1]
NODE_1 length_920338 cov_19.749999	811997	813421	mucD	100.0	99.7	NP_249457	(mucD) serine protease MucD precursor [Alginate regulation (CVF523)] [Pseudomonas aeruginosa PAO1]
NODE_15 length_118826 cov_21.004254	108142	108411	mucE	100.0	99.6	NP_252722	(mucE) small envelope protein MucE [Alginate regulation (CVF523)] [Pseudomonas aeruginosa PAO1]
NODE_4 length_443916 cov_20.649921	302083	303435	mucP	100.0	99.7	NP_252339	(mucP) metalloprotease protease [Alginate regulation (CVF523)] [Pseudomonas aeruginosa PAO1]
NODE_25 length_68621 cov_24.743656	42097	43527	pchA	100.0	99.5	NP_252921	(pchA) salicylate biosynthesis isochorismate synthase PchA [Pyochelin (VF0095)] [Pseudomonas aeruginosa PAO1]
NODE_25 length_68621 cov_24.743656	43524	43829	pchB	100.0	100.0	NP_252920	(pchB) salicylate biosynthesis protein PchB [Pyochelin (VF0095)] [Pseudomonas aeruginosa PAO1]
NODE_25 length_68621 cov_24.743656	43829	44584	pchC	100.0	100.0	NP_252919	(pchC) pyochelin biosynthetic protein PchC [Pyochelin (VF0095)] [Pseudomonas aeruginosa PAO1]
NODE_25 length_68621 cov_24.743656	44581	46224	pchD	100.0	99.0	NP_252918	(pchD) pyochelin biosynthesis protein PchD [Pyochelin (VF0095)] [Pseudomonas aeruginosa PAO1]
NODE_25 length_68621 cov_24.743656	47538	51854	pchE	100.0	99.4	NP_252916	(pchE) dihydroaeruginoic acid synthetase PchE [Pyochelin (VF0095)] [Pseudomonas aeruginosa PAO1]
NODE_25 length_68621 cov_24.743656	51851	57280	pchF	100.0	99.2	NP_252915	(pchF) pyochelin synthetase PchF [Pyochelin (VF0095)] [Pseudomonas aeruginosa PAO1]
NODE_25 length_68621 cov_24.743656	57277	58326	pchG	100.0	99.4	NP_252914	(pchG) pyochelin biosynthetic protein PchG [Pyochelin (VF0095)] [Pseudomonas aeruginosa PAO1]
NODE_25 length_68621 cov_24.743656	58323	60035	pchH	100.0	99.0	NP_252913	(pchH) ABC transporter ATP-binding protein [Pyochelin (VF0095)] [Pseudomonas aeruginosa PAO1]
NODE_25 length_68621 cov_24.743656	60032	61756	pchI	100.0	98.8	NP_252912	(pchI) ABC transporter ATP-binding protein [Pyochelin (VF0095)] [Pseudomonas aeruginosa PAO1]
NODE_25 length_68621 cov_24.743656	46454	47344	pchR	100.0	99.2	NP_252917	(pchR) transcriptional regulator PchR [Pyochelin (VF0095)] [Pseudomonas aeruginosa PAO1]
NODE_14 length_122045 cov_16.861661	100939	101217	pcr1	100.0	100.0	NP_250390	(pcr1) type III secretion system protein Pcr1 [TTSS (VF0083)] [Pseudomonas aeruginosa PAO1]
NODE_14 length_122045 cov_16.861661	100581	100952	pcr2	100.0	98.9	NP_250391	(pcr2) type III secretion system protein Pcr2 [TTSS (VF0083)] [Pseudomonas aeruginosa PAO1]
NODE_14 length_122045 cov_16.861661	100219	100584	pcr3	100.0	100.0	NP_250392	(pcr3) type III secretion system protein Pcr3 [TTSS (VF0083)] [Pseudomonas aeruginosa PAO1]
NODE_14 length_122045 cov_16.861661	99885	100214	pcr4	100.0	99.7	NP_250393	(pcr4) type III secretion system protein Pcr4 [TTSS (VF0083)] [Pseudomonas aeruginosa PAO1]
NODE_14 length_122045 cov_16.861661	97768	99888	pcrD	100.0	99.4	NP_250394	(pcrD) type III secretion system protein PcrD [TTSS (VF0083)] [Pseudomonas aeruginosa PAO1]
NODE_14 length_122045 cov_16.861661	97013	97309	pcrG	100.0	100.0	NP_250396	(pcrG) type III secretion system cytoplasmic regulator PcrG [TTSS (VF0083)] [Pseudomonas aeruginosa PAO1]
NODE_14 length_122045 cov_16.861661	95604	96110	pcrH	100.0	99.2	NP_250398	(pcrH) type III secretion system regulatory protein PcrH [TTSS (VF0083)] [Pseudomonas aeruginosa PAO1]
NODE_14 length_122045 cov_16.861661	97337	97771	pcrR	100.0	99.8	NP_250395	(pcrR) type III secretion system regulatory protein PcrR [TTSS (VF0083)] [Pseudomonas aeruginosa PAO1]
NODE_14 length_122045 cov_16.861661	96119	97003	pcrV	100.0	99.8	NP_250397	(pcrV) type III secretion system hydrophilic translocator needle tip protein PcrV [TTSS (VF0083)] [Pseudomonas aeruginosa PAO1]
NODE_30 length_33944 cov_20.962563	681	1169	phzA1	100.0	99.6	NP_252899	(phzA1) phenazine biosynthesis protein PhzA [Phenazines biosynthesis (CVF536)] [Pseudomonas aeruginosa PAO1]
NODE_32 length_30807 cov_17.371317	675	1117	phzA1	90.6	96.2	NP_252899	(phzA1) phenazine biosynthesis protein PhzA [Phenazines biosynthesis (CVF536)] [Pseudomonas aeruginosa PAO1]
NODE_30 length_33944 cov_20.962563	163	651	phzB1	100.0	98.6	NP_252900	(phzB1) phenazine biosynthesis protein PhzB [Phenazines biosynthesis (CVF536)] [Pseudomonas aeruginosa PAO1]
NODE_41 length_4712 cov_37.896183	3495	4712	phzC1	100.0	99.3	NP_252901	(phzC1) phenazine biosynthesis protein PhzC [Phenazines biosynthesis (CVF536)] [Pseudomonas aeruginosa PAO1]
NODE_41 length_4712 cov_37.896183	2875	3498	phzD1	100.0	99.2	NP_252902	(phzD1) phenazine biosynthesis protein PhzD isochorismatase [Phenazines biosynthesis (CVF536)] [Pseudomonas aeruginosa PAO1]
NODE_41 length_4712 cov_37.896183	995	2878	phzE1	100.0	99.4	NP_252903	(phzE1) phenazine biosynthesis protein PhzE [Phenazines biosynthesis (CVF536)] [Pseudomonas aeruginosa PAO1]
NODE_41 length_4712 cov_37.896183	145	981	phzF1	100.0	99.5	NP_252904	(phzF1) phenazine biosynthesis protein PhzF isomerase [Phenazines biosynthesis (CVF536)] [Pseudomonas aeruginosa PAO1]
NODE_6 length_351508 cov_15.916381	350856	351500	phzG1	100.0	99.8	NP_252906	(phzG1) phenazine biosynthesis protein PhzG pyridoxamine 5’-phosphate oxidase [Phenazines biosynthesis (CVF536)] [Pseudomonas aeruginosa PAO1]
NODE_29 length_40272 cov_25.636841	18299	20131	phzH	100.0	99.7	NP_248741	(phzH) phenazine-modifying enzyme [Phenazines biosynthesis (CVF536)] [Pseudomonas aeruginosa PAO1]
NODE_30 length_33944 cov_20.962563	1866	2870	phzM	100.0	99.6	NP_252898	(phzM) phenazine-specific methyltransferase PhzM (adenosylmethionine dependent methyltransferase) [Pyocyanin (VF0100)] [Pseudomonas aeruginosa PAO1]
NODE_25 length_68621 cov_24.743656	67140	68348	phzS	100.0	98.3	NP_252907	(phzS) flavin dependent hydroxylase PhzS [Pyocyanin (VF0100)] [Pseudomonas aeruginosa PAO1]
NODE_5 length_395797 cov_20.860475	312434	312859	pilE	100.0	99.8	NP_253246	(pilE) type 4 fimbrial biogenesis protein PilE [Type IV pili (VF0082)] [Pseudomonas aeruginosa PAO1]
NODE_4 length_443916 cov_20.649921	118836	119594	pilF	100.0	99.7	NP_252494	(pilF) type 4 fimbrial biogenesis protein PilF [Type IV pili (VF0082)] [Pseudomonas aeruginosa PAO1]
NODE_27 length_51280 cov_24.815612	20905	21312	pilG	100.0	100.0	NP_249099	(pilG) twitching motility protein PilG [Type IV pili (VF0082)] [Pseudomonas aeruginosa PAO1]
NODE_27 length_51280 cov_24.815612	21359	21724	pilH	100.0	100.0	NP_249100	(pilH) twitching motility protein PilH [Type IV pili (VF0082)] [Pseudomonas aeruginosa PAO1]
NODE_27 length_51280 cov_24.815612	21775	22311	pilI	100.0	100.0	NP_249101	(pilI) twitching motility protein PilI [Type IV pili (VF0082)] [Pseudomonas aeruginosa PAO1]
NODE_27 length_51280 cov_24.815612	22396	24444	pilJ	100.0	99.7	NP_249102	(pilJ) twitching motility protein PilJ [Type IV pili (VF0082)] [Pseudomonas aeruginosa PAO1]
NODE_27 length_51280 cov_24.815612	24505	25380	pilK	100.0	99.9	NP_249103	(pilK) methyltransferase PilK [Type IV pili (VF0082)] [Pseudomonas aeruginosa PAO1]
NODE_2 length_556456 cov_22.892634	303623	304687	pilM	100.0	100.0	NP_253731	(pilM) type IV pilus inner membrane platform protein PilM [Type IV pili (VF0082)] [Pseudomonas aeruginosa PAO1]
NODE_2 length_556456 cov_22.892634	303027	303623	pilN	100.0	99.8	NP_253730	(pilN) type IV pilus inner membrane platform protein PilN [Type IV pili (VF0082)] [Pseudomonas aeruginosa PAO1]
NODE_2 length_556456 cov_22.892634	302407	303030	pilO	100.0	100.0	NP_253729	(pilO) type IV pilus inner membrane platform protein PilO [Type IV pili (VF0082)] [Pseudomonas aeruginosa PAO1]
NODE_2 length_556456 cov_22.892634	301886	302410	pilP	100.0	100.0	NP_253728	(pilP) type IV pilus biogenesis protein PilP [Type IV pili (VF0082)] [Pseudomonas aeruginosa PAO1]
NODE_2 length_556456 cov_22.892634	299688	301832	pilQ	100.0	97.2	NP_253727	(pilQ) type 4 fimbrial biogenesis protein PilQ [Type IV pili (VF0082)] [Pseudomonas aeruginosa PAO1]
NODE_5 length_395797 cov_20.860475	302899	304236	pilR	100.0	99.6	NP_253237	(pilR) two-component response regulator PilR [Type IV pili (VF0082)] [Pseudomonas aeruginosa PAO1]
NODE_5 length_395797 cov_20.860475	301292	302884	pilS	100.0	99.5	NP_253236	(pilS) two-component sensor PilS [Type IV pili (VF0082)] [Pseudomonas aeruginosa PAO1]
NODE_27 length_51280 cov_24.815612	7836	8870	pilT	100.0	99.9	NP_249086	(pilT) twitching motility protein PilT [Type IV pili (VF0082)] [Pseudomonas aeruginosa PAO1]
NODE_27 length_51280 cov_24.815612	9048	10196	pilU	100.0	99.9	NP_249087	(pilU) twitching motility protein PilU [Type IV pili (VF0082)] [Pseudomonas aeruginosa PAO1]
NODE_5 length_395797 cov_20.860475	306623	307180	pilV	100.0	99.1	NP_253241	(pilV) type IV pilus biogenesis protein PilV [Type IV pili (VF0082)] [Pseudomonas aeruginosa PAO1]
NODE_5 length_395797 cov_20.860475	307177	308001	pilW	100.0	92.2	NP_253242	(pilW) type IV fimbrial biogenesis protein PilW [Type IV pili (VF0082)] [Pseudomonas aeruginosa PAO1]
NODE_5 length_395797 cov_20.860475	307998	308585	pilX	100.0	99.8	NP_253243	(pilX) type 4 fimbrial biogenesis protein PilX [Type IV pili (VF0082)] [Pseudomonas aeruginosa PAO1]
NODE_5 length_395797 cov_20.860475	308597	312088	pilY1	99.7	92.0	NP_253244	(pilY1) type 4 fimbrial biogenesis protein PilY1 [Type IV pili (VF0082)] [Pseudomonas aeruginosa PAO1]
NODE_5 length_395797 cov_20.860475	312090	312437	pilY2	100.0	99.7	NP_253245	(pilY2) type 4 fimbrial biogenesis protein PilY2 [Type IV pili (VF0082)] [Pseudomonas aeruginosa PAO1]
NODE_1 length_920338 cov_19.749999	718273	720465	plcH	100.0	99.7	NP_249535	(plcH) hemolytic phospholipase C precursor [PLC (VF0092)] [Pseudomonas aeruginosa PAO1]
NODE_14 length_122045 cov_16.861661	94451	95623	popB	100.0	99.5	NP_250399	(popB) type III secretion system hydrophobic translocator pore protein PopB [TTSS (VF0083)] [Pseudomonas aeruginosa PAO1]
NODE_14 length_122045 cov_16.861661	93552	94439	popD	100.0	99.9	NP_250400	(popD) type III secretion system hydrophobic translocator pore protein PopD [TTSS (VF0083)] [Pseudomonas aeruginosa PAO1]
NODE_14 length_122045 cov_16.861661	101198	102064	popN	100.0	99.1	NP_250389	(popN) type III secretion system outer membrane protein PopN [TTSS (VF0083)] [Pseudomonas aeruginosa PAO1]
NODE_36 length_49112 cov_18.852853	36962	40066	ppkA	100.0	99.2	NP_248764	(ppkA) serine/threonine protein kinase PpkA [HSI-I (VF0334)] [Pseudomonas aeruginosa PAO1]
NODE_36 length_9893 cov_24.987610	979	1707	pppA	100.0	99.6	NP_248765	(pppA) Pseudomonas protein phosphatase PppA [HSI-I (VF0334)] [Pseudomonas aeruginosa PAO1]
NODE_14 length_122045 cov_16.861661	89795	90217	pscB	100.0	99.5	NP_250406	(pscB) type III secretion system protein PscB [TTSS (VF0083)] [Pseudomonas aeruginosa PAO1]
NODE_14 length_122045 cov_16.861661	87993	89795	pscC	100.0	99.4	NP_250407	(pscC) type III secretion system secretin PscC [TTSS (VF0083)] [Pseudomonas aeruginosa PAO1]
NODE_14 length_122045 cov_16.861661	86693	87991	pscD	100.0	99.8	NP_250408	(pscD) type III secretion system basal body protein PscD [TTSS (VF0083)] [Pseudomonas aeruginosa PAO1]
NODE_14 length_122045 cov_16.861661	86527	86730	pscE	100.0	99.0	NP_250409	(pscE) type III secretion system cochaperone PscE for PscG [TTSS (VF0083)] [Pseudomonas aeruginosa PAO1]
NODE_14 length_122045 cov_16.861661	86267	86524	pscF	100.0	100.0	NP_250410	(pscF) type III secretion system needle filament protein PscF [TTSS (VF0083)] [Pseudomonas aeruginosa PAO1]
NODE_14 length_122045 cov_16.861661	85917	86264	pscG	100.0	100.0	NP_250411	(pscG) type III secretion system chaperone PscG for PscF [TTSS (VF0083)] [Pseudomonas aeruginosa PAO1]
NODE_14 length_122045 cov_16.861661	85489	85920	pscH	100.0	100.0	NP_250412	(pscH) type III secretion system protein PscH [TTSS (VF0083)] [Pseudomonas aeruginosa PAO1]
NODE_14 length_122045 cov_16.861661	85151	85489	pscI	100.0	99.7	NP_250413	(pscI) type III secretion system inner rod protein PscI [TTSS (VF0083)] [Pseudomonas aeruginosa PAO1]
NODE_14 length_122045 cov_16.861661	84408	85154	pscJ	100.0	99.3	NP_250414	(pscJ) type III secretion system inner MS ring protein [TTSS (VF0083)] [Pseudomonas aeruginosa PAO1]
NODE_14 length_122045 cov_16.861661	83779	84399	pscK	99.0	98.6	NP_250415	(pscK) type III secretion system protein PscK [TTSS (VF0083)] [Pseudomonas aeruginosa PAO1]
NODE_14 length_122045 cov_16.861661	83156	83800	pscL	100.0	98.9	NP_250416	(pscL) type III secretion systemt protein PscL [TTSS (VF0083)] [Pseudomonas aeruginosa PAO1]
NODE_14 length_122045 cov_16.861661	102255	103577	pscN	100.0	99.1	NP_250388	(pscN) type III secretion system ATPase PscN [TTSS (VF0083)] [Pseudomonas aeruginosa PAO1]
NODE_14 length_122045 cov_16.861661	103574	104050	pscO	100.0	99.8	NP_250387	(pscO) type III secretion system protein PscO [TTSS (VF0083)] [Pseudomonas aeruginosa PAO1]
NODE_14 length_122045 cov_16.861661	104038	105123	pscP	97.8	97.1	NP_250386	(pscP) type III secretion system protein PscP [TTSS (VF0083)] [Pseudomonas aeruginosa PAO1]
NODE_14 length_122045 cov_16.861661	105120	106049	pscQ	100.0	99.1	NP_250385	(pscQ) type III secretion system protein PscQ [TTSS (VF0083)] [Pseudomonas aeruginosa PAO1]
NODE_14 length_122045 cov_16.861661	106046	106699	pscR	100.0	99.4	NP_250384	(pscR) type III secretion system protein PscR [TTSS (VF0083)] [Pseudomonas aeruginosa PAO1]
NODE_14 length_122045 cov_16.861661	106702	106968	pscS	100.0	100.0	NP_250383	(pscS) type III secretion system protein PscS [TTSS (VF0083)] [Pseudomonas aeruginosa PAO1]
NODE_14 length_122045 cov_16.861661	106965	107753	pscT	100.0	99.5	NP_250382	(pscT) type III secretion system protein PscT [TTSS (VF0083)] [Pseudomonas aeruginosa PAO1]
NODE_14 length_122045 cov_16.861661	107750	108799	pscU	100.0	99.3	NP_250381	(pscU) type III secretion system protein PscU [TTSS (VF0083)] [Pseudomonas aeruginosa PAO1]
NODE_7 length_267713 cov_17.015068	199100	200086	pvcA	100.0	99.5	NP_250944	(pvcA) paerucumarin biosynthesis protein PvcA [pyoverdine (IA001)] [Pseudomonas aeruginosa PAO1]
NODE_7 length_267713 cov_17.015068	198207	199082	pvcB	100.0	99.9	NP_250945	(pvcB) paerucumarin biosynthesis protein PvcB [pyoverdine (IA001)] [Pseudomonas aeruginosa PAO1]
NODE_7 length_267713 cov_17.015068	196653	198155	pvcC	100.0	99.5	NP_250946	(pvcC) paerucumarin biosynthesis protein PvcC [pyoverdine (IA001)] [Pseudomonas aeruginosa PAO1]
NODE_7 length_267713 cov_17.015068	196013	196660	pvcD	100.0	99.8	NP_250947	(pvcD) paerucumarin biosynthesis protein PvcD [pyoverdine (IA001)] [Pseudomonas aeruginosa PAO1]
NODE_7 length_267713 cov_17.015068	21998	22762	pvdG	100.0	99.7	NP_251115	(pvdG) pyoverdine biosynthesis protein PvdG [pyoverdine (IA001)] [Pseudomonas aeruginosa PAO1]
NODE_7 length_267713 cov_17.015068	58984	60393	pvdH	100.0	99.2	NP_251103	(pvdH) diaminobutyrate-2-oxoglutarate aminotransferase PvdH [pyoverdine (IA001)] [Pseudomonas aeruginosa PAO1]
NODE_7 length_267713 cov_17.015068	22835	35860	pvdL	100.0	99.2	NP_251114	(pvdL) peptide synthase PvdL [pyoverdine (IA001)] [Pseudomonas aeruginosa PAO1]
NODE_7 length_267713 cov_17.015068	104182	105528	pvdM	99.8	94.1	NP_251083	(pvdM) dipeptidase precursor [pyoverdine (IA001)] [Pseudomonas aeruginosa PAO1]
NODE_7 length_267713 cov_17.015068	102876	104159	pvdN	100.0	99.5	NP_251084	(pvdN) pyoverdine biosynthesis protein PvdN [pyoverdine (IA001)] [Pseudomonas aeruginosa PAO1]
NODE_7 length_267713 cov_17.015068	101993	102847	pvdO	100.0	97.8	NP_251085	(pvdO) pyoverdine biosynthesis protein PvdO [pyoverdine (IA001)] [Pseudomonas aeruginosa PAO1]
NODE_7 length_267713 cov_17.015068	115340	117628	pvdQ	100.0	99.3	NP_251075	(pvdQ) 3-oxo-C12-homoserine lactone acylase PvdQ [pyoverdine (IA001)] [Pseudomonas aeruginosa PAO1]
NODE_7 length_267713 cov_17.015068	20791	21354	pvdS	100.0	98.0	NP_251116	(pvdS) extracytoplasmic-function sigma-70 factor [Pyoverdine (VF0094)] [Pseudomonas aeruginosa PAO1]
NODE_3 length_553389 cov_18.935065	10539	11426	rhlA	100.0	99.5	NP_252169	(rhlA) rhamnosyltransferase chain A [Rhamnolipid (VF0089)] [Pseudomonas aeruginosa PAO1]
NODE_3 length_553389 cov_18.935065	11492	12772	rhlB	100.0	99.1	NP_252168	(rhlB) rhamnosyltransferase chain B [Rhamnolipid (VF0089)] [Pseudomonas aeruginosa PAO1]
NODE_1 length_920338 cov_19.749999	310548	311525	rhlC	100.0	99.4	NP_249821	(rhlC) rhamnosyltransferase 2 [Rhamnolipid biosynthesis (CVF524)] [Pseudomonas aeruginosa PAO1]
NODE_3 length_553389 cov_18.935065	13802	14407	rhlI	100.0	98.3	NP_252166	(rhlI) autoinducer synthesis protein RhlL [Quorum sensing (VF0093)] [Pseudomonas aeruginosa PAO1]
NODE_36 length_9893 cov_24.987610	1717	2397	tagF/pppB	100.0	99.8	NP_248766	(tagF/pppB) Pseudomonas protein phosphatase PppB [HSI-I (VF0334)] [Pseudomonas aeruginosa PAO1]
NODE_29 length_40272 cov_25.636841	33682	34596	tagQ	100.0	100.0	NP_248760	(tagQ) type VI secretiona ssociated protein TagQ outer membrane lipoprotein [HSI-1 (Hcp-secretion island 1) (SS178)] [Pseudomonas aeruginosa PAO1]
NODE_29 length_40272 cov_25.636841	34658	36370	tagR	100.0	99.8	NP_248761	(tagR) type IV secretion associated protein TagR positively regulates PpkA [HSI-I (VF0334)] [Pseudomonas aeruginosa PAO1]
NODE_29 length_40272 cov_25.636841	36363	37562	tagS	100.0	99.8	NP_248762	(tagS) type IV secretion associated protein TagS forming a stable inner membrane complex with TagT [HSI-I (VF0334)] [Pseudomonas aeruginosa PAO1]
NODE_29 length_40272 cov_25.636841	37562	38281	tagT	100.0	99.4	NP_248763	(tagT) type six secretion associated protein TagT ATP-binding component of ABC transporter [HSI-I (VF0334)] [Pseudomonas aeruginosa PAO1]
NODE_1 length_920338 cov_19.749999	291121	293037	toxA	100.0	99.5	NP_249839	(toxA) exotoxin A precursor [ExoA (VF0086)] [Pseudomonas aeruginosa PAO1]
NODE_23 length_91428 cov_16.931501	36226	36690	tse1	100.0	100.0	NP_250535	(tse1) type VI secretion system effector Tse1 peptidoglycanhydrolase [HSI-1 (Hcp-secretion island 1) (SS178)] [Pseudomonas aeruginosa PAO1]
NODE_8 length_238801 cov_18.609865	143259	143735	tse2	100.0	99.4	NP_251392	(tse2) type VI secretion system effector Tse2 [HSI-1 (Hcp-secretion island 1) (SS178)] [Pseudomonas aeruginosa PAO1]
NODE_3 length_553389 cov_18.935065	4043	5269	tse3	100.0	99.6	NP_252174	(tse3) type VI secretion system effector Tse3 glycoside hydrolase [HSI-1 (Hcp-secretion island 1) (SS178)] [Pseudomonas aeruginosa PAO1]
NODE_19 length_97939 cov_27.321269	12063	13994	vgrG1a	100.0	99.7	NP_248781	(vgrG1a) type VI secretion system substrate VgrG1 [HSI-I (VF0334)] [Pseudomonas aeruginosa PAO1]
NODE_19 length_97939 cov_27.321269	16385	18610	vgrG1b	100.0	99.2	NP_248785	(vgrG1b) type VI secretion system substrate VgrG1b [HSI-1 (Hcp-secretion island 1) (SS178)] [Pseudomonas aeruginosa PAO1]
NODE_2 length_556456 cov_22.892634	225458	226735	waaA	100.0	99.8	NP_253675	(waaA) lipopolysaccharide core biosynthesis protein WaaP [LPS (VF0085)] [Pseudomonas aeruginosa PAO1]
NODE_2 length_556456 cov_22.892634	253763	254830	waaC	100.0	99.2	NP_253698	(waaC) 3-deoxy-D-manno-octulosonic-acid (KDO) transferase [LPS (VF0085)] [Pseudomonas aeruginosa PAO1]
NODE_2 length_556456 cov_22.892634	254827	255864	waaF	100.0	99.8	NP_253699	(waaF) heptosyltransferase I [LPS (VF0085)] [Pseudomonas aeruginosa PAO1]
NODE_2 length_556456 cov_22.892634	252645	253766	waaG	100.0	99.4	NP_253697	(waaG) B-band O-antigen polymerase [LPS (VF0085)] [Pseudomonas aeruginosa PAO1]
NODE_2 length_556456 cov_22.892634	251842	252648	waaP	100.0	99.4	NP_253696	(waaP) UDP-glucose:(heptosyl) LPS alpha 13-glucosyltransferase WaaG [LPS (VF0085)] [Pseudomonas aeruginosa PAO1]
NODE_5 length_395797 cov_20.860475	280607	281479	xcpA/pilD	100.0	99.0	NP_253218	(xcpA/pilD) type 4 prepilin peptidase PilD [Type IV pili (VF0082)] [Pseudomonas aeruginosa PAO1]
NODE_3 length_553389 cov_18.935065	411031	411738	xcpP	100.0	100.0	NP_251794	(xcpP) secretion protein XcpP [xcp secretion system (VF0084)] [Pseudomonas aeruginosa PAO1]
NODE_3 length_553389 cov_18.935065	409050	411026	xcpQ	100.0	99.7	NP_251795	(xcpQ) general secretion pathway protein D [xcp secretion system (VF0084)] [Pseudomonas aeruginosa PAO1]
NODE_3 length_553389 cov_18.935065	411958	413466	xcpR	100.0	99.7	NP_251793	(xcpR) general secretion pathway protein E [xcp secretion system (VF0084)] [Pseudomonas aeruginosa PAO1]
NODE_3 length_553389 cov_18.935065	413466	414683	xcpS	100.0	99.9	NP_251792	(xcpS) general secretion pathway protein F [xcp secretion system (VF0084)] [Pseudomonas aeruginosa PAO1]
NODE_3 length_553389 cov_18.935065	414688	415134	xcpT	100.0	99.8	NP_251791	(xcpT) general secretion pathway protein G [xcp secretion system (VF0084)] [Pseudomonas aeruginosa PAO1]
NODE_3 length_553389 cov_18.935065	415141	415659	xcpU	100.0	99.6	NP_251790	(xcpU) general secretion pathway protein H [xcp secretion system (VF0084)] [Pseudomonas aeruginosa PAO1]
NODE_3 length_553389 cov_18.935065	415656	416045	xcpV	100.0	99.5	NP_251789	(xcpV) general secretion pathway protein I [xcp secretion system (VF0084)] [Pseudomonas aeruginosa PAO1]
NODE_3 length_553389 cov_18.935065	416042	416755	xcpW	100.0	100.0	NP_251788	(xcpW) general secretion pathway protein J [xcp secretion system (VF0084)] [Pseudomonas aeruginosa PAO1]
NODE_3 length_553389 cov_18.935065	416752	417753	xcpX	100.0	100.0	NP_251787	(xcpX) general secretion pathway protein K [xcp secretion system (VF0084)] [Pseudomonas aeruginosa PAO1]
NODE_3 length_553389 cov_18.935065	417750	418898	xcpY	100.0	100.0	NP_251786	(xcpY) general secretion pathway protein L [xcp secretion system (VF0084)] [Pseudomonas aeruginosa PAO1]
NODE_3 length_553389 cov_18.935065	418900	419424	xcpZ	100.0	99.8	NP_251785	(xcpZ) general secretion pathway protein M [xcp secretion system (VF0084)] [Pseudomonas aeruginosa PAO1]

## Sheet: MS6004
Contig	Start	End	Gene	Coverage	Identity	Accession	Product
NODE_6 length_323786 cov_22.695871	303870	305039	alg44	100.0	99.9	NP_252232	(alg44) alginate biosynthesis protein Alg8 [Alginate (VF0091)] [Pseudomonas aeruginosa PAO1]
NODE_6 length_323786 cov_22.695871	305122	306606	alg8	100.0	99.9	NP_252231	(alg8) alginate-c5-mannuronan-epimerase AlgG [Alginate (VF0091)] [Pseudomonas aeruginosa PAO1]
NODE_6 length_323786 cov_22.695871	291405	292850	algA	100.0	99.7	NP_252241	(algA) phosphomannose isomerase / guanosine 5’-diphospho-D-mannose pyrophosphorylase [Alginate (VF0091)] [Pseudomonas aeruginosa PAO1]
NODE_7 length_281904 cov_28.361641	128367	129716	algB	100.0	100.0	NP_254170	(algB) two-component response regulator AlgB [Alginate (VF0091)] [Pseudomonas aeruginosa PAO1]
NODE_19 length_99703 cov_23.271471	52472	53863	algC	100.0	99.9	NP_254009	(algC) phosphomannomutase AlgC [Alginate biosynthesis (CVF522)] [Pseudomonas aeruginosa PAO1]
NODE_6 length_323786 cov_22.695871	306746	308056	algD	100.0	100.0	NP_252230	(algD) GDP-mannose 6-dehydrogenase AlgD [Alginate (VF0091)] [Pseudomonas aeruginosa PAO1]
NODE_6 length_323786 cov_22.695871	300960	302432	algE	100.0	99.6	NP_252234	(algE) alginate biosynthetic protein AlgK precursor [Alginate (VF0091)] [Pseudomonas aeruginosa PAO1]
NODE_6 length_323786 cov_22.695871	293047	293697	algF	100.0	99.5	NP_252240	(algF) alginate o-acetyltransferase AlgF [Alginate (VF0091)] [Pseudomonas aeruginosa PAO1]
NODE_6 length_323786 cov_22.695871	299308	300939	algG	100.0	99.8	NP_252235	(algG) outer membrane protein AlgE [Alginate (VF0091)] [Pseudomonas aeruginosa PAO1]
NODE_6 length_323786 cov_22.695871	294960	296522	algI	100.0	99.7	NP_252238	(algI) alginate o-acetyltransferase AlgI [Alginate (VF0091)] [Pseudomonas aeruginosa PAO1]
NODE_6 length_323786 cov_22.695871	293770	294945	algJ	100.0	99.9	NP_252239	(algJ) alginate o-acetyltransferase AlgJ [Alginate (VF0091)] [Pseudomonas aeruginosa PAO1]
NODE_6 length_323786 cov_22.695871	302429	303856	algK	100.0	99.9	NP_252233	(algK) alginate biosynthesis protein Alg44 [Alginate (VF0091)] [Pseudomonas aeruginosa PAO1]
NODE_6 length_323786 cov_22.695871	296764	297867	algL	100.0	99.9	NP_252237	(algL) poly(beta-d-mannuronate) lyase precursor AlgL [Alginate (VF0091)] [Pseudomonas aeruginosa PAO1]
NODE_2 length_563410 cov_21.416393	538496	539554	algP/algR3	100.0	100.0	NP_253940	(algP/algR3) alginate regulatory protein AlgP [Alginate (VF0091)] [Pseudomonas aeruginosa PAO1]
NODE_2 length_563410 cov_21.416393	540371	540853	algQ	100.0	100.0	NP_253942	(algQ) Alginate regulatory protein AlgQ [Alginate (VF0091)] [Pseudomonas aeruginosa PAO1]
NODE_2 length_563410 cov_21.416393	545998	546744	algR	100.0	99.6	NP_253948	(algR) alginate biosynthesis regulatory protein AlgR [Alginate (VF0091)] [Pseudomonas aeruginosa PAO1]
NODE_16 length_143087 cov_19.124566	38237	38818	algU	100.0	99.7	NP_249453	(algU) alginate biosynthesis protein AlgZ/FimS [Alginate (VF0091)] [Pseudomonas aeruginosa PAO1]
NODE_4 length_471679 cov_20.400372	185853	187022	algW	100.0	99.7	NP_253136	(algW) AlgW protein [Alginate regulation (CVF523)] [Pseudomonas aeruginosa PAO1]
NODE_6 length_323786 cov_22.695871	297871	299295	algX	100.0	99.9	NP_252236	(algX) alginate biosynthesis protein AlgX [Alginate (VF0091)] [Pseudomonas aeruginosa PAO1]
NODE_2 length_563410 cov_21.416393	546749	547825	algZ	100.0	99.7	NP_253949	(algZ) sigma factor AlgU [Alginate (VF0091)] [Pseudomonas aeruginosa PAO1]
NODE_1 length_777263 cov_19.403797	172913	174352	aprA	100.0	99.9	NP_249940	(aprA) alkaline metalloproteinase precursor [Alkaline protease (VF0090)] [Pseudomonas aeruginosa PAO1]
NODE_26 length_51278 cov_25.337452	25382	32800	chpA	100.0	99.8	NP_249104	(chpA) still frameshift probable component of chemotactic signal transduction system [Type IV pili (VF0082)] [Pseudomonas aeruginosa PAO1]
NODE_26 length_51278 cov_25.337452	32793	33824	chpB	100.0	99.1	NP_249105	(chpB) probable methylesterase [Type IV pili (VF0082)] [Pseudomonas aeruginosa PAO1]
NODE_26 length_51278 cov_25.337452	33821	34327	chpC	100.0	98.8	NP_249106	(chpC) probable chemotaxis protein [Type IV pili (VF0082)] [Pseudomonas aeruginosa PAO1]
NODE_26 length_51278 cov_25.337452	34335	35129	chpD	100.0	99.4	NP_249107	(chpD) probable transcriptional regulator [Type IV pili (VF0082)] [Pseudomonas aeruginosa PAO1]
NODE_26 length_51278 cov_25.337452	35205	35816	chpE	100.0	99.5	NP_249108	(chpE) probable chemotaxis protein [Type IV pili (VF0082)] [Pseudomonas aeruginosa PAO1]
NODE_15 length_190167 cov_25.054941	9119	11827	clpV1	100.0	99.5	NP_248780	(clpV1) type VI secretion system AAA+ family ATPase [HSI-I (VF0334)] [Pseudomonas aeruginosa PAO1]
NODE_36 length_9986 cov_22.537884	5926	7275	dotU1	100.0	99.6	NP_248768	(dotU1) type VI secretion system protein DotU [HSI-I (VF0334)] [Pseudomonas aeruginosa PAO1]
NODE_17 length_120085 cov_23.714008	78010	79371	exoS	100.0	98.9	NP_252530	(exoS) type III secretion system effector ExoS ADP ribosyltransferase activity and GTPase-activating protein activity [ExoS (VF0096)] [Pseudomonas aeruginosa PAO1]
NODE_28 length_40392 cov_25.617608	10782	12155	exoT	100.0	99.4	NP_248734	(exoT) type III secretion system effector ExoT ADP ribosyltransferase activity and GTPase-activating protein activity [ExoT (VF0097)] [Pseudomonas aeruginosa PAO1]
NODE_8 length_250677 cov_18.950229	102061	103197	exoY	100.0	99.9	NP_250881	(exoY) type III secretion system effector ExoY adenylate cyclase [ExoY (VF0099)] [Pseudomonas aeruginosa PAO1]
NODE_9 length_245515 cov_17.828900	214618	215454	exsA	100.0	99.6	NP_250404	(exsA) type III secretion system regulatory protein ExsA [TTSS (VF0083)] [Pseudomonas aeruginosa PAO1]
NODE_9 length_245515 cov_17.828900	215752	216165	exsB	100.0	99.5	NP_250403	(exsB) type III secretion system piolitin ExsB [TTSS (VF0083)] [Pseudomonas aeruginosa PAO1]
NODE_9 length_245515 cov_17.828900	216428	216865	exsC	100.0	98.6	NP_250401	(exsC) type III secretion system regulatory protein ExsC [TTSS (VF0083)] [Pseudomonas aeruginosa PAO1]
NODE_9 length_245515 cov_17.828900	213690	214520	exsD	100.0	99.0	NP_250405	(exsD) type III secretion system regulatory protein ExsD [TTSS (VF0083)] [Pseudomonas aeruginosa PAO1]
NODE_9 length_245515 cov_17.828900	216174	216419	exsE	100.0	98.4	NP_250402	(exsE) type III secretion system regulatory protein ExsE [TTSS (VF0083)] [Pseudomonas aeruginosa PAO1]
NODE_4 length_471679 cov_20.400372	305336	305845	fimT	100.0	97.7	NP_253239	(fimT) type 4 fimbrial biogenesis protein FimT [Type IV pili (VF0082)] [Pseudomonas aeruginosa PAO1]
NODE_4 length_471679 cov_20.400372	305951	306457	fimU	100.0	99.6	NP_253240	(fimU) type 4 fimbrial biogenesis protein FimU [Type IV pili (VF0082)] [Pseudomonas aeruginosa PAO1]
NODE_3 length_524425 cov_21.095423	368211	370970	fimV	100.0	98.8	NP_251805	(fimV) putative Type IV pili related protein [Type IV pili (VF0082)] [Pseudomonas aeruginosa PAO1]
NODE_1 length_777263 cov_19.403797	57144	57986	fleN	100.0	99.9	NP_250145	(fleN) flagellar synthesis regulator FleN [Flagella (VF0273)] [Pseudomonas aeruginosa PAO1]
NODE_1 length_777263 cov_19.403797	344564	346036	fleQ	100.0	99.2	NP_249788	(fleQ) transcriptional regulator FleQ [Flagella (VF0273)] [Pseudomonas aeruginosa PAO1]
NODE_1 length_777263 cov_19.403797	341817	343238	fleR	100.0	99.2	NP_249790	(fleR) two-component response regulator [Flagella (VF0273)] [Pseudomonas aeruginosa PAO1]
NODE_1 length_777263 cov_19.403797	343243	344451	fleS	100.0	99.2	NP_249789	(fleS) two-component sensor [Deoxyhexose linking sugar 209 Da capping structure (AI138)] [Pseudomonas aeruginosa PAO1]
NODE_3 length_524425 cov_21.095423	111428	112126	flgA	100.0	100.0	NP_252040	(flgA) flagellar basal body P-ring biosynthesis protein FlgA [Deoxyhexose linking sugar 209 Da capping structure (AI138)] [Pseudomonas aeruginosa PAO1]
NODE_1 length_777263 cov_19.403797	377875	378282	flgB	100.0	99.5	NP_249768	(flgB) flagellar basal body rod protein FlgB [Deoxyhexose linking sugar 209 Da capping structure (AI138)] [Pseudomonas aeruginosa PAO1]
NODE_1 length_777263 cov_19.403797	377429	377869	flgC	100.0	99.8	NP_249769	(flgC) flagellar basal-body rod protein FlgC [Flagella (VF0273)] [Pseudomonas aeruginosa PAO1]
NODE_1 length_777263 cov_19.403797	376703	377416	flgD	100.0	99.6	NP_249770	(flgD) flagellar basal-body rod modification protein FlgD [Flagella (VF0273)] [Pseudomonas aeruginosa PAO1]
NODE_1 length_777263 cov_19.403797	375287	376675	flgE	100.0	99.3	NP_249771	(flgE) flagellar hook protein FlgE [Flagella (VF0273)] [Pseudomonas aeruginosa PAO1]
NODE_1 length_777263 cov_19.403797	374320	375069	flgF	100.0	100.0	NP_249772	(flgF) flagellar basal-body rod protein FlgF [Flagella (VF0273)] [Pseudomonas aeruginosa PAO1]
NODE_1 length_777263 cov_19.403797	373488	374273	flgG	100.0	99.9	NP_249773	(flgG) flagellar basal-body rod protein FlgG [Flagella (VF0273)] [Pseudomonas aeruginosa PAO1]
NODE_1 length_777263 cov_19.403797	372747	373442	flgH	100.0	99.6	NP_249774	(flgH) flagellar L-ring protein precursor FlgH [Flagella (VF0273)] [Pseudomonas aeruginosa PAO1]
NODE_1 length_777263 cov_19.403797	371626	372735	flgI	100.0	99.6	NP_249775	(flgI) flagellar P-ring protein precursor FlgI [Flagella (VF0273)] [Pseudomonas aeruginosa PAO1]
NODE_1 length_777263 cov_19.403797	370413	371615	flgJ	100.0	99.8	NP_249776	(flgJ) flagellar rod assembly protein/muramidase FlgJ [Flagella (VF0273)] [Pseudomonas aeruginosa PAO1]
NODE_3 length_524425 cov_21.095423	110960	111283	flgM	100.0	100.0	NP_252041	(flgM) negative regulator of flagellin synthesis [Deoxyhexose linking sugar 209 Da capping structure (AI138)] [Pseudomonas aeruginosa PAO1]
NODE_3 length_524425 cov_21.095423	110435	110905	flgN	100.0	100.0	NP_252042	(flgN) flagella synthesis protein FlgN [Deoxyhexose linking sugar 209 Da capping structure (AI138)] [Pseudomonas aeruginosa PAO1]
NODE_1 length_777263 cov_19.403797	59498	61621	flhA	100.0	99.7	NP_250143	(flhA) flagellar biosynthesis protein FlhA [Flagella (VF0273)] [Pseudomonas aeruginosa PAO1]
NODE_1 length_777263 cov_19.403797	64468	65604	flhB	100.0	99.7	NP_250140	(flhB) flagellar biosynthetic protein FlhB [Flagella (VF0273)] [Pseudomonas aeruginosa PAO1]
NODE_1 length_777263 cov_19.403797	58125	59414	flhF	100.0	99.8	NP_250144	(flhF) flagellar biosynthesis protein FlhF [Flagella (VF0273)] [Pseudomonas aeruginosa PAO1]
NODE_1 length_777263 cov_19.403797	56404	57147	fliA	100.0	100.0	NP_250146	(fliA) flagellar biosynthesis sigma factor FliA [Deoxyhexose linking sugar 209 Da capping structure (AI138)] [Pseudomonas aeruginosa PAO1]
NODE_1 length_777263 cov_19.403797	341241	341570	fliE	100.0	99.4	NP_249791	(fliE) flagellar hook-basal body complex protein FliE [Flagella (VF0273)] [Pseudomonas aeruginosa PAO1]
NODE_1 length_777263 cov_19.403797	339422	341218	fliF	100.0	99.3	NP_249792	(fliF) flagellar M-ring protein FliF [Flagella (VF0273)] [Pseudomonas aeruginosa PAO1]
NODE_1 length_777263 cov_19.403797	338400	339416	fliG	100.0	99.6	NP_249793	(fliG) flagellar motor switch protein G [Flagella (VF0273)] [Pseudomonas aeruginosa PAO1]
NODE_1 length_777263 cov_19.403797	337592	338398	fliH	100.0	99.5	NP_249794	(fliH) flagellar assembly protein H [Flagella (VF0273)] [Pseudomonas aeruginosa PAO1]
NODE_1 length_777263 cov_19.403797	336247	337602	fliI	100.0	99.3	NP_249795	(fliI) flagellum-specific ATP synthase FliI [Flagella (VF0273)] [Pseudomonas aeruginosa PAO1]
NODE_1 length_777263 cov_19.403797	335790	336233	fliJ	100.0	99.5	NP_249796	(fliJ) flagellar protein FliJ [Flagella (VF0273)] [Pseudomonas aeruginosa PAO1]
NODE_1 length_777263 cov_19.403797	70160	71443	fliK	100.0	98.8	NP_250132	(fliK) flagellar hook-length control protein FliK [Deoxyhexose linking sugar 209 Da capping structure (AI138)] [Pseudomonas aeruginosa PAO1]
NODE_1 length_777263 cov_19.403797	69395	69916	fliL	100.0	100.0	NP_250133	(fliL) flagellar basal body protein FliL [Deoxyhexose linking sugar 209 Da capping structure (AI138)] [Pseudomonas aeruginosa PAO1]
NODE_1 length_777263 cov_19.403797	68416	69387	fliM	100.0	100.0	NP_250134	(fliM) flagellar motor switch protein FliM [Flagella (VF0273)] [Pseudomonas aeruginosa PAO1]
NODE_1 length_777263 cov_19.403797	67915	68388	fliN	100.0	100.0	NP_250135	(fliN) flagellar motor switch protein FliN [Flagella (VF0273)] [Pseudomonas aeruginosa PAO1]
NODE_1 length_777263 cov_19.403797	67461	67913	fliO	100.0	99.6	NP_250136	(fliO) flagellar protein FliO [Flagella (VF0273)] [Pseudomonas aeruginosa PAO1]
NODE_1 length_777263 cov_19.403797	66697	67464	fliP	100.0	99.9	NP_250137	(fliP) flagellar biosynthetic protein FliP [Flagella (VF0273)] [Pseudomonas aeruginosa PAO1]
NODE_1 length_777263 cov_19.403797	66383	66652	fliQ	100.0	99.6	NP_250138	(fliQ) flagellar biosynthetic protein FliQ [Flagella (VF0273)] [Pseudomonas aeruginosa PAO1]
NODE_1 length_777263 cov_19.403797	65607	66383	fliR	100.0	99.6	NP_250139	(fliR) flagellar biosynthetic protein FliR [Flagella (VF0273)] [Pseudomonas aeruginosa PAO1]
NODE_25 length_68621 cov_28.354133	61848	64010	fptA	100.0	99.4	NP_252911	(fptA) Fe(III)-pyochelin receptor precursor [Pyochelin (VF0095)] [Pseudomonas aeruginosa PAO1]
NODE_15 length_190167 cov_25.054941	4248	4736	hcp1	100.0	100.0	NP_248775	(hcp1) type VI secretion system substrate Hcp1 [HSI-I (VF0334)] [Pseudomonas aeruginosa PAO1]
NODE_15 length_190167 cov_25.054941	1022	2056	hsiA1	100.0	99.1	NP_248772	(hsiA1) type VI secretion system hcp secretion island protein HsiA1 [HSI-I (VF0334)] [Pseudomonas aeruginosa PAO1]
NODE_15 length_190167 cov_25.054941	2145	2663	hsiB1/vipA	100.0	99.6	NP_248773	(hsiB1/vipA) type VI secretion system tubule-forming protein VipA [HSI-I (VF0334)] [Pseudomonas aeruginosa PAO1]
NODE_15 length_190167 cov_25.054941	2676	4172	hsiC1/vipB	100.0	99.7	NP_248774	(hsiC1/vipB) type VI secretion system tubule-forming protein VipB [HSI-I (VF0334)] [Pseudomonas aeruginosa PAO1]
NODE_15 length_190167 cov_25.054941	4904	5749	hsiE1	100.0	99.4	NP_248776	(hsiE1) type VI secretion system hcp secretion island protein HsiE1 interacting with HsiB1 to form a novel subcomplex of the T6SS [HSI-I (VF0334)] [Pseudomonas aeruginosa PAO1]
NODE_15 length_190167 cov_25.054941	5751	6260	hsiF1	100.0	100.0	NP_248777	(hsiF1) type VI secretion system hcp secretion island protein HsiF1 a gp25-like protein but not exhibit lysozyme activity [HSI-I (VF0334)] [Pseudomonas aeruginosa PAO1]
NODE_15 length_190167 cov_25.054941	6257	8116	hsiG1	100.0	99.8	NP_248778	(hsiG1) type VI secretion system hcp secretion island protein HsiG1 [HSI-I (VF0334)] [Pseudomonas aeruginosa PAO1]
NODE_15 length_190167 cov_25.054941	8080	9126	hsiH1	100.0	99.9	NP_248779	(hsiH1) type VI secretion system hcp secretion island protein HsiH1 [HSI-I (VF0334)] [Pseudomonas aeruginosa PAO1]
NODE_36 length_9986 cov_22.537884	7282	8616	hsiJ1	100.0	99.5	NP_248769	(hsiJ1) type VI secretion system hcp secretion island protein HsiJ1 [HSI-I (VF0334)] [Pseudomonas aeruginosa PAO1]
NODE_36 length_9986 cov_22.537884	2399	5704	icmF1/tssM1	100.0	99.8	NP_248767	(icmF1/tssM1) type VI secretion system protein IcmF1 [HSI-I (VF0334)] [Pseudomonas aeruginosa PAO1]
NODE_9 length_245515 cov_17.828900	38635	39891	lasA	100.0	99.4	NP_250562	(lasA) LasA protease precursor [LasA (VF0088)] [Pseudomonas aeruginosa PAO1]
NODE_6 length_323786 cov_22.695871	100410	101906	lasB	100.0	99.7	NP_252413	(lasB) elastase LasB [LasB (VF0087)] [Pseudomonas aeruginosa PAO1]
NODE_1 length_777263 cov_19.403797	82080	82685	lasI	100.0	100.0	NP_250123	(lasI) autoinducer synthesis protein LasI [Quorum sensing (VF0093)] [Pseudomonas aeruginosa PAO1]
NODE_36 length_9986 cov_22.537884	8632	9096	lip1	100.0	99.8	NP_248770	(lip1) lipoprotein [HSI-I (VF0334)] [Pseudomonas aeruginosa PAO1]
NODE_13 length_209927 cov_19.348794	83438	83656	mbtH-like	100.0	100.0	NP_251102	(mbtH-like) MbtH-like protein from the pyoverdine cluster [pyoverdine (IA001)] [Pseudomonas aeruginosa PAO1]
NODE_2 length_563410 cov_21.416393	180676	181527	motA	100.0	100.0	NP_253641	(motA) flagellar motor protein [Deoxyhexose linking sugar 209 Da capping structure (AI138)] [Pseudomonas aeruginosa PAO1]
NODE_2 length_563410 cov_21.416393	179613	180656	motB	100.0	99.6	NP_253640	(motB) flagellar motor protein [Deoxyhexose linking sugar 209 Da capping structure (AI138)] [Pseudomonas aeruginosa PAO1]
NODE_1 length_777263 cov_19.403797	50669	51409	motC	100.0	100.0	NP_250151	(motC) flagellar motor protein [Deoxyhexose linking sugar 209 Da capping structure (AI138)] [Pseudomonas aeruginosa PAO1]
NODE_1 length_777263 cov_19.403797	49766	50656	motD	100.0	100.0	NP_250152	(motD) flagellar motor protein [Deoxyhexose linking sugar 209 Da capping structure (AI138)] [Pseudomonas aeruginosa PAO1]
NODE_34 length_19846 cov_23.205031	152	1117	motY	100.0	100.0	NP_252216	(motY) probable outer membrane protein precursor [Deoxyhexose linking sugar 209 Da capping structure (AI138)] [Pseudomonas aeruginosa PAO1]
NODE_16 length_143087 cov_19.124566	37621	38205	mucA	100.0	99.5	NP_249454	(mucA) alkaline metalloproteinase precursor [Alginate (VF0091)] [Pseudomonas aeruginosa PAO1]
NODE_16 length_143087 cov_19.124566	36662	37612	mucB	100.0	100.0	NP_249455	(mucB) anti-sigma factor MucA inhibitor of alg gene expression [Alginate (VF0091)] [Pseudomonas aeruginosa PAO1]
NODE_16 length_143087 cov_19.124566	36210	36665	mucC	100.0	99.8	NP_249456	(mucC) negative regulator for alginate biosynthesis MucB [Alginate (VF0091)] [Pseudomonas aeruginosa PAO1]
NODE_16 length_143087 cov_19.124566	34746	36170	mucD	100.0	99.7	NP_249457	(mucD) serine protease MucD precursor [Alginate regulation (CVF523)] [Pseudomonas aeruginosa PAO1]
NODE_12 length_212248 cov_23.589975	108179	108448	mucE	100.0	99.6	NP_252722	(mucE) small envelope protein MucE [Alginate regulation (CVF523)] [Pseudomonas aeruginosa PAO1]
NODE_6 length_323786 cov_22.695871	182003	183355	mucP	100.0	99.7	NP_252339	(mucP) metalloprotease protease [Alginate regulation (CVF523)] [Pseudomonas aeruginosa PAO1]
NODE_25 length_68621 cov_28.354133	42097	43527	pchA	100.0	99.5	NP_252921	(pchA) salicylate biosynthesis isochorismate synthase PchA [Pyochelin (VF0095)] [Pseudomonas aeruginosa PAO1]
NODE_25 length_68621 cov_28.354133	43524	43829	pchB	100.0	100.0	NP_252920	(pchB) salicylate biosynthesis protein PchB [Pyochelin (VF0095)] [Pseudomonas aeruginosa PAO1]
NODE_25 length_68621 cov_28.354133	43829	44584	pchC	100.0	100.0	NP_252919	(pchC) pyochelin biosynthetic protein PchC [Pyochelin (VF0095)] [Pseudomonas aeruginosa PAO1]
NODE_25 length_68621 cov_28.354133	44581	46224	pchD	100.0	99.1	NP_252918	(pchD) pyochelin biosynthesis protein PchD [Pyochelin (VF0095)] [Pseudomonas aeruginosa PAO1]
NODE_25 length_68621 cov_28.354133	47538	51854	pchE	100.0	99.4	NP_252916	(pchE) dihydroaeruginoic acid synthetase PchE [Pyochelin (VF0095)] [Pseudomonas aeruginosa PAO1]
NODE_25 length_68621 cov_28.354133	51851	57280	pchF	100.0	99.2	NP_252915	(pchF) pyochelin synthetase PchF [Pyochelin (VF0095)] [Pseudomonas aeruginosa PAO1]
NODE_25 length_68621 cov_28.354133	57277	58326	pchG	100.0	99.4	NP_252914	(pchG) pyochelin biosynthetic protein PchG [Pyochelin (VF0095)] [Pseudomonas aeruginosa PAO1]
NODE_25 length_68621 cov_28.354133	58323	60035	pchH	100.0	99.0	NP_252913	(pchH) ABC transporter ATP-binding protein [Pyochelin (VF0095)] [Pseudomonas aeruginosa PAO1]
NODE_25 length_68621 cov_28.354133	60032	61756	pchI	100.0	98.8	NP_252912	(pchI) ABC transporter ATP-binding protein [Pyochelin (VF0095)] [Pseudomonas aeruginosa PAO1]
NODE_25 length_68621 cov_28.354133	46454	47344	pchR	100.0	99.2	NP_252917	(pchR) transcriptional regulator PchR [Pyochelin (VF0095)] [Pseudomonas aeruginosa PAO1]
NODE_9 length_245515 cov_17.828900	224378	224656	pcr1	100.0	100.0	NP_250390	(pcr1) type III secretion system protein Pcr1 [TTSS (VF0083)] [Pseudomonas aeruginosa PAO1]
NODE_9 length_245515 cov_17.828900	224020	224391	pcr2	100.0	98.9	NP_250391	(pcr2) type III secretion system protein Pcr2 [TTSS (VF0083)] [Pseudomonas aeruginosa PAO1]
NODE_9 length_245515 cov_17.828900	223658	224023	pcr3	100.0	100.0	NP_250392	(pcr3) type III secretion system protein Pcr3 [TTSS (VF0083)] [Pseudomonas aeruginosa PAO1]
NODE_9 length_245515 cov_17.828900	223324	223653	pcr4	100.0	99.7	NP_250393	(pcr4) type III secretion system protein Pcr4 [TTSS (VF0083)] [Pseudomonas aeruginosa PAO1]
NODE_9 length_245515 cov_17.828900	221207	223327	pcrD	100.0	99.4	NP_250394	(pcrD) type III secretion system protein PcrD [TTSS (VF0083)] [Pseudomonas aeruginosa PAO1]
NODE_9 length_245515 cov_17.828900	220452	220748	pcrG	100.0	100.0	NP_250396	(pcrG) type III secretion system cytoplasmic regulator PcrG [TTSS (VF0083)] [Pseudomonas aeruginosa PAO1]
NODE_9 length_245515 cov_17.828900	219043	219549	pcrH	100.0	99.2	NP_250398	(pcrH) type III secretion system regulatory protein PcrH [TTSS (VF0083)] [Pseudomonas aeruginosa PAO1]
NODE_9 length_245515 cov_17.828900	220776	221210	pcrR	100.0	99.8	NP_250395	(pcrR) type III secretion system regulatory protein PcrR [TTSS (VF0083)] [Pseudomonas aeruginosa PAO1]
NODE_9 length_245515 cov_17.828900	219558	220442	pcrV	100.0	99.8	NP_250397	(pcrV) type III secretion system hydrophilic translocator needle tip protein PcrV [TTSS (VF0083)] [Pseudomonas aeruginosa PAO1]
NODE_37 length_9248 cov_24.302708	681	1169	phzA1	100.0	99.6	NP_252899	(phzA1) phenazine biosynthesis protein PhzA [Phenazines biosynthesis (CVF536)] [Pseudomonas aeruginosa PAO1]
NODE_9 length_245515 cov_17.828900	675	1117	phzA1	90.6	96.2	NP_252899	(phzA1) phenazine biosynthesis protein PhzA [Phenazines biosynthesis (CVF536)] [Pseudomonas aeruginosa PAO1]
NODE_37 length_9248 cov_24.302708	163	651	phzB1	100.0	98.6	NP_252900	(phzB1) phenazine biosynthesis protein PhzB [Phenazines biosynthesis (CVF536)] [Pseudomonas aeruginosa PAO1]
NODE_40 length_4712 cov_41.556379	3495	4712	phzC1	100.0	99.3	NP_252901	(phzC1) phenazine biosynthesis protein PhzC [Phenazines biosynthesis (CVF536)] [Pseudomonas aeruginosa PAO1]
NODE_40 length_4712 cov_41.556379	2875	3498	phzD1	100.0	99.2	NP_252902	(phzD1) phenazine biosynthesis protein PhzD isochorismatase [Phenazines biosynthesis (CVF536)] [Pseudomonas aeruginosa PAO1]
NODE_40 length_4712 cov_41.556379	995	2878	phzE1	100.0	99.4	NP_252903	(phzE1) phenazine biosynthesis protein PhzE [Phenazines biosynthesis (CVF536)] [Pseudomonas aeruginosa PAO1]
NODE_40 length_4712 cov_41.556379	145	981	phzF1	100.0	99.5	NP_252904	(phzF1) phenazine biosynthesis protein PhzF isomerase [Phenazines biosynthesis (CVF536)] [Pseudomonas aeruginosa PAO1]
NODE_21 length_89879 cov_17.149568	89227	89871	phzG1	100.0	99.8	NP_252906	(phzG1) phenazine biosynthesis protein PhzG pyridoxamine 5’-phosphate oxidase [Phenazines biosynthesis (CVF536)] [Pseudomonas aeruginosa PAO1]
NODE_28 length_40392 cov_25.617608	18299	20131	phzH	100.0	99.7	NP_248741	(phzH) phenazine-modifying enzyme [Phenazines biosynthesis (CVF536)] [Pseudomonas aeruginosa PAO1]
NODE_37 length_9248 cov_24.302708	1866	2870	phzM	100.0	99.6	NP_252898	(phzM) phenazine-specific methyltransferase PhzM (adenosylmethionine dependent methyltransferase) [Pyocyanin (VF0100)] [Pseudomonas aeruginosa PAO1]
NODE_25 length_68621 cov_28.354133	67140	68348	phzS	100.0	98.3	NP_252907	(phzS) flavin dependent hydroxylase PhzS [Pyocyanin (VF0100)] [Pseudomonas aeruginosa PAO1]
NODE_4 length_471679 cov_20.400372	312259	312684	pilE	100.0	99.8	NP_253246	(pilE) type 4 fimbrial biogenesis protein PilE [Type IV pili (VF0082)] [Pseudomonas aeruginosa PAO1]
NODE_17 length_120085 cov_23.714008	118826	119584	pilF	100.0	99.7	NP_252494	(pilF) type 4 fimbrial biogenesis protein PilF [Type IV pili (VF0082)] [Pseudomonas aeruginosa PAO1]
NODE_26 length_51278 cov_25.337452	20895	21302	pilG	100.0	100.0	NP_249099	(pilG) twitching motility protein PilG [Type IV pili (VF0082)] [Pseudomonas aeruginosa PAO1]
NODE_26 length_51278 cov_25.337452	21349	21714	pilH	100.0	100.0	NP_249100	(pilH) twitching motility protein PilH [Type IV pili (VF0082)] [Pseudomonas aeruginosa PAO1]
NODE_26 length_51278 cov_25.337452	21765	22301	pilI	100.0	100.0	NP_249101	(pilI) twitching motility protein PilI [Type IV pili (VF0082)] [Pseudomonas aeruginosa PAO1]
NODE_26 length_51278 cov_25.337452	22386	24434	pilJ	100.0	99.7	NP_249102	(pilJ) twitching motility protein PilJ [Type IV pili (VF0082)] [Pseudomonas aeruginosa PAO1]
NODE_26 length_51278 cov_25.337452	24495	25370	pilK	100.0	99.9	NP_249103	(pilK) methyltransferase PilK [Type IV pili (VF0082)] [Pseudomonas aeruginosa PAO1]
NODE_2 length_563410 cov_21.416393	303640	304704	pilM	100.0	100.0	NP_253731	(pilM) type IV pilus inner membrane platform protein PilM [Type IV pili (VF0082)] [Pseudomonas aeruginosa PAO1]
NODE_2 length_563410 cov_21.416393	303044	303640	pilN	100.0	99.8	NP_253730	(pilN) type IV pilus inner membrane platform protein PilN [Type IV pili (VF0082)] [Pseudomonas aeruginosa PAO1]
NODE_2 length_563410 cov_21.416393	302424	303047	pilO	100.0	100.0	NP_253729	(pilO) type IV pilus inner membrane platform protein PilO [Type IV pili (VF0082)] [Pseudomonas aeruginosa PAO1]
NODE_2 length_563410 cov_21.416393	301903	302427	pilP	100.0	100.0	NP_253728	(pilP) type IV pilus biogenesis protein PilP [Type IV pili (VF0082)] [Pseudomonas aeruginosa PAO1]
NODE_2 length_563410 cov_21.416393	299705	301849	pilQ	100.0	97.2	NP_253727	(pilQ) type 4 fimbrial biogenesis protein PilQ [Type IV pili (VF0082)] [Pseudomonas aeruginosa PAO1]
NODE_4 length_471679 cov_20.400372	302724	304061	pilR	100.0	99.6	NP_253237	(pilR) two-component response regulator PilR [Type IV pili (VF0082)] [Pseudomonas aeruginosa PAO1]
NODE_4 length_471679 cov_20.400372	301117	302709	pilS	100.0	99.5	NP_253236	(pilS) two-component sensor PilS [Type IV pili (VF0082)] [Pseudomonas aeruginosa PAO1]
NODE_26 length_51278 cov_25.337452	7826	8860	pilT	100.0	99.9	NP_249086	(pilT) twitching motility protein PilT [Type IV pili (VF0082)] [Pseudomonas aeruginosa PAO1]
NODE_26 length_51278 cov_25.337452	9038	10186	pilU	100.0	99.9	NP_249087	(pilU) twitching motility protein PilU [Type IV pili (VF0082)] [Pseudomonas aeruginosa PAO1]
NODE_4 length_471679 cov_20.400372	306448	307005	pilV	100.0	99.1	NP_253241	(pilV) type IV pilus biogenesis protein PilV [Type IV pili (VF0082)] [Pseudomonas aeruginosa PAO1]
NODE_4 length_471679 cov_20.400372	307002	307826	pilW	100.0	92.2	NP_253242	(pilW) type IV fimbrial biogenesis protein PilW [Type IV pili (VF0082)] [Pseudomonas aeruginosa PAO1]
NODE_4 length_471679 cov_20.400372	307823	308410	pilX	100.0	99.8	NP_253243	(pilX) type 4 fimbrial biogenesis protein PilX [Type IV pili (VF0082)] [Pseudomonas aeruginosa PAO1]
NODE_4 length_471679 cov_20.400372	308422	311913	pilY1	99.7	92.0	NP_253244	(pilY1) type 4 fimbrial biogenesis protein PilY1 [Type IV pili (VF0082)] [Pseudomonas aeruginosa PAO1]
NODE_4 length_471679 cov_20.400372	311915	312262	pilY2	100.0	99.7	NP_253245	(pilY2) type 4 fimbrial biogenesis protein PilY2 [Type IV pili (VF0082)] [Pseudomonas aeruginosa PAO1]
NODE_1 length_777263 cov_19.403797	718273	720465	plcH	100.0	99.7	NP_249535	(plcH) hemolytic phospholipase C precursor [PLC (VF0092)] [Pseudomonas aeruginosa PAO1]
NODE_9 length_245515 cov_17.828900	217890	219062	popB	100.0	99.5	NP_250399	(popB) type III secretion system hydrophobic translocator pore protein PopB [TTSS (VF0083)] [Pseudomonas aeruginosa PAO1]
NODE_9 length_245515 cov_17.828900	216991	217878	popD	100.0	99.9	NP_250400	(popD) type III secretion system hydrophobic translocator pore protein PopD [TTSS (VF0083)] [Pseudomonas aeruginosa PAO1]
NODE_9 length_245515 cov_17.828900	224637	225503	popN	100.0	99.1	NP_250389	(popN) type III secretion system outer membrane protein PopN [TTSS (VF0083)] [Pseudomonas aeruginosa PAO1]
NODE_36 length_49112 cov_18.852853	36962	40066	ppkA	100.0	99.2	NP_248764	(ppkA) serine/threonine protein kinase PpkA [HSI-I (VF0334)] [Pseudomonas aeruginosa PAO1]
NODE_36 length_9986 cov_22.537884	984	1712	pppA	100.0	99.6	NP_248765	(pppA) Pseudomonas protein phosphatase PppA [HSI-I (VF0334)] [Pseudomonas aeruginosa PAO1]
NODE_9 length_245515 cov_17.828900	213234	213656	pscB	100.0	99.5	NP_250406	(pscB) type III secretion system protein PscB [TTSS (VF0083)] [Pseudomonas aeruginosa PAO1]
NODE_9 length_245515 cov_17.828900	211432	213234	pscC	100.0	99.4	NP_250407	(pscC) type III secretion system secretin PscC [TTSS (VF0083)] [Pseudomonas aeruginosa PAO1]
NODE_9 length_245515 cov_17.828900	210132	211430	pscD	100.0	99.8	NP_250408	(pscD) type III secretion system basal body protein PscD [TTSS (VF0083)] [Pseudomonas aeruginosa PAO1]
NODE_9 length_245515 cov_17.828900	209966	210169	pscE	100.0	99.0	NP_250409	(pscE) type III secretion system cochaperone PscE for PscG [TTSS (VF0083)] [Pseudomonas aeruginosa PAO1]
NODE_9 length_245515 cov_17.828900	209706	209963	pscF	100.0	100.0	NP_250410	(pscF) type III secretion system needle filament protein PscF [TTSS (VF0083)] [Pseudomonas aeruginosa PAO1]
NODE_9 length_245515 cov_17.828900	209356	209703	pscG	100.0	100.0	NP_250411	(pscG) type III secretion system chaperone PscG for PscF [TTSS (VF0083)] [Pseudomonas aeruginosa PAO1]
NODE_9 length_245515 cov_17.828900	208928	209359	pscH	100.0	100.0	NP_250412	(pscH) type III secretion system protein PscH [TTSS (VF0083)] [Pseudomonas aeruginosa PAO1]
NODE_9 length_245515 cov_17.828900	208590	208928	pscI	100.0	99.7	NP_250413	(pscI) type III secretion system inner rod protein PscI [TTSS (VF0083)] [Pseudomonas aeruginosa PAO1]
NODE_9 length_245515 cov_17.828900	207847	208593	pscJ	100.0	99.3	NP_250414	(pscJ) type III secretion system inner MS ring protein [TTSS (VF0083)] [Pseudomonas aeruginosa PAO1]
NODE_9 length_245515 cov_17.828900	207218	207838	pscK	99.0	98.6	NP_250415	(pscK) type III secretion system protein PscK [TTSS (VF0083)] [Pseudomonas aeruginosa PAO1]
NODE_9 length_245515 cov_17.828900	206595	207239	pscL	100.0	98.9	NP_250416	(pscL) type III secretion systemt protein PscL [TTSS (VF0083)] [Pseudomonas aeruginosa PAO1]
NODE_9 length_245515 cov_17.828900	225694	227016	pscN	100.0	99.1	NP_250388	(pscN) type III secretion system ATPase PscN [TTSS (VF0083)] [Pseudomonas aeruginosa PAO1]
NODE_9 length_245515 cov_17.828900	227013	227489	pscO	100.0	99.8	NP_250387	(pscO) type III secretion system protein PscO [TTSS (VF0083)] [Pseudomonas aeruginosa PAO1]
NODE_9 length_245515 cov_17.828900	227477	228562	pscP	97.8	97.1	NP_250386	(pscP) type III secretion system protein PscP [TTSS (VF0083)] [Pseudomonas aeruginosa PAO1]
NODE_9 length_245515 cov_17.828900	228559	229488	pscQ	100.0	99.1	NP_250385	(pscQ) type III secretion system protein PscQ [TTSS (VF0083)] [Pseudomonas aeruginosa PAO1]
NODE_9 length_245515 cov_17.828900	229485	230138	pscR	100.0	99.4	NP_250384	(pscR) type III secretion system protein PscR [TTSS (VF0083)] [Pseudomonas aeruginosa PAO1]
NODE_9 length_245515 cov_17.828900	230141	230407	pscS	100.0	100.0	NP_250383	(pscS) type III secretion system protein PscS [TTSS (VF0083)] [Pseudomonas aeruginosa PAO1]
NODE_9 length_245515 cov_17.828900	230404	231192	pscT	100.0	99.5	NP_250382	(pscT) type III secretion system protein PscT [TTSS (VF0083)] [Pseudomonas aeruginosa PAO1]
NODE_9 length_245515 cov_17.828900	231189	232238	pscU	100.0	99.3	NP_250381	(pscU) type III secretion system protein PscU [TTSS (VF0083)] [Pseudomonas aeruginosa PAO1]
NODE_24 length_70754 cov_18.152066	69516	70454	ptxR	100.0	99.6	NP_250948	(ptxR) transcriptional regulator PtxR [pyoverdine (IA001)] [Pseudomonas aeruginosa PAO1]
NODE_8 length_250677 cov_18.950229	3279	4265	pvcA	100.0	99.5	NP_250944	(pvcA) paerucumarin biosynthesis protein PvcA [pyoverdine (IA001)] [Pseudomonas aeruginosa PAO1]
NODE_8 length_250677 cov_18.950229	2386	3261	pvcB	100.0	99.9	NP_250945	(pvcB) paerucumarin biosynthesis protein PvcB [pyoverdine (IA001)] [Pseudomonas aeruginosa PAO1]
NODE_8 length_250677 cov_18.950229	832	2334	pvcC	100.0	99.5	NP_250946	(pvcC) paerucumarin biosynthesis protein PvcC [pyoverdine (IA001)] [Pseudomonas aeruginosa PAO1]
NODE_8 length_250677 cov_18.950229	192	839	pvcD	100.0	99.8	NP_250947	(pvcD) paerucumarin biosynthesis protein PvcD [pyoverdine (IA001)] [Pseudomonas aeruginosa PAO1]
NODE_13 length_209927 cov_19.348794	44965	45729	pvdG	100.0	99.7	NP_251115	(pvdG) pyoverdine biosynthesis protein PvdG [pyoverdine (IA001)] [Pseudomonas aeruginosa PAO1]
NODE_13 length_209927 cov_19.348794	81951	83360	pvdH	100.0	99.2	NP_251103	(pvdH) diaminobutyrate-2-oxoglutarate aminotransferase PvdH [pyoverdine (IA001)] [Pseudomonas aeruginosa PAO1]
NODE_13 length_209927 cov_19.348794	45802	58827	pvdL	100.0	99.2	NP_251114	(pvdL) peptide synthase PvdL [pyoverdine (IA001)] [Pseudomonas aeruginosa PAO1]
NODE_13 length_209927 cov_19.348794	127149	128495	pvdM	99.8	94.1	NP_251083	(pvdM) dipeptidase precursor [pyoverdine (IA001)] [Pseudomonas aeruginosa PAO1]
NODE_13 length_209927 cov_19.348794	125843	127126	pvdN	100.0	99.5	NP_251084	(pvdN) pyoverdine biosynthesis protein PvdN [pyoverdine (IA001)] [Pseudomonas aeruginosa PAO1]
NODE_13 length_209927 cov_19.348794	124960	125814	pvdO	100.0	97.8	NP_251085	(pvdO) pyoverdine biosynthesis protein PvdO [pyoverdine (IA001)] [Pseudomonas aeruginosa PAO1]
NODE_13 length_209927 cov_19.348794	138307	140595	pvdQ	100.0	99.3	NP_251075	(pvdQ) 3-oxo-C12-homoserine lactone acylase PvdQ [pyoverdine (IA001)] [Pseudomonas aeruginosa PAO1]
NODE_13 length_209927 cov_19.348794	43758	44321	pvdS	100.0	98.0	NP_251116	(pvdS) extracytoplasmic-function sigma-70 factor [Pyoverdine (VF0094)] [Pseudomonas aeruginosa PAO1]
NODE_32 length_28946 cov_20.726430	10588	11475	rhlA	100.0	99.5	NP_252169	(rhlA) rhamnosyltransferase chain A [Rhamnolipid (VF0089)] [Pseudomonas aeruginosa PAO1]
NODE_32 length_28946 cov_20.726430	11541	12821	rhlB	100.0	99.1	NP_252168	(rhlB) rhamnosyltransferase chain B [Rhamnolipid (VF0089)] [Pseudomonas aeruginosa PAO1]
NODE_1 length_777263 cov_19.403797	310548	311525	rhlC	100.0	99.4	NP_249821	(rhlC) rhamnosyltransferase 2 [Rhamnolipid biosynthesis (CVF524)] [Pseudomonas aeruginosa PAO1]
NODE_32 length_28946 cov_20.726430	13851	14456	rhlI	100.0	98.3	NP_252166	(rhlI) autoinducer synthesis protein RhlL [Quorum sensing (VF0093)] [Pseudomonas aeruginosa PAO1]
NODE_36 length_9986 cov_22.537884	1722	2402	tagF/pppB	100.0	99.8	NP_248766	(tagF/pppB) Pseudomonas protein phosphatase PppB [HSI-I (VF0334)] [Pseudomonas aeruginosa PAO1]
NODE_28 length_40392 cov_25.617608	33682	34596	tagQ	100.0	100.0	NP_248760	(tagQ) type VI secretiona ssociated protein TagQ outer membrane lipoprotein [HSI-1 (Hcp-secretion island 1) (SS178)] [Pseudomonas aeruginosa PAO1]
NODE_28 length_40392 cov_25.617608	34658	36370	tagR	100.0	99.8	NP_248761	(tagR) type IV secretion associated protein TagR positively regulates PpkA [HSI-I (VF0334)] [Pseudomonas aeruginosa PAO1]
NODE_28 length_40392 cov_25.617608	36363	37562	tagS	100.0	99.8	NP_248762	(tagS) type IV secretion associated protein TagS forming a stable inner membrane complex with TagT [HSI-I (VF0334)] [Pseudomonas aeruginosa PAO1]
NODE_28 length_40392 cov_25.617608	37562	38281	tagT	100.0	99.4	NP_248763	(tagT) type six secretion associated protein TagT ATP-binding component of ABC transporter [HSI-I (VF0334)] [Pseudomonas aeruginosa PAO1]
NODE_1 length_777263 cov_19.403797	291121	293037	toxA	100.0	99.5	NP_249839	(toxA) exotoxin A precursor [ExoA (VF0086)] [Pseudomonas aeruginosa PAO1]
NODE_9 length_245515 cov_17.828900	68254	68718	tse1	100.0	100.0	NP_250535	(tse1) type VI secretion system effector Tse1 peptidoglycanhydrolase [HSI-1 (Hcp-secretion island 1) (SS178)] [Pseudomonas aeruginosa PAO1]
NODE_5 length_402457 cov_19.941717	306915	307391	tse2	100.0	99.4	NP_251392	(tse2) type VI secretion system effector Tse2 [HSI-1 (Hcp-secretion island 1) (SS178)] [Pseudomonas aeruginosa PAO1]
NODE_32 length_28946 cov_20.726430	4092	5318	tse3	100.0	99.6	NP_252174	(tse3) type VI secretion system effector Tse3 glycoside hydrolase [HSI-1 (Hcp-secretion island 1) (SS178)] [Pseudomonas aeruginosa PAO1]
NODE_15 length_190167 cov_25.054941	11874	13805	vgrG1a	100.0	99.7	NP_248781	(vgrG1a) type VI secretion system substrate VgrG1 [HSI-I (VF0334)] [Pseudomonas aeruginosa PAO1]
NODE_15 length_190167 cov_25.054941	16196	18421	vgrG1b	100.0	99.2	NP_248785	(vgrG1b) type VI secretion system substrate VgrG1b [HSI-1 (Hcp-secretion island 1) (SS178)] [Pseudomonas aeruginosa PAO1]
NODE_2 length_563410 cov_21.416393	225475	226752	waaA	100.0	99.8	NP_253675	(waaA) lipopolysaccharide core biosynthesis protein WaaP [LPS (VF0085)] [Pseudomonas aeruginosa PAO1]
NODE_2 length_563410 cov_21.416393	253780	254847	waaC	100.0	99.2	NP_253698	(waaC) 3-deoxy-D-manno-octulosonic-acid (KDO) transferase [LPS (VF0085)] [Pseudomonas aeruginosa PAO1]
NODE_2 length_563410 cov_21.416393	254844	255881	waaF	100.0	99.8	NP_253699	(waaF) heptosyltransferase I [LPS (VF0085)] [Pseudomonas aeruginosa PAO1]
NODE_2 length_563410 cov_21.416393	252662	253783	waaG	100.0	99.4	NP_253697	(waaG) B-band O-antigen polymerase [LPS (VF0085)] [Pseudomonas aeruginosa PAO1]
NODE_2 length_563410 cov_21.416393	251859	252665	waaP	100.0	99.4	NP_253696	(waaP) UDP-glucose:(heptosyl) LPS alpha 13-glucosyltransferase WaaG [LPS (VF0085)] [Pseudomonas aeruginosa PAO1]
NODE_4 length_471679 cov_20.400372	280432	281304	xcpA/pilD	100.0	99.0	NP_253218	(xcpA/pilD) type 4 prepilin peptidase PilD [Type IV pili (VF0082)] [Pseudomonas aeruginosa PAO1]
NODE_3 length_524425 cov_21.095423	382067	382774	xcpP	100.0	100.0	NP_251794	(xcpP) secretion protein XcpP [xcp secretion system (VF0084)] [Pseudomonas aeruginosa PAO1]
NODE_3 length_524425 cov_21.095423	380086	382062	xcpQ	100.0	99.7	NP_251795	(xcpQ) general secretion pathway protein D [xcp secretion system (VF0084)] [Pseudomonas aeruginosa PAO1]
NODE_3 length_524425 cov_21.095423	382994	384502	xcpR	100.0	99.7	NP_251793	(xcpR) general secretion pathway protein E [xcp secretion system (VF0084)] [Pseudomonas aeruginosa PAO1]
NODE_3 length_524425 cov_21.095423	384502	385719	xcpS	100.0	99.9	NP_251792	(xcpS) general secretion pathway protein F [xcp secretion system (VF0084)] [Pseudomonas aeruginosa PAO1]
NODE_3 length_524425 cov_21.095423	385724	386170	xcpT	100.0	99.8	NP_251791	(xcpT) general secretion pathway protein G [xcp secretion system (VF0084)] [Pseudomonas aeruginosa PAO1]
NODE_3 length_524425 cov_21.095423	386177	386695	xcpU	100.0	99.6	NP_251790	(xcpU) general secretion pathway protein H [xcp secretion system (VF0084)] [Pseudomonas aeruginosa PAO1]
NODE_3 length_524425 cov_21.095423	386692	387081	xcpV	100.0	99.5	NP_251789	(xcpV) general secretion pathway protein I [xcp secretion system (VF0084)] [Pseudomonas aeruginosa PAO1]
NODE_3 length_524425 cov_21.095423	387078	387791	xcpW	100.0	100.0	NP_251788	(xcpW) general secretion pathway protein J [xcp secretion system (VF0084)] [Pseudomonas aeruginosa PAO1]
NODE_3 length_524425 cov_21.095423	387788	388789	xcpX	100.0	100.0	NP_251787	(xcpX) general secretion pathway protein K [xcp secretion system (VF0084)] [Pseudomonas aeruginosa PAO1]
NODE_3 length_524425 cov_21.095423	388786	389934	xcpY	100.0	100.0	NP_251786	(xcpY) general secretion pathway protein L [xcp secretion system (VF0084)] [Pseudomonas aeruginosa PAO1]
NODE_3 length_524425 cov_21.095423	389936	390460	xcpZ	100.0	99.8	NP_251785	(xcpZ) general secretion pathway protein M [xcp secretion system (VF0084)] [Pseudomonas aeruginosa PAO1]

## Sheet: MS6005
Contig	Start	End	Gene	Coverage	Identity	Accession	Product
NODE_5 length_464067 cov_18.757402	444115	445284	alg44	100.0	99.9	NP_252232	(alg44) alginate biosynthesis protein Alg8 [Alginate (VF0091)] [Pseudomonas aeruginosa PAO1]
NODE_5 length_464067 cov_18.757402	445367	446851	alg8	100.0	99.9	NP_252231	(alg8) alginate-c5-mannuronan-epimerase AlgG [Alginate (VF0091)] [Pseudomonas aeruginosa PAO1]
NODE_5 length_464067 cov_18.757402	431650	433095	algA	100.0	99.7	NP_252241	(algA) phosphomannose isomerase / guanosine 5’-diphospho-D-mannose pyrophosphorylase [Alginate (VF0091)] [Pseudomonas aeruginosa PAO1]
NODE_8 length_278005 cov_21.673583	128367	129716	algB	100.0	100.0	NP_254170	(algB) two-component response regulator AlgB [Alginate (VF0091)] [Pseudomonas aeruginosa PAO1]
NODE_11 length_242511 cov_20.344614	195064	196455	algC	100.0	99.9	NP_254009	(algC) phosphomannomutase AlgC [Alginate biosynthesis (CVF522)] [Pseudomonas aeruginosa PAO1]
NODE_5 length_464067 cov_18.757402	446991	448301	algD	100.0	100.0	NP_252230	(algD) GDP-mannose 6-dehydrogenase AlgD [Alginate (VF0091)] [Pseudomonas aeruginosa PAO1]
NODE_5 length_464067 cov_18.757402	441205	442677	algE	100.0	99.6	NP_252234	(algE) alginate biosynthetic protein AlgK precursor [Alginate (VF0091)] [Pseudomonas aeruginosa PAO1]
NODE_5 length_464067 cov_18.757402	433292	433942	algF	100.0	99.5	NP_252240	(algF) alginate o-acetyltransferase AlgF [Alginate (VF0091)] [Pseudomonas aeruginosa PAO1]
NODE_5 length_464067 cov_18.757402	439553	441184	algG	100.0	99.8	NP_252235	(algG) outer membrane protein AlgE [Alginate (VF0091)] [Pseudomonas aeruginosa PAO1]
NODE_5 length_464067 cov_18.757402	435205	436767	algI	100.0	99.7	NP_252238	(algI) alginate o-acetyltransferase AlgI [Alginate (VF0091)] [Pseudomonas aeruginosa PAO1]
NODE_5 length_464067 cov_18.757402	434015	435190	algJ	100.0	99.9	NP_252239	(algJ) alginate o-acetyltransferase AlgJ [Alginate (VF0091)] [Pseudomonas aeruginosa PAO1]
NODE_5 length_464067 cov_18.757402	442674	444101	algK	100.0	99.9	NP_252233	(algK) alginate biosynthesis protein Alg44 [Alginate (VF0091)] [Pseudomonas aeruginosa PAO1]
NODE_5 length_464067 cov_18.757402	437009	438112	algL	100.0	99.9	NP_252237	(algL) poly(beta-d-mannuronate) lyase precursor AlgL [Alginate (VF0091)] [Pseudomonas aeruginosa PAO1]
NODE_11 length_242511 cov_20.344614	117687	118745	algP/algR3	100.0	100.0	NP_253940	(algP/algR3) alginate regulatory protein AlgP [Alginate (VF0091)] [Pseudomonas aeruginosa PAO1]
NODE_11 length_242511 cov_20.344614	119562	120044	algQ	100.0	100.0	NP_253942	(algQ) Alginate regulatory protein AlgQ [Alginate (VF0091)] [Pseudomonas aeruginosa PAO1]
NODE_11 length_242511 cov_20.344614	125189	125935	algR	100.0	99.6	NP_253948	(algR) alginate biosynthesis regulatory protein AlgR [Alginate (VF0091)] [Pseudomonas aeruginosa PAO1]
NODE_16 length_131204 cov_17.936053	38242	38823	algU	100.0	99.7	NP_249453	(algU) alginate biosynthesis protein AlgZ/FimS [Alginate (VF0091)] [Pseudomonas aeruginosa PAO1]
NODE_7 length_350105 cov_19.566473	140705	141874	algW	100.0	99.7	NP_253136	(algW) AlgW protein [Alginate regulation (CVF523)] [Pseudomonas aeruginosa PAO1]
NODE_5 length_464067 cov_18.757402	438116	439540	algX	100.0	99.9	NP_252236	(algX) alginate biosynthesis protein AlgX [Alginate (VF0091)] [Pseudomonas aeruginosa PAO1]
NODE_11 length_242511 cov_20.344614	125940	127016	algZ	100.0	99.7	NP_253949	(algZ) sigma factor AlgU [Alginate (VF0091)] [Pseudomonas aeruginosa PAO1]
NODE_1 length_777177 cov_18.439198	172889	174328	aprA	100.0	99.9	NP_249940	(aprA) alkaline metalloproteinase precursor [Alkaline protease (VF0090)] [Pseudomonas aeruginosa PAO1]
NODE_9 length_276776 cov_20.199144	25392	32810	chpA	100.0	99.8	NP_249104	(chpA) still frameshift probable component of chemotactic signal transduction system [Type IV pili (VF0082)] [Pseudomonas aeruginosa PAO1]
NODE_9 length_276776 cov_20.199144	32803	33834	chpB	100.0	99.1	NP_249105	(chpB) probable methylesterase [Type IV pili (VF0082)] [Pseudomonas aeruginosa PAO1]
NODE_9 length_276776 cov_20.199144	33831	34337	chpC	100.0	98.8	NP_249106	(chpC) probable chemotaxis protein [Type IV pili (VF0082)] [Pseudomonas aeruginosa PAO1]
NODE_9 length_276776 cov_20.199144	34345	35139	chpD	100.0	99.4	NP_249107	(chpD) probable transcriptional regulator [Type IV pili (VF0082)] [Pseudomonas aeruginosa PAO1]
NODE_9 length_276776 cov_20.199144	35215	35826	chpE	100.0	99.5	NP_249108	(chpE) probable chemotaxis protein [Type IV pili (VF0082)] [Pseudomonas aeruginosa PAO1]
NODE_13 length_190077 cov_19.709123	9030	11738	clpV1	100.0	99.5	NP_248780	(clpV1) type VI secretion system AAA+ family ATPase [HSI-I (VF0334)] [Pseudomonas aeruginosa PAO1]
NODE_24 length_49112 cov_18.852853	45016	46365	dotU1	100.0	99.6	NP_248768	(dotU1) type VI secretion system protein DotU [HSI-I (VF0334)] [Pseudomonas aeruginosa PAO1]
NODE_5 length_464067 cov_18.757402	98198	99559	exoS	100.0	98.9	NP_252530	(exoS) type III secretion system effector ExoS ADP ribosyltransferase activity and GTPase-activating protein activity [ExoS (VF0096)] [Pseudomonas aeruginosa PAO1]
NODE_24 length_49112 cov_18.852853	9466	10839	exoT	100.0	99.4	NP_248734	(exoT) type III secretion system effector ExoT ADP ribosyltransferase activity and GTPase-activating protein activity [ExoT (VF0097)] [Pseudomonas aeruginosa PAO1]
NODE_6 length_351513 cov_15.419089	29806	30942	exoY	100.0	99.9	NP_250881	(exoY) type III secretion system effector ExoY adenylate cyclase [ExoY (VF0099)] [Pseudomonas aeruginosa PAO1]
NODE_10 length_243996 cov_16.615047	213142	213978	exsA	100.0	99.6	NP_250404	(exsA) type III secretion system regulatory protein ExsA [TTSS (VF0083)] [Pseudomonas aeruginosa PAO1]
NODE_10 length_243996 cov_16.615047	214276	214689	exsB	100.0	99.5	NP_250403	(exsB) type III secretion system piolitin ExsB [TTSS (VF0083)] [Pseudomonas aeruginosa PAO1]
NODE_10 length_243996 cov_16.615047	214952	215389	exsC	100.0	98.6	NP_250401	(exsC) type III secretion system regulatory protein ExsC [TTSS (VF0083)] [Pseudomonas aeruginosa PAO1]
NODE_10 length_243996 cov_16.615047	212214	213044	exsD	100.0	99.0	NP_250405	(exsD) type III secretion system regulatory protein ExsD [TTSS (VF0083)] [Pseudomonas aeruginosa PAO1]
NODE_10 length_243996 cov_16.615047	214698	214943	exsE	100.0	98.4	NP_250402	(exsE) type III secretion system regulatory protein ExsE [TTSS (VF0083)] [Pseudomonas aeruginosa PAO1]
NODE_7 length_350105 cov_19.566473	260173	260682	fimT	100.0	97.7	NP_253239	(fimT) type 4 fimbrial biogenesis protein FimT [Type IV pili (VF0082)] [Pseudomonas aeruginosa PAO1]
NODE_7 length_350105 cov_19.566473	260788	261294	fimU	100.0	99.6	NP_253240	(fimU) type 4 fimbrial biogenesis protein FimU [Type IV pili (VF0082)] [Pseudomonas aeruginosa PAO1]
NODE_3 length_524471 cov_17.892405	368257	371016	fimV	100.0	98.8	NP_251805	(fimV) putative Type IV pili related protein [Type IV pili (VF0082)] [Pseudomonas aeruginosa PAO1]
NODE_1 length_777177 cov_18.439198	57120	57962	fleN	100.0	99.9	NP_250145	(fleN) flagellar synthesis regulator FleN [Flagella (VF0273)] [Pseudomonas aeruginosa PAO1]
NODE_1 length_777177 cov_18.439198	344536	346008	fleQ	100.0	99.2	NP_249788	(fleQ) transcriptional regulator FleQ [Flagella (VF0273)] [Pseudomonas aeruginosa PAO1]
NODE_1 length_777177 cov_18.439198	341789	343210	fleR	100.0	99.2	NP_249790	(fleR) two-component response regulator [Flagella (VF0273)] [Pseudomonas aeruginosa PAO1]
NODE_1 length_777177 cov_18.439198	343215	344423	fleS	100.0	99.2	NP_249789	(fleS) two-component sensor [Deoxyhexose linking sugar 209 Da capping structure (AI138)] [Pseudomonas aeruginosa PAO1]
NODE_3 length_524471 cov_17.892405	111507	112205	flgA	100.0	100.0	NP_252040	(flgA) flagellar basal body P-ring biosynthesis protein FlgA [Deoxyhexose linking sugar 209 Da capping structure (AI138)] [Pseudomonas aeruginosa PAO1]
NODE_1 length_777177 cov_18.439198	377847	378254	flgB	100.0	99.5	NP_249768	(flgB) flagellar basal body rod protein FlgB [Deoxyhexose linking sugar 209 Da capping structure (AI138)] [Pseudomonas aeruginosa PAO1]
NODE_1 length_777177 cov_18.439198	377401	377841	flgC	100.0	99.8	NP_249769	(flgC) flagellar basal-body rod protein FlgC [Flagella (VF0273)] [Pseudomonas aeruginosa PAO1]
NODE_1 length_777177 cov_18.439198	376675	377388	flgD	100.0	99.6	NP_249770	(flgD) flagellar basal-body rod modification protein FlgD [Flagella (VF0273)] [Pseudomonas aeruginosa PAO1]
NODE_1 length_777177 cov_18.439198	375259	376647	flgE	100.0	99.3	NP_249771	(flgE) flagellar hook protein FlgE [Flagella (VF0273)] [Pseudomonas aeruginosa PAO1]
NODE_1 length_777177 cov_18.439198	374292	375041	flgF	100.0	100.0	NP_249772	(flgF) flagellar basal-body rod protein FlgF [Flagella (VF0273)] [Pseudomonas aeruginosa PAO1]
NODE_1 length_777177 cov_18.439198	373460	374245	flgG	100.0	99.9	NP_249773	(flgG) flagellar basal-body rod protein FlgG [Flagella (VF0273)] [Pseudomonas aeruginosa PAO1]
NODE_1 length_777177 cov_18.439198	372719	373414	flgH	100.0	99.6	NP_249774	(flgH) flagellar L-ring protein precursor FlgH [Flagella (VF0273)] [Pseudomonas aeruginosa PAO1]
NODE_1 length_777177 cov_18.439198	371598	372707	flgI	100.0	99.6	NP_249775	(flgI) flagellar P-ring protein precursor FlgI [Flagella (VF0273)] [Pseudomonas aeruginosa PAO1]
NODE_1 length_777177 cov_18.439198	370385	371587	flgJ	100.0	99.8	NP_249776	(flgJ) flagellar rod assembly protein/muramidase FlgJ [Flagella (VF0273)] [Pseudomonas aeruginosa PAO1]
NODE_3 length_524471 cov_17.892405	111039	111362	flgM	100.0	100.0	NP_252041	(flgM) negative regulator of flagellin synthesis [Deoxyhexose linking sugar 209 Da capping structure (AI138)] [Pseudomonas aeruginosa PAO1]
NODE_3 length_524471 cov_17.892405	110514	110984	flgN	100.0	100.0	NP_252042	(flgN) flagella synthesis protein FlgN [Deoxyhexose linking sugar 209 Da capping structure (AI138)] [Pseudomonas aeruginosa PAO1]
NODE_1 length_777177 cov_18.439198	59474	61597	flhA	100.0	99.7	NP_250143	(flhA) flagellar biosynthesis protein FlhA [Flagella (VF0273)] [Pseudomonas aeruginosa PAO1]
NODE_1 length_777177 cov_18.439198	64444	65580	flhB	100.0	99.7	NP_250140	(flhB) flagellar biosynthetic protein FlhB [Flagella (VF0273)] [Pseudomonas aeruginosa PAO1]
NODE_1 length_777177 cov_18.439198	58101	59390	flhF	100.0	99.8	NP_250144	(flhF) flagellar biosynthesis protein FlhF [Flagella (VF0273)] [Pseudomonas aeruginosa PAO1]
NODE_1 length_777177 cov_18.439198	56380	57123	fliA	100.0	100.0	NP_250146	(fliA) flagellar biosynthesis sigma factor FliA [Deoxyhexose linking sugar 209 Da capping structure (AI138)] [Pseudomonas aeruginosa PAO1]
NODE_1 length_777177 cov_18.439198	341213	341542	fliE	100.0	99.4	NP_249791	(fliE) flagellar hook-basal body complex protein FliE [Flagella (VF0273)] [Pseudomonas aeruginosa PAO1]
NODE_1 length_777177 cov_18.439198	339394	341190	fliF	100.0	99.3	NP_249792	(fliF) flagellar M-ring protein FliF [Flagella (VF0273)] [Pseudomonas aeruginosa PAO1]
NODE_1 length_777177 cov_18.439198	338372	339388	fliG	100.0	99.6	NP_249793	(fliG) flagellar motor switch protein G [Flagella (VF0273)] [Pseudomonas aeruginosa PAO1]
NODE_1 length_777177 cov_18.439198	337564	338370	fliH	100.0	99.5	NP_249794	(fliH) flagellar assembly protein H [Flagella (VF0273)] [Pseudomonas aeruginosa PAO1]
NODE_1 length_777177 cov_18.439198	336219	337574	fliI	100.0	99.3	NP_249795	(fliI) flagellum-specific ATP synthase FliI [Flagella (VF0273)] [Pseudomonas aeruginosa PAO1]
NODE_1 length_777177 cov_18.439198	335762	336205	fliJ	100.0	99.5	NP_249796	(fliJ) flagellar protein FliJ [Flagella (VF0273)] [Pseudomonas aeruginosa PAO1]
NODE_1 length_777177 cov_18.439198	70136	71419	fliK	100.0	98.8	NP_250132	(fliK) flagellar hook-length control protein FliK [Deoxyhexose linking sugar 209 Da capping structure (AI138)] [Pseudomonas aeruginosa PAO1]
NODE_1 length_777177 cov_18.439198	69371	69892	fliL	100.0	100.0	NP_250133	(fliL) flagellar basal body protein FliL [Deoxyhexose linking sugar 209 Da capping structure (AI138)] [Pseudomonas aeruginosa PAO1]
NODE_1 length_777177 cov_18.439198	68392	69363	fliM	100.0	100.0	NP_250134	(fliM) flagellar motor switch protein FliM [Flagella (VF0273)] [Pseudomonas aeruginosa PAO1]
NODE_1 length_777177 cov_18.439198	67891	68364	fliN	100.0	100.0	NP_250135	(fliN) flagellar motor switch protein FliN [Flagella (VF0273)] [Pseudomonas aeruginosa PAO1]
NODE_1 length_777177 cov_18.439198	67437	67889	fliO	100.0	99.6	NP_250136	(fliO) flagellar protein FliO [Flagella (VF0273)] [Pseudomonas aeruginosa PAO1]
NODE_1 length_777177 cov_18.439198	66673	67440	fliP	100.0	99.9	NP_250137	(fliP) flagellar biosynthetic protein FliP [Flagella (VF0273)] [Pseudomonas aeruginosa PAO1]
NODE_1 length_777177 cov_18.439198	66359	66628	fliQ	100.0	99.6	NP_250138	(fliQ) flagellar biosynthetic protein FliQ [Flagella (VF0273)] [Pseudomonas aeruginosa PAO1]
NODE_1 length_777177 cov_18.439198	65583	66359	fliR	100.0	99.6	NP_250139	(fliR) flagellar biosynthetic protein FliR [Flagella (VF0273)] [Pseudomonas aeruginosa PAO1]
NODE_22 length_68615 cov_21.160846	61842	64004	fptA	100.0	99.4	NP_252911	(fptA) Fe(III)-pyochelin receptor precursor [Pyochelin (VF0095)] [Pseudomonas aeruginosa PAO1]
NODE_13 length_190077 cov_19.709123	4159	4647	hcp1	100.0	100.0	NP_248775	(hcp1) type VI secretion system substrate Hcp1 [HSI-I (VF0334)] [Pseudomonas aeruginosa PAO1]
NODE_13 length_190077 cov_19.709123	933	1967	hsiA1	100.0	99.1	NP_248772	(hsiA1) type VI secretion system hcp secretion island protein HsiA1 [HSI-I (VF0334)] [Pseudomonas aeruginosa PAO1]
NODE_13 length_190077 cov_19.709123	2056	2574	hsiB1/vipA	100.0	99.6	NP_248773	(hsiB1/vipA) type VI secretion system tubule-forming protein VipA [HSI-I (VF0334)] [Pseudomonas aeruginosa PAO1]
NODE_13 length_190077 cov_19.709123	2587	4083	hsiC1/vipB	100.0	99.7	NP_248774	(hsiC1/vipB) type VI secretion system tubule-forming protein VipB [HSI-I (VF0334)] [Pseudomonas aeruginosa PAO1]
NODE_13 length_190077 cov_19.709123	4815	5660	hsiE1	100.0	99.4	NP_248776	(hsiE1) type VI secretion system hcp secretion island protein HsiE1 interacting with HsiB1 to form a novel subcomplex of the T6SS [HSI-I (VF0334)] [Pseudomonas aeruginosa PAO1]
NODE_13 length_190077 cov_19.709123	5662	6171	hsiF1	100.0	100.0	NP_248777	(hsiF1) type VI secretion system hcp secretion island protein HsiF1 a gp25-like protein but not exhibit lysozyme activity [HSI-I (VF0334)] [Pseudomonas aeruginosa PAO1]
NODE_13 length_190077 cov_19.709123	6168	8027	hsiG1	100.0	99.8	NP_248778	(hsiG1) type VI secretion system hcp secretion island protein HsiG1 [HSI-I (VF0334)] [Pseudomonas aeruginosa PAO1]
NODE_13 length_190077 cov_19.709123	7991	9037	hsiH1	100.0	99.9	NP_248779	(hsiH1) type VI secretion system hcp secretion island protein HsiH1 [HSI-I (VF0334)] [Pseudomonas aeruginosa PAO1]
NODE_24 length_49112 cov_18.852853	46372	47706	hsiJ1	100.0	99.5	NP_248769	(hsiJ1) type VI secretion system hcp secretion island protein HsiJ1 [HSI-I (VF0334)] [Pseudomonas aeruginosa PAO1]
NODE_24 length_49112 cov_18.852853	41489	44794	icmF1/tssM1	100.0	99.8	NP_248767	(icmF1/tssM1) type VI secretion system protein IcmF1 [HSI-I (VF0334)] [Pseudomonas aeruginosa PAO1]
NODE_10 length_243996 cov_16.615047	37159	38415	lasA	100.0	99.4	NP_250562	(lasA) LasA protease precursor [LasA (VF0088)] [Pseudomonas aeruginosa PAO1]
NODE_5 length_464067 cov_18.757402	240668	242164	lasB	100.0	99.7	NP_252413	(lasB) elastase LasB [LasB (VF0087)] [Pseudomonas aeruginosa PAO1]
NODE_1 length_777177 cov_18.439198	82056	82661	lasI	100.0	100.0	NP_250123	(lasI) autoinducer synthesis protein LasI [Quorum sensing (VF0093)] [Pseudomonas aeruginosa PAO1]
NODE_24 length_49112 cov_18.852853	47722	48186	lip1	100.0	99.8	NP_248770	(lip1) lipoprotein [HSI-I (VF0334)] [Pseudomonas aeruginosa PAO1]
NODE_12 length_209832 cov_15.674142	83315	83533	mbtH-like	100.0	100.0	NP_251102	(mbtH-like) MbtH-like protein from the pyoverdine cluster [pyoverdine (IA001)] [Pseudomonas aeruginosa PAO1]
NODE_4 length_515426 cov_19.438823	288194	289045	motA	100.0	100.0	NP_253641	(motA) flagellar motor protein [Deoxyhexose linking sugar 209 Da capping structure (AI138)] [Pseudomonas aeruginosa PAO1]
NODE_4 length_515426 cov_19.438823	287131	288174	motB	100.0	99.6	NP_253640	(motB) flagellar motor protein [Deoxyhexose linking sugar 209 Da capping structure (AI138)] [Pseudomonas aeruginosa PAO1]
NODE_1 length_777177 cov_18.439198	50645	51385	motC	100.0	100.0	NP_250151	(motC) flagellar motor protein [Deoxyhexose linking sugar 209 Da capping structure (AI138)] [Pseudomonas aeruginosa PAO1]
NODE_1 length_777177 cov_18.439198	49742	50632	motD	100.0	100.0	NP_250152	(motD) flagellar motor protein [Deoxyhexose linking sugar 209 Da capping structure (AI138)] [Pseudomonas aeruginosa PAO1]
NODE_25 length_48748 cov_18.756669	114	1079	motY	100.0	100.0	NP_252216	(motY) probable outer membrane protein precursor [Deoxyhexose linking sugar 209 Da capping structure (AI138)] [Pseudomonas aeruginosa PAO1]
NODE_16 length_131204 cov_17.936053	37626	38210	mucA	100.0	99.5	NP_249454	(mucA) alkaline metalloproteinase precursor [Alginate (VF0091)] [Pseudomonas aeruginosa PAO1]
NODE_16 length_131204 cov_17.936053	36667	37617	mucB	100.0	100.0	NP_249455	(mucB) anti-sigma factor MucA inhibitor of alg gene expression [Alginate (VF0091)] [Pseudomonas aeruginosa PAO1]
NODE_16 length_131204 cov_17.936053	36215	36670	mucC	100.0	99.8	NP_249456	(mucC) negative regulator for alginate biosynthesis MucB [Alginate (VF0091)] [Pseudomonas aeruginosa PAO1]
NODE_16 length_131204 cov_17.936053	34751	36175	mucD	100.0	99.7	NP_249457	(mucD) serine protease MucD precursor [Alginate regulation (CVF523)] [Pseudomonas aeruginosa PAO1]
NODE_15 length_149468 cov_18.393971	108111	108380	mucE	100.0	99.6	NP_252722	(mucE) small envelope protein MucE [Alginate regulation (CVF523)] [Pseudomonas aeruginosa PAO1]
NODE_5 length_464067 cov_18.757402	322261	323613	mucP	100.0	99.7	NP_252339	(mucP) metalloprotease protease [Alginate regulation (CVF523)] [Pseudomonas aeruginosa PAO1]
NODE_22 length_68615 cov_21.160846	42091	43521	pchA	100.0	99.5	NP_252921	(pchA) salicylate biosynthesis isochorismate synthase PchA [Pyochelin (VF0095)] [Pseudomonas aeruginosa PAO1]
NODE_22 length_68615 cov_21.160846	43518	43823	pchB	100.0	100.0	NP_252920	(pchB) salicylate biosynthesis protein PchB [Pyochelin (VF0095)] [Pseudomonas aeruginosa PAO1]
NODE_22 length_68615 cov_21.160846	43823	44578	pchC	100.0	100.0	NP_252919	(pchC) pyochelin biosynthetic protein PchC [Pyochelin (VF0095)] [Pseudomonas aeruginosa PAO1]
NODE_22 length_68615 cov_21.160846	44575	46218	pchD	100.0	99.1	NP_252918	(pchD) pyochelin biosynthesis protein PchD [Pyochelin (VF0095)] [Pseudomonas aeruginosa PAO1]
NODE_22 length_68615 cov_21.160846	47532	51848	pchE	100.0	99.4	NP_252916	(pchE) dihydroaeruginoic acid synthetase PchE [Pyochelin (VF0095)] [Pseudomonas aeruginosa PAO1]
NODE_22 length_68615 cov_21.160846	51845	57274	pchF	100.0	99.2	NP_252915	(pchF) pyochelin synthetase PchF [Pyochelin (VF0095)] [Pseudomonas aeruginosa PAO1]
NODE_22 length_68615 cov_21.160846	57271	58320	pchG	100.0	99.4	NP_252914	(pchG) pyochelin biosynthetic protein PchG [Pyochelin (VF0095)] [Pseudomonas aeruginosa PAO1]
NODE_22 length_68615 cov_21.160846	58317	60029	pchH	100.0	99.0	NP_252913	(pchH) ABC transporter ATP-binding protein [Pyochelin (VF0095)] [Pseudomonas aeruginosa PAO1]
NODE_22 length_68615 cov_21.160846	60026	61750	pchI	100.0	98.8	NP_252912	(pchI) ABC transporter ATP-binding protein [Pyochelin (VF0095)] [Pseudomonas aeruginosa PAO1]
NODE_22 length_68615 cov_21.160846	46448	47338	pchR	100.0	99.2	NP_252917	(pchR) transcriptional regulator PchR [Pyochelin (VF0095)] [Pseudomonas aeruginosa PAO1]
NODE_10 length_243996 cov_16.615047	222902	223180	pcr1	100.0	100.0	NP_250390	(pcr1) type III secretion system protein Pcr1 [TTSS (VF0083)] [Pseudomonas aeruginosa PAO1]
NODE_10 length_243996 cov_16.615047	222544	222915	pcr2	100.0	98.9	NP_250391	(pcr2) type III secretion system protein Pcr2 [TTSS (VF0083)] [Pseudomonas aeruginosa PAO1]
NODE_10 length_243996 cov_16.615047	222182	222547	pcr3	100.0	100.0	NP_250392	(pcr3) type III secretion system protein Pcr3 [TTSS (VF0083)] [Pseudomonas aeruginosa PAO1]
NODE_10 length_243996 cov_16.615047	221848	222177	pcr4	100.0	99.7	NP_250393	(pcr4) type III secretion system protein Pcr4 [TTSS (VF0083)] [Pseudomonas aeruginosa PAO1]
NODE_10 length_243996 cov_16.615047	219731	221851	pcrD	100.0	99.4	NP_250394	(pcrD) type III secretion system protein PcrD [TTSS (VF0083)] [Pseudomonas aeruginosa PAO1]
NODE_10 length_243996 cov_16.615047	218976	219272	pcrG	100.0	100.0	NP_250396	(pcrG) type III secretion system cytoplasmic regulator PcrG [TTSS (VF0083)] [Pseudomonas aeruginosa PAO1]
NODE_10 length_243996 cov_16.615047	217567	218073	pcrH	100.0	99.2	NP_250398	(pcrH) type III secretion system regulatory protein PcrH [TTSS (VF0083)] [Pseudomonas aeruginosa PAO1]
NODE_10 length_243996 cov_16.615047	219300	219734	pcrR	100.0	99.8	NP_250395	(pcrR) type III secretion system regulatory protein PcrR [TTSS (VF0083)] [Pseudomonas aeruginosa PAO1]
NODE_10 length_243996 cov_16.615047	218082	218966	pcrV	100.0	99.8	NP_250397	(pcrV) type III secretion system hydrophilic translocator needle tip protein PcrV [TTSS (VF0083)] [Pseudomonas aeruginosa PAO1]
NODE_10 length_243996 cov_16.615047	675	1117	phzA1	90.6	96.2	NP_252899	(phzA1) phenazine biosynthesis protein PhzA [Phenazines biosynthesis (CVF536)] [Pseudomonas aeruginosa PAO1]
NODE_18 length_92362 cov_17.757446	681	1169	phzA1	100.0	99.6	NP_252899	(phzA1) phenazine biosynthesis protein PhzA [Phenazines biosynthesis (CVF536)] [Pseudomonas aeruginosa PAO1]
NODE_18 length_92362 cov_17.757446	163	651	phzB1	100.0	98.6	NP_252900	(phzB1) phenazine biosynthesis protein PhzB [Phenazines biosynthesis (CVF536)] [Pseudomonas aeruginosa PAO1]
NODE_33 length_4712 cov_35.104907	3495	4712	phzC1	100.0	99.3	NP_252901	(phzC1) phenazine biosynthesis protein PhzC [Phenazines biosynthesis (CVF536)] [Pseudomonas aeruginosa PAO1]
NODE_33 length_4712 cov_35.104907	2875	3498	phzD1	100.0	99.2	NP_252902	(phzD1) phenazine biosynthesis protein PhzD isochorismatase [Phenazines biosynthesis (CVF536)] [Pseudomonas aeruginosa PAO1]
NODE_33 length_4712 cov_35.104907	995	2878	phzE1	100.0	99.4	NP_252903	(phzE1) phenazine biosynthesis protein PhzE [Phenazines biosynthesis (CVF536)] [Pseudomonas aeruginosa PAO1]
NODE_33 length_4712 cov_35.104907	145	981	phzF1	100.0	99.5	NP_252904	(phzF1) phenazine biosynthesis protein PhzF isomerase [Phenazines biosynthesis (CVF536)] [Pseudomonas aeruginosa PAO1]
NODE_6 length_351513 cov_15.419089	350861	351505	phzG1	100.0	100.0	NP_252906	(phzG1) phenazine biosynthesis protein PhzG pyridoxamine 5’-phosphate oxidase [Phenazines biosynthesis (CVF536)] [Pseudomonas aeruginosa PAO1]
NODE_24 length_49112 cov_18.852853	16983	18815	phzH	100.0	99.7	NP_248741	(phzH) phenazine-modifying enzyme [Phenazines biosynthesis (CVF536)] [Pseudomonas aeruginosa PAO1]
NODE_18 length_92362 cov_17.757446	1866	2870	phzM	100.0	99.6	NP_252898	(phzM) phenazine-specific methyltransferase PhzM (adenosylmethionine dependent methyltransferase) [Pyocyanin (VF0100)] [Pseudomonas aeruginosa PAO1]
NODE_22 length_68615 cov_21.160846	67134	68342	phzS	100.0	98.3	NP_252907	(phzS) flavin dependent hydroxylase PhzS [Pyocyanin (VF0100)] [Pseudomonas aeruginosa PAO1]
NODE_7 length_350105 cov_19.566473	267096	267521	pilE	100.0	99.8	NP_253246	(pilE) type 4 fimbrial biogenesis protein PilE [Type IV pili (VF0082)] [Pseudomonas aeruginosa PAO1]
NODE_5 length_464067 cov_18.757402	139014	139772	pilF	100.0	99.7	NP_252494	(pilF) type 4 fimbrial biogenesis protein PilF [Type IV pili (VF0082)] [Pseudomonas aeruginosa PAO1]
NODE_9 length_276776 cov_20.199144	20905	21312	pilG	100.0	100.0	NP_249099	(pilG) twitching motility protein PilG [Type IV pili (VF0082)] [Pseudomonas aeruginosa PAO1]
NODE_9 length_276776 cov_20.199144	21359	21724	pilH	100.0	100.0	NP_249100	(pilH) twitching motility protein PilH [Type IV pili (VF0082)] [Pseudomonas aeruginosa PAO1]
NODE_9 length_276776 cov_20.199144	21775	22311	pilI	100.0	100.0	NP_249101	(pilI) twitching motility protein PilI [Type IV pili (VF0082)] [Pseudomonas aeruginosa PAO1]
NODE_9 length_276776 cov_20.199144	22396	24444	pilJ	100.0	99.7	NP_249102	(pilJ) twitching motility protein PilJ [Type IV pili (VF0082)] [Pseudomonas aeruginosa PAO1]
NODE_9 length_276776 cov_20.199144	24505	25380	pilK	100.0	99.9	NP_249103	(pilK) methyltransferase PilK [Type IV pili (VF0082)] [Pseudomonas aeruginosa PAO1]
NODE_4 length_515426 cov_19.438823	411158	412222	pilM	100.0	100.0	NP_253731	(pilM) type IV pilus inner membrane platform protein PilM [Type IV pili (VF0082)] [Pseudomonas aeruginosa PAO1]
NODE_4 length_515426 cov_19.438823	410562	411158	pilN	100.0	99.8	NP_253730	(pilN) type IV pilus inner membrane platform protein PilN [Type IV pili (VF0082)] [Pseudomonas aeruginosa PAO1]
NODE_4 length_515426 cov_19.438823	409942	410565	pilO	100.0	100.0	NP_253729	(pilO) type IV pilus inner membrane platform protein PilO [Type IV pili (VF0082)] [Pseudomonas aeruginosa PAO1]
NODE_4 length_515426 cov_19.438823	409421	409945	pilP	100.0	100.0	NP_253728	(pilP) type IV pilus biogenesis protein PilP [Type IV pili (VF0082)] [Pseudomonas aeruginosa PAO1]
NODE_4 length_515426 cov_19.438823	407223	409367	pilQ	100.0	97.2	NP_253727	(pilQ) type 4 fimbrial biogenesis protein PilQ [Type IV pili (VF0082)] [Pseudomonas aeruginosa PAO1]
NODE_7 length_350105 cov_19.566473	257561	258898	pilR	100.0	99.6	NP_253237	(pilR) two-component response regulator PilR [Type IV pili (VF0082)] [Pseudomonas aeruginosa PAO1]
NODE_7 length_350105 cov_19.566473	255954	257546	pilS	100.0	99.5	NP_253236	(pilS) two-component sensor PilS [Type IV pili (VF0082)] [Pseudomonas aeruginosa PAO1]
NODE_9 length_276776 cov_20.199144	7836	8870	pilT	100.0	99.9	NP_249086	(pilT) twitching motility protein PilT [Type IV pili (VF0082)] [Pseudomonas aeruginosa PAO1]
NODE_9 length_276776 cov_20.199144	9048	10196	pilU	100.0	99.9	NP_249087	(pilU) twitching motility protein PilU [Type IV pili (VF0082)] [Pseudomonas aeruginosa PAO1]
NODE_7 length_350105 cov_19.566473	261285	261842	pilV	100.0	99.1	NP_253241	(pilV) type IV pilus biogenesis protein PilV [Type IV pili (VF0082)] [Pseudomonas aeruginosa PAO1]
NODE_7 length_350105 cov_19.566473	261839	262663	pilW	100.0	92.2	NP_253242	(pilW) type IV fimbrial biogenesis protein PilW [Type IV pili (VF0082)] [Pseudomonas aeruginosa PAO1]
NODE_7 length_350105 cov_19.566473	262660	263247	pilX	100.0	99.8	NP_253243	(pilX) type 4 fimbrial biogenesis protein PilX [Type IV pili (VF0082)] [Pseudomonas aeruginosa PAO1]
NODE_7 length_350105 cov_19.566473	263259	266750	pilY1	99.7	92.0	NP_253244	(pilY1) type 4 fimbrial biogenesis protein PilY1 [Type IV pili (VF0082)] [Pseudomonas aeruginosa PAO1]
NODE_7 length_350105 cov_19.566473	266752	267099	pilY2	100.0	99.7	NP_253245	(pilY2) type 4 fimbrial biogenesis protein PilY2 [Type IV pili (VF0082)] [Pseudomonas aeruginosa PAO1]
NODE_1 length_777177 cov_18.439198	718190	720382	plcH	100.0	99.7	NP_249535	(plcH) hemolytic phospholipase C precursor [PLC (VF0092)] [Pseudomonas aeruginosa PAO1]
NODE_10 length_243996 cov_16.615047	216414	217586	popB	100.0	99.5	NP_250399	(popB) type III secretion system hydrophobic translocator pore protein PopB [TTSS (VF0083)] [Pseudomonas aeruginosa PAO1]
NODE_10 length_243996 cov_16.615047	215515	216402	popD	100.0	99.9	NP_250400	(popD) type III secretion system hydrophobic translocator pore protein PopD [TTSS (VF0083)] [Pseudomonas aeruginosa PAO1]
NODE_10 length_243996 cov_16.615047	223161	224027	popN	100.0	99.1	NP_250389	(popN) type III secretion system outer membrane protein PopN [TTSS (VF0083)] [Pseudomonas aeruginosa PAO1]
NODE_24 length_49112 cov_18.852853	36962	40066	ppkA	100.0	99.2	NP_248764	(ppkA) serine/threonine protein kinase PpkA [HSI-I (VF0334)] [Pseudomonas aeruginosa PAO1]
NODE_24 length_49112 cov_18.852853	40074	40802	pppA	100.0	99.6	NP_248765	(pppA) Pseudomonas protein phosphatase PppA [HSI-I (VF0334)] [Pseudomonas aeruginosa PAO1]
NODE_10 length_243996 cov_16.615047	211758	212180	pscB	100.0	99.5	NP_250406	(pscB) type III secretion system protein PscB [TTSS (VF0083)] [Pseudomonas aeruginosa PAO1]
NODE_10 length_243996 cov_16.615047	209956	211758	pscC	100.0	99.4	NP_250407	(pscC) type III secretion system secretin PscC [TTSS (VF0083)] [Pseudomonas aeruginosa PAO1]
NODE_10 length_243996 cov_16.615047	208656	209954	pscD	100.0	99.8	NP_250408	(pscD) type III secretion system basal body protein PscD [TTSS (VF0083)] [Pseudomonas aeruginosa PAO1]
NODE_10 length_243996 cov_16.615047	208490	208693	pscE	100.0	99.0	NP_250409	(pscE) type III secretion system cochaperone PscE for PscG [TTSS (VF0083)] [Pseudomonas aeruginosa PAO1]
NODE_10 length_243996 cov_16.615047	208230	208487	pscF	100.0	100.0	NP_250410	(pscF) type III secretion system needle filament protein PscF [TTSS (VF0083)] [Pseudomonas aeruginosa PAO1]
NODE_10 length_243996 cov_16.615047	207880	208227	pscG	100.0	100.0	NP_250411	(pscG) type III secretion system chaperone PscG for PscF [TTSS (VF0083)] [Pseudomonas aeruginosa PAO1]
NODE_10 length_243996 cov_16.615047	207452	207883	pscH	100.0	100.0	NP_250412	(pscH) type III secretion system protein PscH [TTSS (VF0083)] [Pseudomonas aeruginosa PAO1]
NODE_10 length_243996 cov_16.615047	207114	207452	pscI	100.0	99.7	NP_250413	(pscI) type III secretion system inner rod protein PscI [TTSS (VF0083)] [Pseudomonas aeruginosa PAO1]
NODE_10 length_243996 cov_16.615047	206371	207117	pscJ	100.0	99.3	NP_250414	(pscJ) type III secretion system inner MS ring protein [TTSS (VF0083)] [Pseudomonas aeruginosa PAO1]
NODE_10 length_243996 cov_16.615047	205742	206362	pscK	99.0	98.6	NP_250415	(pscK) type III secretion system protein PscK [TTSS (VF0083)] [Pseudomonas aeruginosa PAO1]
NODE_10 length_243996 cov_16.615047	205119	205763	pscL	100.0	98.9	NP_250416	(pscL) type III secretion systemt protein PscL [TTSS (VF0083)] [Pseudomonas aeruginosa PAO1]
NODE_10 length_243996 cov_16.615047	224218	225540	pscN	100.0	99.1	NP_250388	(pscN) type III secretion system ATPase PscN [TTSS (VF0083)] [Pseudomonas aeruginosa PAO1]
NODE_10 length_243996 cov_16.615047	225537	226013	pscO	100.0	99.8	NP_250387	(pscO) type III secretion system protein PscO [TTSS (VF0083)] [Pseudomonas aeruginosa PAO1]
NODE_10 length_243996 cov_16.615047	226001	227086	pscP	97.8	97.1	NP_250386	(pscP) type III secretion system protein PscP [TTSS (VF0083)] [Pseudomonas aeruginosa PAO1]
NODE_10 length_243996 cov_16.615047	227083	228012	pscQ	100.0	99.1	NP_250385	(pscQ) type III secretion system protein PscQ [TTSS (VF0083)] [Pseudomonas aeruginosa PAO1]
NODE_10 length_243996 cov_16.615047	228009	228662	pscR	100.0	99.4	NP_250384	(pscR) type III secretion system protein PscR [TTSS (VF0083)] [Pseudomonas aeruginosa PAO1]
NODE_10 length_243996 cov_16.615047	228665	228931	pscS	100.0	100.0	NP_250383	(pscS) type III secretion system protein PscS [TTSS (VF0083)] [Pseudomonas aeruginosa PAO1]
NODE_10 length_243996 cov_16.615047	228928	229716	pscT	100.0	99.5	NP_250382	(pscT) type III secretion system protein PscT [TTSS (VF0083)] [Pseudomonas aeruginosa PAO1]
NODE_10 length_243996 cov_16.615047	229713	230762	pscU	100.0	99.3	NP_250381	(pscU) type III secretion system protein PscU [TTSS (VF0083)] [Pseudomonas aeruginosa PAO1]
NODE_19 length_83744 cov_17.354461	13011	13997	pvcA	100.0	99.5	NP_250944	(pvcA) paerucumarin biosynthesis protein PvcA [pyoverdine (IA001)] [Pseudomonas aeruginosa PAO1]
NODE_19 length_83744 cov_17.354461	12118	12993	pvcB	100.0	99.9	NP_250945	(pvcB) paerucumarin biosynthesis protein PvcB [pyoverdine (IA001)] [Pseudomonas aeruginosa PAO1]
NODE_19 length_83744 cov_17.354461	10564	12066	pvcC	100.0	99.5	NP_250946	(pvcC) paerucumarin biosynthesis protein PvcC [pyoverdine (IA001)] [Pseudomonas aeruginosa PAO1]
NODE_19 length_83744 cov_17.354461	9924	10571	pvcD	100.0	99.8	NP_250947	(pvcD) paerucumarin biosynthesis protein PvcD [pyoverdine (IA001)] [Pseudomonas aeruginosa PAO1]
NODE_12 length_209832 cov_15.674142	44842	45606	pvdG	100.0	99.7	NP_251115	(pvdG) pyoverdine biosynthesis protein PvdG [pyoverdine (IA001)] [Pseudomonas aeruginosa PAO1]
NODE_12 length_209832 cov_15.674142	81828	83237	pvdH	100.0	99.2	NP_251103	(pvdH) diaminobutyrate-2-oxoglutarate aminotransferase PvdH [pyoverdine (IA001)] [Pseudomonas aeruginosa PAO1]
NODE_12 length_209832 cov_15.674142	45679	58704	pvdL	100.0	99.2	NP_251114	(pvdL) peptide synthase PvdL [pyoverdine (IA001)] [Pseudomonas aeruginosa PAO1]
NODE_12 length_209832 cov_15.674142	127026	128372	pvdM	99.8	94.1	NP_251083	(pvdM) dipeptidase precursor [pyoverdine (IA001)] [Pseudomonas aeruginosa PAO1]
NODE_12 length_209832 cov_15.674142	125720	127003	pvdN	100.0	99.5	NP_251084	(pvdN) pyoverdine biosynthesis protein PvdN [pyoverdine (IA001)] [Pseudomonas aeruginosa PAO1]
NODE_12 length_209832 cov_15.674142	124837	125691	pvdO	100.0	97.8	NP_251085	(pvdO) pyoverdine biosynthesis protein PvdO [pyoverdine (IA001)] [Pseudomonas aeruginosa PAO1]
NODE_12 length_209832 cov_15.674142	138184	140472	pvdQ	100.0	99.3	NP_251075	(pvdQ) 3-oxo-C12-homoserine lactone acylase PvdQ [pyoverdine (IA001)] [Pseudomonas aeruginosa PAO1]
NODE_12 length_209832 cov_15.674142	43645	44198	pvdS	98.2	96.3	NP_251116	(pvdS) extracytoplasmic-function sigma-70 factor [Pyoverdine (VF0094)] [Pseudomonas aeruginosa PAO1]
NODE_25 length_48748 cov_18.756669	30390	31277	rhlA	100.0	99.5	NP_252169	(rhlA) rhamnosyltransferase chain A [Rhamnolipid (VF0089)] [Pseudomonas aeruginosa PAO1]
NODE_25 length_48748 cov_18.756669	31343	32623	rhlB	100.0	99.1	NP_252168	(rhlB) rhamnosyltransferase chain B [Rhamnolipid (VF0089)] [Pseudomonas aeruginosa PAO1]
NODE_1 length_777177 cov_18.439198	310520	311497	rhlC	100.0	99.4	NP_249821	(rhlC) rhamnosyltransferase 2 [Rhamnolipid biosynthesis (CVF524)] [Pseudomonas aeruginosa PAO1]
NODE_25 length_48748 cov_18.756669	33653	34258	rhlI	100.0	98.3	NP_252166	(rhlI) autoinducer synthesis protein RhlL [Quorum sensing (VF0093)] [Pseudomonas aeruginosa PAO1]
NODE_24 length_49112 cov_18.852853	40812	41492	tagF/pppB	100.0	99.8	NP_248766	(tagF/pppB) Pseudomonas protein phosphatase PppB [HSI-I (VF0334)] [Pseudomonas aeruginosa PAO1]
NODE_24 length_49112 cov_18.852853	32366	33280	tagQ	100.0	100.0	NP_248760	(tagQ) type VI secretiona ssociated protein TagQ outer membrane lipoprotein [HSI-1 (Hcp-secretion island 1) (SS178)] [Pseudomonas aeruginosa PAO1]
NODE_24 length_49112 cov_18.852853	33342	35054	tagR	100.0	99.8	NP_248761	(tagR) type IV secretion associated protein TagR positively regulates PpkA [HSI-I (VF0334)] [Pseudomonas aeruginosa PAO1]
NODE_24 length_49112 cov_18.852853	35047	36246	tagS	100.0	99.8	NP_248762	(tagS) type IV secretion associated protein TagS forming a stable inner membrane complex with TagT [HSI-I (VF0334)] [Pseudomonas aeruginosa PAO1]
NODE_24 length_49112 cov_18.852853	36246	36965	tagT	100.0	99.4	NP_248763	(tagT) type six secretion associated protein TagT ATP-binding component of ABC transporter [HSI-I (VF0334)] [Pseudomonas aeruginosa PAO1]
NODE_1 length_777177 cov_18.439198	291093	293009	toxA	100.0	99.5	NP_249839	(toxA) exotoxin A precursor [ExoA (VF0086)] [Pseudomonas aeruginosa PAO1]
NODE_10 length_243996 cov_16.615047	66778	67242	tse1	100.0	100.0	NP_250535	(tse1) type VI secretion system effector Tse1 peptidoglycanhydrolase [HSI-1 (Hcp-secretion island 1) (SS178)] [Pseudomonas aeruginosa PAO1]
NODE_2 length_613023 cov_17.020610	306848	307324	tse2	100.0	99.4	NP_251392	(tse2) type VI secretion system effector Tse2 [HSI-1 (Hcp-secretion island 1) (SS178)] [Pseudomonas aeruginosa PAO1]
NODE_25 length_48748 cov_18.756669	23894	25120	tse3	100.0	99.6	NP_252174	(tse3) type VI secretion system effector Tse3 glycoside hydrolase [HSI-1 (Hcp-secretion island 1) (SS178)] [Pseudomonas aeruginosa PAO1]
NODE_13 length_190077 cov_19.709123	11785	13716	vgrG1a	100.0	99.7	NP_248781	(vgrG1a) type VI secretion system substrate VgrG1 [HSI-I (VF0334)] [Pseudomonas aeruginosa PAO1]
NODE_13 length_190077 cov_19.709123	16107	18332	vgrG1b	100.0	99.2	NP_248785	(vgrG1b) type VI secretion system substrate VgrG1b [HSI-1 (Hcp-secretion island 1) (SS178)] [Pseudomonas aeruginosa PAO1]
NODE_4 length_515426 cov_19.438823	332993	334270	waaA	100.0	99.8	NP_253675	(waaA) lipopolysaccharide core biosynthesis protein WaaP [LPS (VF0085)] [Pseudomonas aeruginosa PAO1]
NODE_4 length_515426 cov_19.438823	361298	362365	waaC	100.0	99.2	NP_253698	(waaC) 3-deoxy-D-manno-octulosonic-acid (KDO) transferase [LPS (VF0085)] [Pseudomonas aeruginosa PAO1]
NODE_4 length_515426 cov_19.438823	362362	363399	waaF	100.0	99.8	NP_253699	(waaF) heptosyltransferase I [LPS (VF0085)] [Pseudomonas aeruginosa PAO1]
NODE_4 length_515426 cov_19.438823	360180	361301	waaG	100.0	99.4	NP_253697	(waaG) B-band O-antigen polymerase [LPS (VF0085)] [Pseudomonas aeruginosa PAO1]
NODE_4 length_515426 cov_19.438823	359377	360183	waaP	100.0	99.4	NP_253696	(waaP) UDP-glucose:(heptosyl) LPS alpha 13-glucosyltransferase WaaG [LPS (VF0085)] [Pseudomonas aeruginosa PAO1]
NODE_7 length_350105 cov_19.566473	235270	236142	xcpA/pilD	100.0	99.0	NP_253218	(xcpA/pilD) type 4 prepilin peptidase PilD [Type IV pili (VF0082)] [Pseudomonas aeruginosa PAO1]
NODE_3 length_524471 cov_17.892405	382113	382820	xcpP	100.0	100.0	NP_251794	(xcpP) secretion protein XcpP [xcp secretion system (VF0084)] [Pseudomonas aeruginosa PAO1]
NODE_3 length_524471 cov_17.892405	380132	382108	xcpQ	100.0	99.7	NP_251795	(xcpQ) general secretion pathway protein D [xcp secretion system (VF0084)] [Pseudomonas aeruginosa PAO1]
NODE_3 length_524471 cov_17.892405	383040	384548	xcpR	100.0	99.7	NP_251793	(xcpR) general secretion pathway protein E [xcp secretion system (VF0084)] [Pseudomonas aeruginosa PAO1]
NODE_3 length_524471 cov_17.892405	384548	385765	xcpS	100.0	99.9	NP_251792	(xcpS) general secretion pathway protein F [xcp secretion system (VF0084)] [Pseudomonas aeruginosa PAO1]
NODE_3 length_524471 cov_17.892405	385770	386216	xcpT	100.0	99.8	NP_251791	(xcpT) general secretion pathway protein G [xcp secretion system (VF0084)] [Pseudomonas aeruginosa PAO1]
NODE_3 length_524471 cov_17.892405	386223	386741	xcpU	100.0	99.6	NP_251790	(xcpU) general secretion pathway protein H [xcp secretion system (VF0084)] [Pseudomonas aeruginosa PAO1]
NODE_3 length_524471 cov_17.892405	386738	387127	xcpV	100.0	99.5	NP_251789	(xcpV) general secretion pathway protein I [xcp secretion system (VF0084)] [Pseudomonas aeruginosa PAO1]
NODE_3 length_524471 cov_17.892405	387124	387837	xcpW	100.0	100.0	NP_251788	(xcpW) general secretion pathway protein J [xcp secretion system (VF0084)] [Pseudomonas aeruginosa PAO1]
NODE_3 length_524471 cov_17.892405	387834	388835	xcpX	100.0	100.0	NP_251787	(xcpX) general secretion pathway protein K [xcp secretion system (VF0084)] [Pseudomonas aeruginosa PAO1]
NODE_3 length_524471 cov_17.892405	388832	389980	xcpY	100.0	100.0	NP_251786	(xcpY) general secretion pathway protein L [xcp secretion system (VF0084)] [Pseudomonas aeruginosa PAO1]
NODE_3 length_524471 cov_17.892405	389982	390506	xcpZ	100.0	99.8	NP_251785	(xcpZ) general secretion pathway protein M [xcp secretion system (VF0084)] [Pseudomonas aeruginosa PAO1]
